# Supplementary material for: Propyl 4-amino­benzoate
Source: IUCrdata. 2026 May 7;11(Pt 5):x260456. doi: 10.1107/S2414314626004566 (PMC13238985; doi:10.1107/S2414314626004566)
Supplement: Supplementary file 1 [file x-11-x260456-sup1.cif]

##############################################################################
#                                                                            #
# This CIF contains the data for a data article accepted for                 #
# publication in IUCrData. It conforms to the requirements of                #
# Notes for Authors for IUCrData, and has been                               #
# peer reviewed under the auspices of IUCrData.                              #
#                                                                            #
# Full details of the Crystallographic Information File format               #
# are given in the paper "The Crystallographic Information File (CIF):       #
# a New Standard Archive File for Crystallography" by S. R. Hall, F. H.      #
# Allen and I. D. Brown [Acta Cryst. (1991), A47, 655-685].                  #
#                                                                            #
# The current version of the core CIF dictionary is obtainable from          #
# ftp://ftp.iucr.org/pub/cif_core.dic.                                       #
#                                                                            #
# Software is freely available for graphical display of the structure(s)     #
# in this CIF. For information consult the CIF software page                 #
# http://www.iucr.org/resources/cif/software.                                #
#                                                                            #
# This file may be used for bona fide research purposes within the           #
# scientific community so long as proper attribution is given to the data    # 
# article from which it was obtained.                                        #
#                                                                            #
##############################################################################
data_I
_audit_creation_method
;
FinalCif 2024.9-0 by Daniel Kratzert, Freiburg 2026,
https://dkratzert.de/finalcif.html
;
_journal_date_recd_electronic     2026-04-28
_journal_date_accepted     2026-04-30
_journal_name_full     'IUCrData'
_journal_year     2026
_journal_volume     11
_journal_issue      1
_journal_page_first     0
_journal_page_last     0
_journal_paper_category     HO
_journal_paper_doi     10.1107/S2414314626004566
_journal_coeditor_code     TK4124
_publ_contact_author_name     'George N. Harakas'
_publ_contact_author_address
;
PO Box 6949
Radford University
Radford, Virginia 24142, USA
;
_publ_contact_author_email     'gharakas@radford.edu'
_publ_contact_author_fax     ?
_publ_contact_author_phone     ?
_publ_section_title
;
Propyl 4-aminobenzoate
;
loop_
    _publ_author_name
    _publ_author_footnote
    _publ_author_address
    'Gutzwiller, Alexander J.' .
;
PO Box 6949
Radford University
Radford, Virginia 24142, USA
;
    'Hermann, Christine K.F.' .
;
PO Box 6949
Radford University
Radford, Virginia 24142, USA
;
    'Harakas, George N.' .
;
PO Box 6949
Radford University
Radford, Virginia 24142, USA
;
_publ_section_synopsis
;
The title compound C~10~H~13~NO~2~ was synthesized through a Fischer
esterification. The crystal structure complements the physical and
spectroscopic data collected as part of a guided inquiry undergraduate Organic
Chemistry laboratory experiment.
;
_chemical_name_systematic
;
Propyl 4-aminobenzoate
;
_chemical_name_common     ?
_chemical_formula_moiety     'C10 H13 N O2'
_chemical_formula_sum     'C10 H13 N O2'
_chemical_formula_iupac     'C10 H13 N O2'
_chemical_formula_weight     179.21
_chemical_melting_point     ?
_space_group_crystal_system     monoclinic
_space_group_name_H-M_alt     'P 21/n'
_space_group_name_Hall     '-P 2yn'
loop_
    _space_group_symop_operation_xyz
    'x, y, z'
    '-x+1/2, y+1/2, -z+1/2'
    '-x, -y, -z'
    'x-1/2, -y-1/2, z-1/2'
_cell_length_a     8.5011(3)
_cell_length_b     5.8300(2)
_cell_length_c     19.7631(8)
_cell_angle_alpha     90
_cell_angle_beta     95.453(2)
_cell_angle_gamma     90
_cell_volume     975.05(6)
_cell_formula_units_Z     4
_cell_measurement_reflns_used     9986
_cell_measurement_theta_min     3.6451
_cell_measurement_theta_max     28.3098
_cell_measurement_temperature     233(2)
_exptl_crystal_description     block
_exptl_crystal_colour     'colourless'
_exptl_crystal_size_max     0.41
_exptl_crystal_size_mid     0.21
_exptl_crystal_size_min     0.21
_exptl_crystal_density_diffrn     1.221
_exptl_crystal_density_meas     ?
_exptl_crystal_density_method     ?
_exptl_crystal_F_000     384
_exptl_absorpt_coefficient_mu     0.085
_exptl_absorpt_correction_type     multi-scan
_exptl_absorpt_process_details
;
(SADABS; Krause <i>et al.</i>,  2015)
;
_exptl_absorpt_correction_T_min     0.966
_exptl_absorpt_correction_T_max     0.982
_exptl_special_details     ?
_diffrn_ambient_temperature     233(2)
_diffrn_source     'sealed tube'
_diffrn_source_voltage     44.0
_diffrn_source_current     20.0
_diffrn_radiation_type     MoK\a
_diffrn_radiation_wavelength     0.71073
_diffrn_radiation_monochromator     'flat graphite'
_diffrn_measurement_device_type     'Bruker D8'
_diffrn_measurement_device     'FIXEDCHI diffractometer'
_diffrn_measurement_method     '\w and \f scans'
_diffrn_detector     CPAD
_diffrn_measurement_specimen_support     ?
_diffrn_detector_area_resol_mean     7.391
_diffrn_reflns_number     37794
_diffrn_reflns_av_R_equivalents     0.0386
_diffrn_reflns_av_unetI/netI     0.0173
_diffrn_reflns_theta_min     3.645
_diffrn_reflns_theta_max     28.334
_diffrn_reflns_theta_full     25.242
_diffrn_measured_fraction_theta_max     0.998
_diffrn_measured_fraction_theta_full     0.997
_diffrn_reflns_limit_h_min     -11
_diffrn_reflns_limit_h_max     11
_diffrn_reflns_limit_k_min     -7
_diffrn_reflns_limit_k_max     7
_diffrn_reflns_limit_l_min     -26
_diffrn_reflns_limit_l_max     26
_diffrn_reflns_reduction_process     narrow-frame
_diffrn_radiation_probe     ?
_refine_special_details     ?
_reflns_number_total     2427
_reflns_number_gt     2283
_reflns_threshold_expression     'I > 2\s(I)'
_refine_ls_structure_factor_coef     Fsqd
_refine_ls_matrix_type     full
_refine_ls_R_factor_all     0.0722
_refine_ls_R_factor_gt     0.0685
_refine_ls_wR_factor_gt     0.1571
_refine_ls_wR_factor_ref     0.1594
_refine_ls_goodness_of_fit_ref     1.168
_refine_ls_restrained_S_all     1.168
_refine_ls_number_reflns     2427
_refine_ls_number_parameters     126
_refine_ls_number_restraints     5
_refine_ls_hydrogen_treatment     mixed
_refine_ls_weighting_scheme     calc
_refine_ls_weighting_details
              'w=1/[\s^2^(Fo^2^)+(0.0557P)^2^+0.6285P] where P=(Fo^2^+2Fc^2^)/3'
_atom_sites_solution_hydrogens     mixed
_atom_sites_solution_primary     'Intrinsic Phasing'
_atom_sites_solution_secondary     ?
_refine_ls_shift/su_max     0.000
_refine_ls_shift/su_mean     0.000
_refine_diff_density_max     0.390
_refine_diff_density_min     -0.267
_refine_ls_extinction_method     none
_refine_ls_extinction_coef     .
loop_
    _atom_type_symbol
    _atom_type_description
    _atom_type_scat_dispersion_real
    _atom_type_scat_dispersion_imag
    _atom_type_scat_source
    'C' 'C' 0.0033 0.0016
                         'International Tables Vol C Tables 4.2.6.8 and 6.1.1.4'
    'H' 'H' 0.0000 0.0000
                         'International Tables Vol C Tables 4.2.6.8 and 6.1.1.4'
    'N' 'N' 0.0061 0.0033
                         'International Tables Vol C Tables 4.2.6.8 and 6.1.1.4'
    'O' 'O' 0.0106 0.0060
                         'International Tables Vol C Tables 4.2.6.8 and 6.1.1.4'
_computing_data_collection
;
APEX3 (Bruker, 2019)
;
_computing_cell_refinement
;
SAINT (Bruker, 2019)
;
_computing_data_reduction
;
SAINT (Bruker, 2019)
;
_computing_structure_solution
;
<i>SHELXT2018/2</i> (Sheldrick, 2015a)
;
_computing_structure_refinement
;
<i>SHELXL2019/2</i> (Sheldrick, 2015b)
;
_computing_molecular_graphics
;
<i>ShelXle</i> (H\"ubschle <i>et al.</i>,  2011)
;
_computing_publication_material
;
<i>SHELXL2019/2</i> (Sheldrick, 2015b)
;
loop_
    _atom_site_type_symbol
    _atom_site_label
    _atom_site_fract_x
    _atom_site_fract_y
    _atom_site_fract_z
    _atom_site_U_iso_or_equiv
    _atom_site_adp_type
    _atom_site_calc_flag
    _atom_site_occupancy
    _atom_site_disorder_assembly
    _atom_site_disorder_group
    O O1 0.41184(15) 0.7084(2) 0.39339(8) 0.0407(4) Uani d 1 . .
    O O2 0.52677(15) 0.3933(2) 0.35610(7) 0.0420(4) Uani d 1 . .
    N N1 -0.21045(19) 0.1716(3) 0.29235(10) 0.0450(4) Uani d 1 . .
    H H1A -0.220(3) 0.028(3) 0.2790(13) 0.068 Uiso d 1 . .
    H H1B -0.287(2) 0.229(4) 0.3145(13) 0.068 Uiso d 1 . .
    C C1 0.24626(19) 0.4106(3) 0.35136(8) 0.0300(4) Uani d 1 . .
    C C2 0.1139(2) 0.5332(3) 0.36787(10) 0.0362(4) Uani d 1 . .
    H H2 0.127429 0.673133 0.391334 0.043 Uiso calc 1 . .
    C C3 -0.0363(2) 0.4507(3) 0.35001(10) 0.0389(4) Uani d 1 . .
    H H3 -0.124141 0.534562 0.361780 0.047 Uiso calc 1 . .
    C C4 -0.0597(2) 0.2444(3) 0.31471(9) 0.0324(4) Uani d 1 . .
    C C5 0.0731(2) 0.1194(3) 0.29957(9) 0.0327(4) Uani d 1 . .
    H H5 0.059756 -0.022164 0.276956 0.039 Uiso calc 1 . .
    C C6 0.2229(2) 0.2018(3) 0.31749(9) 0.0320(4) Uani d 1 . .
    H H6 0.310763 0.116125 0.306731 0.038 Uiso calc 1 . .
    C C7 0.4082(2) 0.4970(3) 0.36686(9) 0.0313(4) Uani d 1 . .
    C C8 0.5655(2) 0.8188(3) 0.40383(11) 0.0403(4) Uani d 1 . .
    H H8A 0.551542 0.985495 0.400907 0.048 Uiso calc 1 . .
    H H8B 0.629878 0.771708 0.367673 0.048 Uiso calc 1 . .
    C C9 0.6508(2) 0.7587(4) 0.47167(11) 0.0471(5) Uani d 1 . .
    H H9A 0.680761 0.596304 0.472127 0.057 Uiso calc 1 . .
    H H9B 0.580694 0.783509 0.507594 0.057 Uiso calc 1 . .
    C C10 0.7985(3) 0.9069(5) 0.48517(14) 0.0621(7) Uani d 1 . .
    H H10A 0.866055 0.885591 0.448792 0.093 Uiso calc 0.89(3) . .
    H H10B 0.855180 0.862316 0.528067 0.093 Uiso calc 0.89(3) . .
    H H10C 0.768012 1.066875 0.487229 0.093 Uiso calc 0.89(3) . .
    H H10D 0.793444 0.990931 0.527267 0.093 Uiso calc 0.11(3) . .
    H H10E 0.804318 1.014205 0.447992 0.093 Uiso calc 0.11(3) . .
    H H10F 0.891486 0.809646 0.488829 0.093 Uiso calc 0.11(3) . .
loop_
    _atom_site_aniso_label
    _atom_site_aniso_U_11
    _atom_site_aniso_U_22
    _atom_site_aniso_U_33
    _atom_site_aniso_U_12
    _atom_site_aniso_U_13
    _atom_site_aniso_U_23
    O1 0.0293(6) 0.0326(7) 0.0598(9) 0.0002(5) 0.0014(6) -0.0065(6)
    O2 0.0275(6) 0.0401(8) 0.0582(9) 0.0056(5) 0.0037(6) -0.0025(6)
    N1 0.0287(8) 0.0482(10) 0.0585(11) -0.0060(7) 0.0061(7) -0.0119(9)
    C1 0.0271(8) 0.0291(8) 0.0336(8) 0.0033(6) 0.0022(6) 0.0025(7)
    C2 0.0315(8) 0.0311(9) 0.0457(10) 0.0040(7) 0.0017(7) -0.0074(8)
    C3 0.0270(8) 0.0363(10) 0.0538(11) 0.0090(7) 0.0054(7) -0.0077(8)
    C4 0.0273(8) 0.0354(9) 0.0344(8) 0.0002(7) 0.0035(6) 0.0025(7)
    C5 0.0347(9) 0.0290(8) 0.0345(8) 0.0001(7) 0.0040(7) -0.0042(7)
    C6 0.0278(8) 0.0311(9) 0.0375(9) 0.0057(7) 0.0051(6) -0.0016(7)
    C7 0.0295(8) 0.0299(8) 0.0344(8) 0.0032(7) 0.0021(6) 0.0042(7)
    C8 0.0355(9) 0.0317(9) 0.0534(11) -0.0063(8) 0.0025(8) 0.0034(8)
    C9 0.0427(11) 0.0492(12) 0.0489(11) -0.0090(9) 0.0010(9) 0.0010(9)
    C10 0.0493(13) 0.0730(17) 0.0619(14) -0.0224(12) -0.0059(10) -0.0058(13)
_geom_special_details
;
 All esds (except the esd in the dihedral angle between two l.s. planes)
 are estimated using the full covariance matrix.  The cell esds are taken
 into account individually in the estimation of esds in distances, angles
 and torsion angles; correlations between esds in cell parameters are only
 used when they are defined by crystal symmetry.  An approximate (isotropic)
 treatment of cell esds is used for estimating esds involving l.s. planes.
;
loop_
    _geom_bond_atom_site_label_1
    _geom_bond_atom_site_label_2
    _geom_bond_site_symmetry_2
    _geom_bond_distance
    _geom_bond_publ_flag
    O1 C7 . 1.338(2) ?
    O1 C8 . 1.453(2) ?
    O2 C7 . 1.212(2) ?
    N1 C4 . 1.382(2) ?
    C1 C6 . 1.394(2) ?
    C1 C2 . 1.398(2) ?
    C1 C7 . 1.470(2) ?
    C2 C3 . 1.379(3) ?
    C3 C4 . 1.395(3) ?
    C4 C5 . 1.400(2) ?
    C5 C6 . 1.376(2) ?
    C8 C9 . 1.504(3) ?
    C9 C10 . 1.527(3) ?
loop_
    _geom_angle_atom_site_label_1
    _geom_angle_atom_site_label_2
    _geom_angle_atom_site_label_3
    _geom_angle_site_symmetry_1
    _geom_angle_site_symmetry_3
    _geom_angle
    _geom_angle_publ_flag
    C7 O1 C8 . . 116.80(14) ?
    C6 C1 C2 . . 118.51(16) ?
    C6 C1 C7 . . 119.17(15) ?
    C2 C1 C7 . . 122.30(16) ?
    C3 C2 C1 . . 120.55(17) ?
    C2 C3 C4 . . 120.88(16) ?
    N1 C4 C3 . . 120.56(16) ?
    N1 C4 C5 . . 120.92(17) ?
    C3 C4 C5 . . 118.45(16) ?
    C6 C5 C4 . . 120.56(16) ?
    C5 C6 C1 . . 121.01(16) ?
    O2 C7 O1 . . 122.63(16) ?
    O2 C7 C1 . . 124.79(17) ?
    O1 C7 C1 . . 112.57(14) ?
    O1 C8 C9 . . 111.97(16) ?
    C8 C9 C10 . . 110.04(19) ?
loop_
    _geom_hbond_atom_site_label_D
    _geom_hbond_atom_site_label_H
    _geom_hbond_atom_site_label_A
    _geom_hbond_site_symmetry_A
    _geom_hbond_distance_DH
    _geom_hbond_distance_HA
    _geom_hbond_distance_DA
    _geom_hbond_angle_DHA
    N1 H1A N1 2_445 0.879(18) 2.55(2) 3.397(3) 162(2)
    N1 H1B O2 1_455 0.88(2) 2.09(2) 2.964(2) 173(2)
_shelx_space_group_comment
;
The symmetry employed for this shelxl refinement is uniquely defined
by the following loop, which should always be used as a source of
symmetry information in preference to the above space-group names.
They are only intended as comments.
;
_shelx_estimated_absorpt_T_min     0.966
_shelx_estimated_absorpt_T_max     0.982
_shelx_hkl_file
;
  -1   0   0    0.10    0.10
  -1   0   0   -0.10    0.10
  -1   0   0    0.20    0.10
  -1   0   0    0.00    0.10
  -1   0   0    0.10    0.10
  -1   0   0    0.20    0.10
   2   0   0  201.78    5.40
  -2   0   0  202.38    5.50
  -2   0   0  199.48    5.40
   2   0   0  198.78    5.50
   2   0   0  203.18    5.40
   2   0   0  195.88    5.50
   2   0   0  198.28    5.50
   2   0   0  190.78    5.50
  -2   0   0  206.38    5.40
  -2   0   0  200.38    5.50
  -2   0   0  204.18    5.50
  -2   0   0  203.48    5.50
   2   0   0  194.58    5.50
   2   0   0  197.38    5.50
   2   0   0  197.98    5.50
   2   0   0  195.78    5.50
   3   0   0    0.20    0.30
   3   0   0    0.70    0.40
   3   0   0    0.00    0.40
  -3   0   0    1.50    0.50
   3   0   0   -0.30    0.30
   3   0   0   -0.10    0.40
  -3   0   0    0.80    0.40
   3   0   0    1.10    0.40
  -3   0   0    0.30    0.30
   3   0   0    1.20    0.40
  -3   0   0    0.70    0.40
   3   0   0   -0.30    0.30
   3   0   0    0.20    0.40
   3   0   0    0.00    0.40
  -4   0   0   36.20    1.50
   4   0   0   35.90    1.50
  -4   0   0   39.20    1.50
   4   0   0   38.60    1.50
   4   0   0   40.00    1.50
   4   0   0   36.00    1.60
   4   0   0   34.90    1.60
   4   0   0   36.00    1.50
   4   0   0   36.20    1.50
   4   0   0   36.00    1.60
   4   0   0   36.60    1.50
   4   0   0   36.40    1.50
  -4   0   0   38.40    1.60
  -4   0   0   37.10    1.60
  -4   0   0   38.30    1.40
  -4   0   0   39.40    1.60
   5   0   0    0.20    0.50
   5   0   0    0.50    0.50
   5   0   0    0.50    0.50
   5   0   0    0.80    0.50
  -5   0   0   -1.00    0.60
  -5   0   0    2.00    0.60
  -5   0   0   -0.10    0.60
  -5   0   0    1.90    0.50
   5   0   0   -0.20    0.50
   5   0   0    1.80    0.50
   5   0   0    1.40    0.50
   5   0   0   -0.10    0.50
  -6   0   0  499.15   13.90
   6   0   0  512.65   13.70
   6   0   0  505.35   13.90
   6   0   0  505.35   13.70
  -6   0   0  495.25   13.90
  -6   0   0  487.75   13.60
   6   0   0  513.45   13.90
  -6   0   0  495.75   13.90
  -6   0   0  490.35   13.90
  -6   0   0  493.75   13.60
  -7   0   0    1.70    1.10
  -7   0   0    2.60    1.00
  -8   0   0   28.80    1.90
   8   0   0   31.30    1.90
   8   0   0   31.00    1.90
  -8   0   0   34.90    2.00
  -8   0   0   31.50    1.90
  -8   0   0   37.80    2.10
   8   0   0   33.20    1.70
  -9   0   0    5.40    1.20
   9   0   0    5.30    1.00
   9   0   0    4.50    0.90
   9   0   0    4.30    0.90
  -9   0   0    4.50    1.10
  -9   0   0    2.20    0.90
  -9   0   0    4.40    1.00
 -10   0   0    2.50    1.10
  10   0   0    0.40    0.70
 -10   0   0    0.30    1.00
 -10   0   0    0.70    1.00
 -10   0   0    1.00    1.00
  10   0   0   -0.10    0.80
  10   0   0    2.10    0.90
  10   0   0    0.40    0.70
  11   0   0    0.10    1.10
 -11   0   0    0.90    1.10
  11   0   0    0.70    0.80
  11   0   0    1.50    0.90
  11   0   0    0.10    1.00
 -11   0   0    0.90    1.10
 -11   0   0    3.30    1.40
 -11   0   0    1.50    1.20
   0  -1   0    0.50    0.30
   0  -1   0   -0.20    0.80
   0  -1   0    0.90    0.30
   0  -1   0    0.10    0.20
   0  -1   0    0.20    0.20
   0  -1   0    0.60    0.30
   0  -1   0    0.10    0.20
   0  -1   0    0.50    0.20
   0  -1   0    0.20    0.30
   0   1   0   -0.30    0.20
   0   1   0    0.40    0.30
   0   1   0   -0.50    0.30
   0   1   0   -0.20    0.80
   0   1   0    0.30    0.20
   1  -1   0  390.66    9.80
  -1  -1   0  360.76    9.90
  -1  -1   0  361.96    9.80
   1  -1   0  376.26    9.90
  -1  -1   0  355.76    9.80
  -1  -1   0  349.96    9.90
   1  -1   0  379.36    9.80
  -1  -1   0  358.06    9.90
   1  -1   0  387.36    9.80
   1  -1   0  377.96    9.80
  -1  -1   0  346.77    9.90
   1  -1   0  370.06    9.90
   1  -1   0  370.86   11.40
  -1   1   0  373.96    9.80
  -1   1   0  391.46    9.80
   1   1   0  371.36    9.80
   1   1   0  360.86    9.90
  -1   1   0  372.36    9.90
  -1   1   0  370.06    9.90
  -1   1   0  390.86    9.80
   1   1   0  349.67   11.20
   1   1   0  364.36    9.80
  -1   1   0  377.16    9.80
   1   1   0  359.36    9.90
  -1   1   0  358.16   11.40
   2  -1   0   71.39    2.10
   2  -1   0   66.49    3.50
  -2  -1   0   66.29    2.20
   2  -1   0   69.09    2.00
   2  -1   0   70.99    2.10
  -2  -1   0   64.29    2.20
   2  -1   0   70.59    2.00
  -2  -1   0   62.69    2.20
   2  -1   0   63.69    2.20
   2  -1   0   67.49    2.30
  -2   1   0   70.69    2.00
  -2   1   0   70.39    3.40
   2   1   0   66.49    3.40
   2   1   0   68.69    3.40
  -2   1   0   68.29    2.10
  -2   1   0   70.09    2.00
   2   1   0   65.29    2.20
   2   1   0   61.99    2.20
   2   1   0   63.29    2.20
  -2   1   0   70.29    2.10
   3  -1   0   35.20    1.10
  -3  -1   0   30.90    1.40
   3  -1   0   32.20    2.40
  -3  -1   0   31.00    1.30
  -3  -1   0   29.70    1.40
   3  -1   0   34.60    1.30
   3  -1   0   28.80    1.10
  -3  -1   0   33.10    1.40
   3  -1   0   29.90    1.40
  -3  -1   0   29.80    1.40
   3  -1   0   30.60    1.40
   3  -1   0   29.00    1.10
   3  -1   0   29.50    1.40
   3  -1   0   29.90    1.40
   3  -1   0   34.00    1.10
   3  -1   0   32.30    1.30
  -3  -1   0   29.50    1.30
   3  -1   0   34.00    1.10
  -3   1   0   28.70    1.10
  -3   1   0   30.50    1.10
   3   1   0   31.30    1.40
  -3   1   0   32.40    1.30
  -3   1   0   28.40    2.30
   3   1   0   30.80    1.30
   3   1   0   29.90    1.10
   3   1   0   31.10    2.20
   3   1   0   33.10    2.30
   3   1   0   30.70    1.30
   3   1   0   27.80    1.10
  -3   1   0   31.60    1.30
   3   1   0   32.50    1.40
   3   1   0   29.50    1.40
   3   1   0   30.80    1.30
   4  -1   0   21.40    1.00
  -4  -1   0   23.30    1.20
  -4  -1   0   23.50    1.30
   4  -1   0   19.60    1.40
   4  -1   0   19.90    1.30
   4  -1   0   25.50    2.30
  -4  -1   0   22.90    1.20
  -4  -1   0   21.40    1.30
   4  -1   0   21.70    1.10
   4  -1   0   20.60    1.40
  -4  -1   0   20.40    1.30
   4  -1   0   19.80    1.30
   4  -1   0   24.90    1.00
  -4  -1   0   21.30    1.20
   4  -1   0   24.80    1.00
  -4   1   0   19.80    1.20
  -4   1   0   19.50    1.20
   4   1   0   23.00    2.20
   4   1   0   26.10    2.00
  -4   1   0   23.40    1.20
   4   1   0   22.40    1.20
   4   1   0   21.00    1.30
  -4   1   0   23.20    2.10
  -4   1   0   22.70    1.20
   4   1   0   20.30    1.30
   4   1   0   21.30    1.00
   4   1   0   19.40    1.00
   4   1   0   24.40    1.30
   5  -1   0   54.29    1.90
   5  -1   0   59.19    1.90
  -5  -1   0   56.79    2.10
   5  -1   0   50.89    2.30
   5  -1   0   53.49    2.30
  -5  -1   0   53.09    2.20
  -5  -1   0   52.89    2.30
  -5  -1   0   55.79    2.10
   5  -1   0   51.29    1.90
  -5  -1   0   49.50    2.30
  -5  -1   0   56.59    2.20
   5  -1   0   57.19    3.30
   5  -1   0   58.39    1.90
   5  -1   0   52.29    2.40
   5  -1   0   52.19    2.20
   5  -1   0   56.19    1.90
   5  -1   0   50.49    1.90
   5   1   0   52.39    1.90
  -5   1   0   55.59    2.20
   5   1   0   53.39    2.10
   5   1   0   54.29    2.00
   5   1   0   54.89    2.00
  -5   1   0   54.49    2.10
  -5   1   0   49.20    3.00
   5   1   0   53.69    2.00
   5   1   0   53.89    2.10
  -5   1   0   53.79    2.00
  -5   1   0   50.89    2.00
   6  -1   0    0.70    0.50
   6  -1   0    0.40    0.40
   6  -1   0    0.60    0.50
  -6  -1   0    0.60    0.60
   6  -1   0    0.70    0.50
   6  -1   0    0.00    0.40
  -6  -1   0    1.80    0.60
  -6  -1   0   -0.30    0.70
  -6  -1   0    0.30    0.70
  -6  -1   0    0.60    0.50
  -6  -1   0    0.30    0.60
   6  -1   0    0.30    0.40
  -6   1   0    0.70    0.60
  -6   1   0   -0.20    0.50
   6   1   0    0.80    0.50
  -6   1   0    0.10    0.50
   6   1   0   -0.10    0.50
  -6   1   0   -0.30    0.50
   6   1   0    0.10    0.50
   6   1   0    1.40    0.50
  -7  -1   0   87.69    3.60
  -7  -1   0   92.09    3.30
   7  -1   0   80.79    3.00
  -7  -1   0   93.29    3.50
  -7  -1   0   88.99    3.60
  -7  -1   0   91.89    3.30
  -7  -1   0   96.79    3.60
   7  -1   0   91.79    3.60
   7  -1   0   89.39    3.60
   7  -1   0   89.69    3.00
   7  -1   0   84.09    3.00
   7  -1   0   88.79    3.00
   7   1   0   88.29    3.20
  -7   1   0   93.69    3.40
   7   1   0   90.39    3.30
  -7   1   0   82.69    3.20
  -7   1   0   87.99    3.20
  -7   1   0   91.29    3.40
  -8  -1   0   33.80    2.10
   8  -1   0   34.90    2.20
  -8  -1   0   34.30    2.20
   8  -1   0   35.90    1.70
  -8  -1   0   36.50    2.00
   8  -1   0   42.30    2.30
  -8  -1   0   37.70    2.00
   8  -1   0   38.50    1.70
  -8  -1   0   37.50    2.20
  -8  -1   0   36.90    2.30
  -8   1   0   34.50    1.90
  -8   1   0   37.90    2.00
  -8   1   0   39.50    2.10
  -8   1   0   37.30    2.10
  -9  -1   0    5.80    1.60
  -9  -1   0    3.10    1.20
   9  -1   0    4.40    0.80
   9  -1   0    2.20    1.10
  -9  -1   0    5.10    1.60
  -9  -1   0    4.30    1.20
   9  -1   0    4.60    1.20
   9  -1   0    3.80    0.80
  -9  -1   0    4.40    1.00
  -9  -1   0    4.40    1.00
  -9   1   0    4.10    1.00
  -9   1   0    2.30    1.00
   9   1   0    5.70    1.00
   9   1   0    2.50    0.90
  -9   1   0    4.30    1.10
  -9   1   0    5.60    1.20
 -10  -1   0    4.00    1.20
 -10  -1   0    5.60    1.30
  10  -1   0    2.80    1.00
 -10  -1   0    2.30    0.90
  10  -1   0    5.20    1.30
 -10   1   0    5.90    1.30
 -10   1   0    3.80    1.10
 -10   1   0    3.60    1.20
  10   1   0    6.00    1.20
 -10   1   0    4.00    1.10
  10   1   0    4.80    1.10
  11  -1   0   15.30    2.30
 -11  -1   0   15.80    2.10
  11  -1   0   16.10    1.50
 -11  -1   0   15.30    2.10
  11  -1   0   15.20    1.90
  11   1   0   16.40    1.60
  11   1   0   14.70    2.10
  11   1   0   14.00    1.50
  11   1   0   12.50    1.40
 -11   1   0   16.00    2.10
  11   1   0   15.60    1.90
 -11   1   0   15.20    2.00
  11   1   0   12.50    2.00
   0  -2   0  175.98    5.20
   0  -2   0  182.18    5.00
   0  -2   0  178.78    5.00
   0  -2   0  175.48    5.00
   0  -2   0  184.08    5.10
   0  -2   0  191.58    7.80
   0  -2   0  172.38    5.20
   0  -2   0  178.58    5.10
   0  -2   0  187.78    5.10
   0   2   0  176.78    5.00
   0   2   0  180.08    5.20
   0   2   0  191.28    5.30
   0   2   0  191.18    5.30
   0   2   0  182.28    5.00
   0   2   0  178.68    7.70
   0   2   0  179.38    5.10
   0   2   0  181.48    5.20
   0   2   0  182.98    5.10
   1  -2   0  212.78    6.20
  -1  -2   0  214.18    6.00
   1  -2   0  225.78    6.00
  -1  -2   0  196.28    8.40
   1  -2   0  219.28    8.80
  -1  -2   0  213.58    6.20
   1  -2   0  221.28    6.00
  -1  -2   0  208.08    6.10
  -1  -2   0  209.98    6.20
   1  -2   0  219.98    6.10
  -1  -2   0  213.48    6.10
  -1  -2   0  215.48    6.10
   1  -2   0  221.78    6.30
   1  -2   0  220.58    6.10
   1   2   0  216.18    8.60
   1   2   0  226.08    6.10
  -1   2   0  221.88    6.00
   1   2   0  210.48    6.10
  -1   2   0  226.68    6.00
  -1   2   0  211.68    8.70
   1   2   0  205.78    6.10
  -1   2   0  215.38    6.10
   1   2   0  214.38    6.10
   1   2   0  205.48    6.20
   1   2   0  222.08    6.10
   2  -2   0   58.59    2.20
  -2  -2   0   57.59    2.20
   2  -2   0   62.89    2.20
   2  -2   0   60.89    2.30
  -2  -2   0   56.39    2.20
  -2  -2   0   53.49    2.20
   2  -2   0   59.99    2.20
   2  -2   0   63.89    2.20
  -2  -2   0   54.89    2.20
   2  -2   0   62.39    2.00
   2  -2   0   62.59    2.00
   2  -2   0   53.69    4.00
  -2   2   0   60.09    4.10
   2   2   0   55.59    2.40
  -2   2   0   60.09    2.00
  -2   2   0   62.09    2.00
  -2   2   0   62.29    2.00
  -2   2   0   61.79    2.00
   2   2   0   62.79    2.20
   2   2   0   59.89    2.60
   2   2   0   58.29    4.10
   2   2   0   58.29    2.10
   2   2   0   60.59    2.60
   2   2   0   56.89    2.40
  -3  -2   0 1583.84   41.60
  -3  -2   0 1598.94   41.50
   3  -2   0 1623.04   41.60
  -3  -2   0 1595.74   41.50
  -3  -2   0 1575.84   41.60
   3  -2   0 1527.65   41.50
   3  -2   0 1603.74   41.50
   3  -2   0 1625.34   41.20
   3  -2   0 1607.54   44.60
   3  -2   0 1607.84   41.20
   3  -2   0 1533.05   41.50
   3   2   0 1589.14   44.30
   3   2   0 1490.55   41.50
   3   2   0 1542.95   41.50
   3   2   0 1618.14   44.30
   3   2   0 1557.24   41.40
  -3   2   0 1609.34   41.30
  -3   2   0 1616.04   41.10
   3   2   0 1540.75   41.50
  -3   2   0 1594.14   44.50
   3   2   0 1474.25   41.50
  -3   2   0 1592.44   41.10
   3   2   0 1551.04   41.40
   3   2   0 1542.35   41.40
   3   2   0 1519.85   41.50
  -3   2   0 1625.34   41.20
  -4  -2   0   14.60    1.10
   4  -2   0   17.30    0.90
   4  -2   0   13.90    1.20
   4  -2   0   17.00    1.30
   4  -2   0   17.20    1.00
   4  -2   0   17.90    0.90
  -4  -2   0   14.50    1.30
   4  -2   0   18.40    1.00
   4  -2   0   19.70    4.70
  -4  -2   0   14.90    1.20
   4   2   0   18.50    1.20
  -4   2   0   18.90    4.60
   4   2   0   17.80    4.00
   4   2   0   21.80    4.00
  -4   2   0   17.40    1.10
  -4   2   0   18.80    0.90
  -4   2   0   16.50    1.00
  -4   2   0   18.50    0.90
   4   2   0   15.90    1.10
   5  -2   0   89.09    2.80
   5  -2   0   88.19    2.80
  -5  -2   0   86.49    3.20
   5  -2   0   90.09    5.30
  -5  -2   0   86.59    3.20
   5  -2   0   89.19    2.80
   5  -2   0   89.39    2.80
   5   2   0   92.29    5.10
   5   2   0   94.29    5.10
  -5   2   0   83.59    5.00
  -5   2   0   89.49    3.00
  -5   2   0   90.39    3.10
  -6  -2   0    9.80    1.50
   6  -2   0    9.60    0.80
   6  -2   0   10.30    0.80
  -6  -2   0   13.00    1.60
   6  -2   0    7.80    0.70
   6  -2   0   11.30    1.50
   6  -2   0    9.70    0.70
   6  -2   0    9.80    1.40
   6  -2   0   10.40    0.80
  -6  -2   0   13.10    1.70
   6  -2   0    8.50    0.70
   6  -2   0   11.60    2.40
  -6  -2   0   10.60    1.50
  -6   2   0    8.00    0.80
  -6   2   0    9.80    1.00
   6   2   0   13.30    2.40
   6   2   0   10.10    1.10
  -6   2   0    9.00    0.80
  -6   2   0    8.60    1.00
  -6   2   0   13.80    2.60
   6   2   0   12.00    1.20
   6   2   0   14.40    2.30
   7  -2   0   45.00    1.80
   7  -2   0   41.80    2.40
  -7  -2   0   44.70    2.50
   7  -2   0   44.20    1.80
   7  -2   0   39.70    6.30
  -7  -2   0   42.90    2.20
  -7  -2   0   44.60    2.20
   7  -2   0   45.00    1.80
   7  -2   0   44.30    1.80
   7  -2   0   45.20    2.50
  -7  -2   0   47.30    2.50
   7   2   0   44.20    1.80
   7   2   0   46.50    1.80
   7   2   0   44.30    2.30
   7   2   0   45.60    2.40
  -7   2   0   47.50    2.20
  -7   2   0   45.10    1.80
  -7   2   0   47.50    2.20
  -7   2   0   45.30    1.80
   8  -2   0   28.20    1.50
   8  -2   0   32.70    1.50
  -8  -2   0   36.80    2.30
  -8  -2   0   34.40    2.30
  -8  -2   0   34.90    2.00
   8  -2   0   28.60    1.50
   8  -2   0   26.80    1.60
   8  -2   0   29.30    1.50
   8  -2   0   31.30    1.50
  -8  -2   0   30.40    1.90
   8  -2   0   33.40    2.20
   8  -2   0   34.00    2.20
   8   2   0   28.70    1.50
   8   2   0   38.40    2.20
  -8   2   0   34.20    2.00
   8   2   0   38.50    2.30
  -8   2   0   33.70    2.00
  -9  -2   0    2.10    1.00
   9  -2   0    2.40    0.70
  -9  -2   0    4.30    1.40
   9  -2   0    2.50    1.30
  -9  -2   0    3.40    1.10
  -9  -2   0    2.70    1.20
   9  -2   0    4.90    1.30
   9  -2   0    1.90    0.70
   9   2   0    1.90    0.70
   9   2   0    1.80    1.00
  -9   2   0    2.10    0.90
   9   2   0    2.80    1.00
  -9   2   0    2.20    1.00
  10  -2   0    7.80    1.50
  10  -2   0    5.70    1.00
 -10  -2   0    7.20    1.40
 -10  -2   0    8.40    1.40
 -10  -2   0    7.60    1.60
  10  -2   0    6.70    1.60
 -10  -2   0    6.80    1.50
  10  -2   0    7.10    1.10
  10   2   0   10.50    1.90
 -10   2   0    5.50    1.10
  10   2   0    5.20    1.00
  10   2   0    9.50    1.70
 -10   2   0    5.60    1.20
   0  -3   0   -1.00    0.50
   0  -3   0   -0.60    0.50
   0  -3   0    1.60    1.70
   0  -3   0    0.30    0.40
   0  -3   0    0.40    0.60
   0  -3   0   -0.70    0.50
   0  -3   0   -0.20    0.40
   0   3   0    0.30    0.40
   0   3   0    1.30    0.70
   0   3   0    0.80    1.70
   0   3   0    0.70    0.60
   0   3   0    0.30    0.40
  -1  -3   0  253.57    7.60
  -1  -3   0  255.87   11.10
   1  -3   0  260.77    7.40
   1  -3   0  263.17    7.40
  -1  -3   0  250.47    7.40
  -1  -3   0  248.28    7.30
   1  -3   0  252.37   11.10
  -1  -3   0  246.08    7.50
  -1  -3   0  252.47    7.40
   1  -3   0  265.27    7.40
  -1  -3   0  255.47    7.40
   1  -3   0  270.37    7.50
  -1   3   0  265.57    7.40
   1   3   0  262.07    7.40
  -1   3   0  261.07    7.10
  -1   3   0  265.97    7.40
   1   3   0  257.77    7.70
  -1   3   0  273.77   11.40
   1   3   0  271.37   11.60
  -1   3   0  266.87    7.30
   1   3   0  257.77    7.70
  -1   3   0  258.07    7.10
   1   3   0  261.37    8.10
  -1   3   0  260.77    7.30
   1   3   0  265.27    7.50
   1   3   0  257.87    8.10
   2  -3   0   61.09    2.20
   2  -3   0   58.99    2.30
   2  -3   0   61.19    2.30
  -2  -3   0   57.59    2.30
  -2  -3   0   58.29    2.30
  -2  -3   0   55.39    2.30
  -2  -3   0   54.89    2.30
   2  -3   0   59.39    2.20
   2  -3   0   60.59    2.30
   2  -3   0   57.39    2.30
   2  -3   0   61.59    2.30
   2  -3   0   54.69    4.90
   2  -3   0   54.69    2.20
  -2   3   0   61.39    2.40
   2   3   0   58.29    2.20
  -2   3   0   60.19    2.10
  -2   3   0   54.39    4.70
   2   3   0   51.99    2.30
   2   3   0   50.59    2.20
   2   3   0   56.69    2.20
   2   3   0   53.79    4.60
  -2   3   0   58.19    2.40
  -2   3   0   61.59    2.10
  -3  -3   0    9.20    1.10
  -3  -3   0    8.10    1.20
   3  -3   0    8.60    0.80
   3  -3   0    8.20    0.80
   3  -3   0    9.00    1.20
   3  -3   0    8.50    0.70
   3  -3   0   10.20    1.30
   3  -3   0    9.10    0.80
  -3  -3   0    9.10    1.00
  -3  -3   0    8.90    1.20
   3   3   0    8.70    0.90
  -3   3   0    8.10    0.80
   3   3   0    9.00    1.20
  -3   3   0    7.50    3.90
   3   3   0    9.80    2.60
   3   3   0    6.30    2.40
  -3   3   0    8.10    0.80
   4  -3   0    8.90    0.80
   4  -3   0    7.30    1.40
   4  -3   0    9.20    1.50
   4  -3   0   11.80    3.10
   4  -3   0    7.40    1.00
  -4  -3   0    6.50    1.30
   4  -3   0    9.10    0.80
  -4  -3   0    9.70    1.50
   4  -3   0    7.50    1.00
   4   3   0    6.70    2.20
   4   3   0   13.10    3.00
  -4   3   0    9.00    1.00
  -4   3   0    5.50    2.40
   4   3   0    8.80    1.20
  -4   3   0    6.80    0.80
   4   3   0    9.60    1.30
  -5  -3   0   47.40    2.50
   5  -3   0   53.69    2.00
  -5  -3   0   51.09    2.40
   5  -3   0   50.79    5.00
   5  -3   0   49.20    1.90
   5  -3   0   52.79    2.50
   5  -3   0   51.29    2.50
  -5  -3   0   48.80    2.50
  -5  -3   0   47.70    2.40
  -5   3   0   52.69    2.50
  -5   3   0   52.09    2.10
   5   3   0   52.59    4.90
   5   3   0   47.10    2.30
  -5   3   0   45.50    4.70
   5   3   0   49.60    2.30
  -5   3   0   51.49    2.10
   5   3   0   53.39    4.60
  -6  -3   0   38.60    2.20
   6  -3   0   35.50    1.50
  -6  -3   0   38.40    2.30
  -6  -3   0   37.50    2.20
   6  -3   0   35.00    2.20
   6  -3   0   35.50    1.50
  -6  -3   0   37.20    2.30
   6  -3   0   41.10    2.30
   6  -3   0   37.50    1.60
   6  -3   0   38.70    1.60
   6   3   0   36.60    2.10
   6   3   0   44.40    4.60
  -6   3   0   36.90    1.90
   6   3   0   38.40    2.10
  -6   3   0   37.50    1.90
   7  -3   0    6.40    0.80
   7  -3   0   10.50    1.70
  -7  -3   0    9.50    1.50
   7  -3   0    8.70    0.90
  -7  -3   0    9.90    1.60
   7  -3   0    7.90    1.00
  -7  -3   0   10.50    1.70
   7  -3   0    8.80    1.60
   7  -3   0    7.40    0.80
   7  -3   0    4.10    3.10
  -7  -3   0   10.60    1.60
   7   3   0   10.50    1.50
  -7   3   0   11.40    1.40
  -7   3   0   11.80    1.20
   7   3   0    5.60    2.80
   7   3   0    9.30    3.00
   7   3   0   11.50    1.30
  -7   3   0    5.00    2.90
  -8  -3   0   19.20    1.80
   8  -3   0   20.30    1.90
  -8  -3   0   17.20    1.70
  -8  -3   0   20.50    2.00
   8  -3   0   20.40    1.90
  -8  -3   0   22.90    2.20
   8   3   0   19.00    1.70
  -8   3   0   19.10    1.60
  -8   3   0   17.70    1.50
   8   3   0   18.00    1.70
   8   3   0   22.00    3.60
  -9  -3   0   17.60    1.90
  -9  -3   0   21.70    2.10
   9  -3   0   18.60    2.00
  -9  -3   0   22.10    2.10
   9  -3   0   26.70    2.20
  -9  -3   0   22.70    2.00
   9   3   0   19.30    1.90
  -9   3   0   17.00    1.70
  -9   3   0   20.00    1.80
   9   3   0   20.90    1.90
 -10  -3   0    7.60    1.50
 -10  -3   0    8.90    1.70
  10  -3   0    9.50    2.00
 -10  -3   0    7.10    1.80
 -10  -3   0    6.70    1.60
  10  -3   0    6.90    1.80
 -10   3   0    5.60    1.20
  10   3   0    6.70    1.50
  10   3   0    6.20    1.60
 -10   3   0    5.30    1.30
   0  -4   0   33.00    1.50
   0  -4   0   33.00    1.80
   0  -4   0   37.60    4.80
   0  -4   0   28.50    1.40
   0  -4   0   30.20    1.50
   0  -4   0   27.40    1.40
   0  -4   0   29.90    1.50
   0  -4   0   32.40    1.80
   0  -4   0   28.50    1.40
   0   4   0   25.70    1.40
   0   4   0   32.30    1.60
   0   4   0   31.20    1.60
   0   4   0   28.80    1.40
   0   4   0   38.50    4.50
   1  -4   0   27.50    1.40
   1  -4   0   30.30    5.00
  -1  -4   0   26.70    2.50
  -1  -4   0   22.10    4.40
   1  -4   0   29.10    1.60
  -1  -4   0   28.70    2.40
  -1  -4   0   25.30    1.20
  -1  -4   0   22.50    1.40
  -1  -4   0   24.50    1.50
  -1  -4   0   22.70    1.20
   1  -4   0   28.10    1.60
   1  -4   0   25.90    1.40
  -1   4   0   34.90    5.60
   1   4   0   26.40    1.50
  -1   4   0   27.40    1.50
  -1   4   0   27.10    1.20
  -1   4   0   26.70    1.20
  -1   4   0   25.10    1.20
  -1   4   0   25.80    1.40
   1   4   0   32.20    5.10
   1   4   0   25.20    1.50
  -2  -4   0   15.90    1.50
  -2  -4   0   13.70    1.30
   2  -4   0   14.70    1.20
   2  -4   0   14.40    1.20
  -2  -4   0   12.70    1.30
  -2  -4   0   17.00    1.40
   2  -4   0   16.00    4.20
   2  -4   0   16.40    1.20
   2  -4   0   15.20    1.20
  -2   4   0   12.60    1.10
   2   4   0   14.10    3.30
   2   4   0   15.60    1.30
  -2   4   0   19.60    4.20
  -2   4   0   16.30    1.10
   2   4   0   15.20    1.40
  -3  -4   0    0.40    0.80
   3  -4   0    0.50    2.10
  -3  -4   0    1.20    0.80
  -3  -4   0    1.20    0.80
  -3  -4   0    0.90    0.80
   3  -4   0    1.60    0.80
   3  -4   0    1.50    0.80
   3  -4   0    1.70    0.70
   3  -4   0   -0.20    0.60
   3   4   0   -0.60    2.20
  -3   4   0    1.70    0.60
   3   4   0    2.30    0.70
  -3   4   0    0.60    2.20
  -3   4   0    1.00    0.60
   3   4   0    3.00    0.80
   3   4   0    1.90    2.10
  -4  -4   0  149.88    5.10
  -4  -4   0  137.99    5.10
   4  -4   0  144.99    4.60
  -4  -4   0  135.89    5.10
   4  -4   0  155.98    5.20
  -4  -4   0  138.99    5.10
   4  -4   0  133.49    9.00
   4  -4   0  146.69    5.10
   4  -4   0  148.29    4.60
   4   4   0  138.29    4.90
  -4   4   0  145.89    4.70
   4   4   0  148.79    9.10
  -4   4   0  129.69    8.70
   4   4   0  142.29    4.90
  -4   4   0  149.69    4.60
   4   4   0  137.99    9.00
   5  -4   0   -0.30    5.00
   5  -4   0    5.70    1.30
  -5  -4   0    5.60    1.30
  -5  -4   0    4.70    1.20
   5  -4   0    4.60    0.90
  -5  -4   0    7.10    1.40
   5  -4   0    6.70    1.10
  -5  -4   0    6.10    1.40
   5  -4   0    5.00    1.20
   5   4   0    8.20    3.40
   5   4   0    4.80    3.20
   5   4   0    4.10    1.10
   5   4   0    7.50    1.20
  -5   4   0    3.10    4.60
  -5   4   0    4.40    1.00
  -5   4   0    4.10    0.90
   6  -4   0   27.40    7.00
   6  -4   0   17.70    1.80
   6  -4   0   20.80    1.20
  -6  -4   0   18.30    1.80
   6  -4   0   18.20    1.80
  -6  -4   0   19.10    1.90
  -6  -4   0   18.90    1.90
   6  -4   0   21.00    1.30
  -6  -4   0   20.20    1.90
  -6   4   0   20.90    1.40
   6   4   0   26.70    5.00
  -6   4   0   21.00    1.50
   6   4   0   15.10    1.50
   6   4   0   21.00    1.70
  -7  -4   0   42.60    3.20
   7  -4   0   48.10    2.80
  -7  -4   0   39.70    3.00
   7  -4   0   46.20    1.90
  -7  -4   0   48.10    2.90
   7  -4   0   46.40    1.90
  -7  -4   0   48.40    2.90
   7  -4   0   50.79    2.80
   7   4   0   49.40    2.70
   7   4   0   47.60    5.80
  -7   4   0   45.40    2.20
  -7   4   0   45.50    2.30
   7   4   0   42.80    2.60
  -8  -4   0    2.70    1.30
   8  -4   0   -1.60    0.90
  -8  -4   0    2.40    1.10
   8  -4   0    0.70    1.00
  -8  -4   0    1.90    1.00
  -8  -4   0    1.00    1.10
   8   4   0    1.30    1.00
  -8   4   0    1.10    0.90
   8   4   0    0.70    0.90
   8   4   0    0.00    3.60
  -8   4   0    1.70    0.90
  -9  -4   0    5.10    1.40
  -9  -4   0    1.20    1.40
  -9  -4   0    3.30    1.40
  -9  -4   0    4.30    1.40
   9  -4   0    2.10    1.50
   9  -4   0    2.20    1.30
   9   4   0    2.50    1.20
  -9   4   0    3.70    1.20
  -9   4   0    0.60    0.90
   9   4   0    3.70    1.20
   0  -5   0    0.30    0.60
   0  -5   0    0.70    0.60
   0  -5   0   -0.90    0.70
   0  -5   0    0.50    0.80
   0   5   0   -0.50    2.70
   0   5   0   -0.10    0.70
   0   5   0    0.70    0.70
   1  -5   0   10.30    3.70
   1  -5   0   16.50    1.30
  -1  -5   0   12.80    1.50
   1  -5   0   15.50    1.30
  -1  -5   0   13.20    1.60
   1  -5   0   19.10    2.40
  -1  -5   0   14.30    1.20
   1  -5   0   16.80    2.00
  -1  -5   0   15.40    1.20
  -1   5   0   13.50    1.30
   1   5   0   14.80    1.30
  -1   5   0   13.40    1.20
  -1   5   0   15.60    1.20
   1   5   0   14.20    1.30
  -1   5   0   16.50    1.20
  -1   5   0   25.30    5.50
   1   5   0   15.40    4.00
  -1   5   0   14.90    1.00
  -1   5   0   16.10    1.00
   2  -5   0   57.49    2.60
  -2  -5   0   53.89    2.50
  -2  -5   0   52.49    2.50
   2  -5   0   50.79    2.50
  -2  -5   0   53.69    2.70
  -2  -5   0   55.19    2.80
   2  -5   0   52.79    2.60
   2  -5   0   55.29    6.70
   2  -5   0   51.89    2.60
   2   5   0   49.70    2.50
   2   5   0   52.49    2.50
  -2   5   0   49.90    2.40
  -2   5   0   55.89    2.50
   2   5   0   46.00    6.40
  -2   5   0   54.49    8.00
  -3  -5   0   28.60    2.20
  -3  -5   0   27.10    2.10
  -3  -5   0   27.50    2.20
   3  -5   0   34.30    2.00
   3  -5   0   36.30    2.20
  -3  -5   0   30.20    2.20
   3  -5   0   38.60    6.90
   3  -5   0   33.60    2.00
   3  -5   0   38.70    2.20
  -3   5   0   36.30    1.90
   3   5   0   28.80    5.50
   3   5   0   30.30    2.00
   3   5   0   25.30    5.60
  -3   5   0   34.00    5.80
  -3   5   0   31.90    1.80
   3   5   0   30.10    2.00
   4  -5   0   37.80    2.10
   4  -5   0   27.30    5.40
   4  -5   0   38.70    2.30
  -4  -5   0   27.60    2.30
   4  -5   0   37.00    2.30
   4  -5   0   35.80    2.00
  -4  -5   0   35.90    2.40
  -4  -5   0   27.80    2.30
  -4  -5   0   31.90    2.40
   4   5   0   31.60    5.60
   4   5   0   28.80    5.90
  -4   5   0   26.30    6.10
  -4   5   0   33.20    1.90
  -4   5   0   35.40    2.00
   4   5   0   31.50    2.10
   4   5   0   29.60    2.00
   5  -5   0    4.50    1.20
  -5  -5   0    4.40    1.30
   5  -5   0    3.60    1.50
   5  -5   0    4.30    1.50
  -5  -5   0    2.70    1.10
   5  -5   0    3.90    1.30
  -5   5   0    4.30    1.00
   5   5   0    3.10    1.10
   5   5   0    3.80    1.10
  -5   5   0    2.80    0.90
   5   5   0    3.70    3.50
  -6  -5   0    1.40    1.00
  -6  -5   0    1.80    1.10
  -6  -5   0    2.00    1.20
  -6  -5   0    3.60    1.50
   6  -5   0    1.50    1.10
   6  -5   0    1.40    1.20
   6  -5   0    1.00    1.00
   6  -5   0    0.10    1.20
  -6   5   0    1.80    0.80
   6   5   0    3.10    3.80
   6   5   0    1.50    1.00
   6   5   0    2.00    1.00
  -6   5   0    1.80    0.90
   7  -5   0   20.00    1.30
  -7  -5   0   19.30    2.50
  -7  -5   0   21.20    2.10
   7  -5   0   20.30    2.20
   7  -5   0   17.90    1.30
  -7  -5   0   22.20    2.70
  -7  -5   0   19.90    2.10
   7  -5   0   18.10    2.00
  -7   5   0   17.80    1.60
   7   5   0   19.80    1.90
  -7   5   0   21.80    1.70
   7   5   0   19.90    1.90
   8  -5   0   16.80    2.40
  -8  -5   0   12.60    2.10
   8  -5   0   17.80    2.60
  -8  -5   0   17.20    2.40
  -8  -5   0   13.10    2.20
  -8  -5   0   18.30    2.50
  -8   5   0   14.50    1.80
   8   5   0   14.60    2.20
   8   5   0   15.70    2.30
  -8   5   0   14.10    1.60
   0  -6   0    6.80    1.40
   0  -6   0    6.50    1.50
   0  -6   0    6.70    1.10
   0  -6   0    4.50    1.00
   0   6   0    6.00    1.20
   0   6   0    6.70    1.20
   0   6   0    6.50    1.10
   0   6   0    6.80    1.10
   0   6   0    6.50    4.30
  -1  -6   0   21.40    2.00
   1  -6   0   17.10    1.60
   1  -6   0   18.30    1.50
   1  -6   0   23.60    1.90
   1  -6   0   20.80    1.80
  -1  -6   0   19.80    1.90
  -1   6   0   21.30    1.70
  -1   6   0   18.30    1.20
  -1   6   0   15.70    2.10
  -1   6   0   20.10    1.70
   1   6   0   21.60    5.90
  -1   6   0   21.20    1.30
  -1   6   0   25.40    5.80
   1   6   0   21.70    1.70
  -1   6   0   17.80    2.20
   1   6   0   19.90    1.80
  -2  -6   0    1.50    0.90
   2  -6   0    2.00    1.10
   2  -6   0   -0.70    0.80
  -2  -6   0    1.50    0.90
   2  -6   0   -0.50    1.00
   2  -6   0    0.00    0.90
   2   6   0    0.50    0.80
  -2   6   0    0.30    0.90
   2   6   0   -0.10    0.70
  -2   6   0    4.20    4.90
  -2   6   0    0.50    0.90
   2   6   0    4.30    3.80
   2   6   0    7.10    4.70
   3  -6   0    4.00    1.30
  -3  -6   0    6.50    1.40
  -3  -6   0    9.40    1.60
   3  -6   0    2.50    1.10
  -3  -6   0    7.50    1.50
   3  -6   0    2.80    1.30
   3  -6   0    7.10    1.50
  -3  -6   0    6.60    1.50
   3   6   0    4.80    4.00
   3   6   0    6.10    1.30
  -3   6   0   -2.70    4.60
  -3   6   0    5.20    1.10
   3   6   0    6.60    1.30
   3   6   0    4.30    6.50
  -3   6   0    4.90    1.10
   4  -6   0   20.90    2.80
  -4  -6   0   16.90    2.30
   4  -6   0   12.50    2.30
   4  -6   0   15.00    1.60
   4  -6   0   13.00    1.70
  -4  -6   0   14.30    2.10
  -4   6   0   14.00    1.70
   4   6   0   13.10    4.70
   4   6   0   14.70    1.70
   4   6   0   13.80    1.60
  -4   6   0   14.70    1.60
  -5  -6   0    2.70    1.40
   5  -6   0    1.40    0.90
   5  -6   0    2.60    1.20
  -5  -6   0    0.30    1.10
  -5  -6   0    2.50    1.50
  -5  -6   0    0.40    1.10
   5  -6   0   -0.30    1.00
   5  -6   0    2.40    0.90
   5   6   0    2.70    1.20
  -5   6   0    1.20    0.80
  -5   6   0    1.10    0.90
   5   6   0    0.90    1.10
  -6  -6   0    1.00    1.30
   6  -6   0    3.10    1.50
   6  -6   0    3.30    1.40
   6  -6   0    1.50    0.90
  -6  -6   0   -0.40    1.40
  -6  -6   0    1.80    1.40
  -6  -6   0    0.70    1.20
   6  -6   0    2.50    0.90
   6   6   0    3.00    1.20
   6   6   0    3.70    1.30
  -6   6   0    2.60    1.00
  -6   6   0    2.60    1.00
   7  -6   0   21.50    2.40
   7  -6   0   16.10    2.40
  -7  -6   0   16.30    2.70
  -7  -6   0   17.30    2.70
  -7  -6   0   14.90    3.00
  -7  -6   0   14.60    3.10
  -7   6   0   12.60    1.90
   7   6   0   13.10    2.20
  -7   6   0   15.30    1.70
   7   6   0   17.30    2.70
   0  -7   0    2.20    1.20
   0  -7   0    1.60    1.10
   0   7   0    1.50    5.50
   0   7   0    0.60    0.90
   0   7   0    4.30    7.50
  -1  -7   0    2.30    1.20
   1  -7   0    3.10    1.30
   1  -7   0    1.20    1.10
  -1  -7   0    2.10    1.30
   1  -7   0    2.10    1.10
   1  -7   0    3.80    1.40
  -1   7   0    2.70    1.20
  -1   7   0   -5.10    6.40
   1   7   0    1.20    1.00
   1   7   0   -2.40    4.90
   1   7   0    0.20    0.90
   1   7   0   -1.00    7.60
   1   7   0    2.90    1.10
  -1   7   0    1.90    5.10
   1   7   0    3.10    1.00
  -1   7   0    2.60    1.10
   2  -7   0   13.60    1.80
   2  -7   0   17.60    2.00
   2  -7   0   15.60    2.10
  -2  -7   0   16.60    2.40
  -2  -7   0   14.90    2.20
   2  -7   0   14.30    2.10
   2   7   0   12.40    1.90
  -2   7   0   15.50    1.90
   2   7   0   14.00    1.60
   2   7   0   13.60    1.90
  -2   7   0   14.60    1.80
   2   7   0   16.20    1.60
  -3  -7   0    0.50    1.20
   3  -7   0    0.00    1.00
   3  -7   0   -0.10    1.20
   3  -7   0   -1.50    1.20
   3  -7   0    1.10    1.20
  -3  -7   0    3.20    1.50
  -3   7   0    0.60    1.00
   3   7   0    1.70    0.90
  -3   7   0   -0.10    1.00
   3   7   0    1.10    1.00
   4  -7   0   14.10    2.20
  -4  -7   0   13.90    2.50
   4  -7   0   11.50    2.10
  -4  -7   0    9.90    1.80
  -4  -7   0   16.30    2.60
  -4   7   0   13.60    1.80
  -4   7   0   10.90    1.60
   4   7   0   10.40    1.90
   4   7   0   13.60    2.20
 -11   0   1    0.00    1.10
  11   0  -1    1.50    0.80
  11   0  -1    0.60    0.80
  11   0  -1    0.30    0.90
 -11   0   1    2.10    1.10
  11   0  -1    1.00    1.10
 -11   0   1    1.90    1.10
 -11   0   1    1.40    1.20
 -10   0   1    1.50    1.00
  10   0  -1    3.50    0.80
 -10   0   1    4.00    1.20
 -10   0   1    3.10    1.10
  10   0  -1    1.60    0.90
  10   0  -1    2.30    1.10
 -10   0   1    3.60    1.20
  10   0  -1    2.10    0.70
   9   0  -1   64.79    2.90
  -9   0   1   62.79    3.00
   9   0  -1   60.39    2.80
   9   0  -1   63.09    2.90
   9   0  -1   63.49    2.90
  -9   0   1   63.59    3.00
  -9   0   1   65.19    3.00
  -9   0   1   63.49    3.10
  -8   0   1    1.30    0.80
   8   0  -1    1.00    0.60
  -8   0   1    0.30    0.80
  -8   0   1    0.20    0.80
  -8   0   1    0.30    0.80
   8   0  -1    0.20    0.60
  -7   0   1  367.06   10.40
   7   0  -1  347.27   10.00
  -7   0   1  350.76    9.90
  -7   0   1  356.26   10.30
  -7   0   1  357.86   10.40
  -7   0   1  347.27    9.90
  -7   0   1  344.47   10.30
   7   0  -1  357.66   10.90
   7   0  -1  339.07   10.00
   7   0  -1  355.46   11.00
  -6   0   1    2.70    0.70
  -6   0   1    0.10    0.70
   6   0  -1    1.00    0.50
   6   0  -1    0.10    0.60
   6   0  -1    1.90    0.50
   6   0  -1    0.90    0.60
  -6   0   1    1.00    0.60
  -6   0   1    1.10    0.50
  -6   0   1    1.70    0.50
  -5   0   1  402.46   11.20
  -5   0   1  411.76   11.20
   5   0  -1  390.96   11.10
   5   0  -1  387.96   11.10
  -5   0   1  405.56   11.10
  -5   0   1  405.16   10.90
   5   0  -1  403.66   11.10
   5   0  -1  384.86   11.10
  -5   0   1  402.66   11.20
   5   0  -1  403.56   10.90
   5   0  -1  410.76   10.90
   5   0  -1  378.66   11.10
  -5   0   1  406.96   10.90
   5   0  -1  399.76   11.10
   4   0  -1   -0.10    0.40
   4   0  -1    1.20    0.40
   4   0  -1   -0.20    0.30
  -4   0   1    1.10    0.70
   4   0  -1    1.10    0.50
  -4   0   1    0.40    0.50
  -4   0   1    1.20    0.50
   4   0  -1    0.20    0.50
  -4   0   1    1.10    0.50
   4   0  -1    1.10    0.40
  -4   0   1   -0.20    0.40
   4   0  -1    1.10    0.50
   4   0  -1    1.10    0.50
   4   0  -1   -0.50    0.40
   4   0  -1   -0.40    0.40
   4   0  -1    0.60    0.70
  -3   0   1  211.18    6.10
   3   0  -1  217.68    5.80
  -3   0   1  211.68    5.80
  -3   0   1  214.48    5.90
   3   0  -1  211.08    5.90
  -3   0   1  214.08    6.00
   3   0  -1  213.88    5.80
   3   0  -1  209.98    5.90
  -3   0   1  211.38    6.10
   3   0  -1  209.08    5.90
   3   0  -1  206.88    5.90
   3   0  -1  200.78    6.70
  -3   0   1  204.08    6.70
  -3   0   1  211.98    5.80
  -2   0   1    0.30    0.40
   2   0  -1    0.00    0.30
   2   0  -1    0.10    0.40
  -2   0   1    0.80    0.30
   2   0  -1   -0.50    0.30
   2   0  -1    0.40    0.30
  -2   0   1    0.60    0.30
  -2   0   1    0.50    0.40
   2   0  -1   -0.10    0.30
  -2   0   1    0.00    0.30
   2   0  -1    0.40    0.30
  -2   0   1    0.90    0.30
  -2   0   1    0.00    0.50
   2   0  -1   -0.10    0.30
   2   0  -1   -0.50    0.30
  -2   0   1    0.00    0.30
   2   0  -1   -0.40    0.60
  -2   0   1    0.60    0.30
  -1   0   1    0.20    0.20
  -1   0   1    0.00    0.10
  -1   0   1    0.20    0.20
  -1   0   1    0.00    0.10
  -1   0   1    0.30    0.20
  -1   0   1    0.00    0.10
  -1   0  -1    0.80    0.20
  -1   0  -1    0.40    0.20
  -2   0  -1    1.20    0.40
   2   0   1    0.30    0.30
   2   0   1    0.20    0.30
   2   0   1    0.00    0.30
   2   0   1    1.00    0.40
  -2   0  -1    0.70    0.40
  -2   0  -1    0.40    0.30
   2   0   1    0.60    0.30
   2   0   1    1.70    0.40
  -2   0  -1    0.40    0.40
  -2   0  -1    0.70    0.30
   2   0   1    0.80    0.40
  -2   0  -1   -0.10    0.30
  -2   0  -1    0.50    0.30
  -2   0  -1    0.70    0.30
   2   0   1    0.20    0.30
  -3   0  -1  111.29    3.30
  -3   0  -1  114.89    3.60
  -3   0  -1  107.79    3.30
  -3   0  -1  113.49    3.40
   3   0   1  108.19    3.30
   3   0   1  110.59    3.30
   3   0   1  109.09    3.30
   3   0   1  112.49    3.30
   3   0   1  113.29    3.40
   3   0   1  111.99    3.30
  -3   0  -1  109.29    3.50
   3   0   1  111.99    3.30
  -3   0  -1  111.69    3.40
   3   0   1  106.39    3.30
  -4   0  -1    2.30    0.60
   4   0   1    0.60    0.50
  -4   0  -1    0.50    0.50
  -4   0  -1    0.20    0.40
  -4   0  -1    0.50    0.50
   4   0   1    0.70    0.40
   4   0   1    0.00    0.40
   4   0   1   -0.40    0.40
   4   0   1    1.30    0.50
   4   0   1    0.00    0.40
   4   0   1    0.30    0.40
   4   0   1    0.70    0.40
  -4   0  -1    0.60    0.50
   4   0   1    1.00    0.50
   4   0   1    0.80    0.40
  -4   0  -1    0.00    0.40
  -5   0  -1   74.29    2.60
  -5   0  -1   74.89    2.60
   5   0   1   64.29    2.50
  -5   0  -1   67.39    2.60
  -5   0  -1   69.79    2.40
   5   0   1   72.19    2.60
   5   0   1   70.09    2.60
  -5   0  -1   70.69    2.60
   5   0   1   69.09    2.60
   5   0   1   73.19    2.50
   5   0   1   71.09    2.50
  -5   0  -1   68.19    2.40
   5   0   1   67.29    2.50
   5   0   1   67.39    2.50
   6   0   1    1.30    0.50
  -6   0  -1    3.00    0.70
  -6   0  -1    1.10    0.80
  -6   0  -1    2.50    0.80
   6   0   1    0.90    0.60
   6   0   1    1.60    0.50
  -6   0  -1    2.40    0.70
  -7   0  -1  574.34   16.60
  -7   0  -1  565.64   16.60
  -7   0  -1  585.14   16.20
   7   0   1  587.84   16.60
  -7   0  -1  575.74   16.20
   7   0   1  594.24   16.60
   8   0   1    1.80    0.80
  -8   0  -1    1.50    0.80
  -8   0  -1    1.10    0.80
   8   0   1    0.90    0.70
  -8   0  -1    0.00    0.80
   8   0   1    2.00    0.80
  -8   0  -1    1.50    0.70
   8   0   1    1.80    0.70
  -9   0  -1    1.50    0.90
   9   0   1    1.90    0.80
  -9   0  -1    2.70    1.10
  -9   0  -1    2.20    0.90
   9   0   1    3.90    0.90
  -9   0  -1    1.20    0.90
   9   0   1    2.20    0.90
   9   0   1    2.70    1.00
 -10   0  -1    1.50    0.90
  10   0   1   -0.90    0.80
 -10   0  -1    0.20    0.90
  10   0   1    0.30    0.70
 -10   0  -1    1.10    1.00
  10   0   1    0.40    0.80
 -10   0  -1    1.00    1.00
  10   0   1    1.90    1.00
  11   0   1   46.30    2.40
  11   0   1   45.10    2.80
  11   0   1   43.70    2.40
  11   0   1   41.60    2.60
 -11   0  -1   45.10    2.90
  11  -1  -1   24.20    2.30
  11  -1  -1   19.60    2.10
 -11  -1   1   22.10    2.20
 -11  -1   1   28.10    2.40
  11   1  -1   22.20    1.80
 -11   1   1   25.20    2.50
 -11   1   1   22.50    2.00
 -11   1   1   22.50    2.50
  11   1  -1   24.10    1.90
  11   1  -1   21.90    1.80
  11   1  -1   26.80    1.80
 -10  -1   1   23.40    2.00
 -10  -1   1   17.70    1.90
  10  -1  -1   24.00    2.00
 -10  -1   1   26.00    2.10
  10  -1  -1   21.90    1.90
  10  -1  -1   22.60    1.30
 -10  -1   1   18.50    1.50
 -10  -1   1   25.00    2.10
 -10  -1   1   18.90    1.50
  10  -1  -1   20.60    1.30
 -10   1   1   21.90    1.80
 -10   1   1   22.10    1.80
 -10   1   1   20.30    1.80
  10   1  -1   21.50    1.70
  10   1  -1   20.20    1.60
 -10   1   1   20.90    1.70
   9  -1  -1    3.20    1.10
   9  -1  -1    1.20    0.60
   9  -1  -1    2.00    0.90
  -9  -1   1    4.50    1.00
  -9  -1   1    4.20    1.00
   9  -1  -1    1.70    0.60
  -9  -1   1    3.20    1.00
  -9  -1   1    2.70    1.10
   9   1  -1    1.50    0.80
   9   1  -1    2.60    0.90
  -9   1   1    3.40    1.00
  -9   1   1    2.10    1.00
  -9   1   1    3.00    0.90
  -9   1   1    1.30    0.80
   8  -1  -1   13.90    1.00
   8  -1  -1   13.10    1.00
  -8  -1   1   13.60    1.30
  -8  -1   1   15.80    1.50
   8  -1  -1   14.20    1.50
  -8  -1   1   13.00    1.20
   8  -1  -1   12.10    1.00
   8  -1  -1   14.30    1.50
   8  -1  -1   12.30    1.00
  -8  -1   1   15.10    1.60
  -8  -1   1   14.30    1.50
  -8  -1   1   14.20    1.50
  -8   1   1   11.60    1.20
   8   1  -1   12.00    1.40
  -8   1   1   11.30    1.30
  -8   1   1   13.20    1.40
   8   1  -1   12.80    1.40
  -8   1   1   15.80    1.50
   7  -1  -1  273.57    8.20
  -7  -1   1  263.47    8.20
  -7  -1   1  256.87    7.80
  -7  -1   1  264.87    8.20
   7  -1  -1  259.97    7.50
  -7  -1   1  254.47    7.70
   7  -1  -1  260.77    7.40
  -7  -1   1  254.57    8.00
   7  -1  -1  269.97    8.20
  -7  -1   1  257.07    8.10
  -7   1   1  265.87    7.80
   7   1  -1  258.37    7.70
  -7   1   1  281.87    8.00
   7   1  -1  266.37    7.80
  -7   1   1  274.17    8.00
  -7   1   1  258.37    7.70
  -6  -1   1   11.00    1.00
  -6  -1   1   10.20    1.10
  -6  -1   1   11.90    1.40
   6  -1  -1   13.40    1.70
   6  -1  -1   11.70    0.80
   6  -1  -1   11.50    0.80
  -6  -1   1   10.70    1.10
  -6  -1   1   13.10    1.10
   6  -1  -1   11.60    0.90
   6  -1  -1   10.20    0.80
   6  -1  -1   10.30    0.90
   6  -1  -1   16.60    2.40
  -6  -1   1   12.30    1.60
   6  -1  -1   11.00    0.80
   6  -1  -1   12.30    1.50
   6   1  -1   10.00    0.90
  -6   1   1   12.40    1.10
   6   1  -1   10.70    0.90
  -6   1   1   11.30    1.00
   6   1  -1   11.90    0.90
  -6   1   1    9.40    1.80
  -6   1   1   10.20    1.00
  -6   1   1   10.90    1.00
   6   1  -1   11.70    0.90
  -5  -1   1  107.99    3.70
   5  -1  -1  105.79    3.60
   5  -1  -1  108.89    3.10
  -5  -1   1  101.59    3.50
   5  -1  -1   99.99    4.90
   5  -1  -1  104.49    3.60
   5  -1  -1  109.39    3.10
  -5  -1   1  105.89    3.70
   5  -1  -1  103.69    3.30
  -5  -1   1  105.39    3.40
   5  -1  -1  100.59    3.30
  -5  -1   1  107.99    3.40
  -5  -1   1  106.89    3.60
  -5   1   1  103.89    4.80
  -5   1   1  106.39    3.30
   5   1  -1  100.49    3.20
  -5   1   1  107.69    3.50
   5   1  -1  101.79    3.40
   5   1  -1  100.09    3.30
   5   1  -1   99.09    3.20
   5   1  -1  100.29    4.60
   5   1  -1   99.99    3.40
  -5   1   1  106.49    3.50
   5   1  -1  103.89    3.30
  -5   1   1  107.79    3.30
   4  -1  -1  241.38    6.80
   4  -1  -1  247.58    7.10
  -4  -1   1  251.87    7.20
   4  -1  -1  250.47    6.90
   4  -1  -1  247.88    7.00
   4  -1  -1  252.27    6.60
   4  -1  -1  235.08    8.60
  -4  -1   1  251.67    7.10
   4  -1  -1  242.28    6.80
   4  -1  -1  235.78    7.10
   4  -1  -1  251.77    6.60
   4  -1  -1  263.67    6.70
   4  -1  -1  247.78    7.10
  -4  -1   1  240.78    7.00
  -4  -1   1  237.08    8.40
  -4  -1   1  246.78    7.00
  -4  -1   1  247.68    7.10
  -4  -1   1  251.47    7.20
   4  -1  -1  260.57    6.70
   4   1  -1  235.98    6.90
  -4   1   1  250.97    7.00
   4   1  -1  243.48    7.00
   4   1  -1  232.08    6.90
   4   1  -1  240.68    6.70
   4   1  -1  239.78    6.70
   4   1  -1  248.68    8.40
   4   1  -1  238.28    7.10
   4   1  -1  234.78    7.00
  -4   1   1  236.58    8.50
   4   1  -1  232.58    7.00
   4   1  -1  236.48    7.10
   4   1  -1  239.28    7.00
  -4   1   1  243.88    6.90
   3  -1  -1  546.95   13.90
   3  -1  -1  540.85   14.20
  -3  -1   1  524.75   14.30
   3  -1  -1  517.15   15.90
   3  -1  -1  545.35   14.00
   3  -1  -1  525.75   14.30
   3  -1  -1  550.94   13.90
  -3  -1   1  525.65   14.30
  -3  -1   1  528.35   14.20
  -3  -1   1  506.85   15.70
   3  -1  -1  536.65   14.00
   3  -1  -1  542.45   14.20
   3  -1  -1  542.45   13.90
  -3  -1   1  525.55   14.30
   3  -1  -1  548.65   13.90
   3  -1  -1  531.35   14.30
  -3  -1   1  525.45   14.40
  -3  -1   1  515.25   14.20
   3   1  -1  510.65   14.00
  -3   1   1  527.05   14.30
  -3   1   1  520.75   15.90
   3   1  -1  516.15   14.30
  -3   1   1  535.75   14.00
   3   1  -1  522.05   14.00
   3   1  -1  523.35   14.30
   3   1  -1  525.55   14.30
   3   1  -1  528.55   14.20
  -3   1   1  546.05   14.20
  -3   1   1  541.15   14.20
   3   1  -1  512.25   15.70
   3   1  -1  515.65   14.30
  -3   1   1  539.05   14.00
  -3   1   1  529.65   14.30
   3   1  -1  526.35   14.20
  -2  -1   1  911.81   24.90
  -2  -1   1  942.41   24.90
   2  -1  -1  998.10   24.80
  -2  -1   1  903.71   26.30
  -2  -1   1  911.21   24.90
   2  -1  -1  945.61   24.90
  -2  -1   1  932.31   24.90
   2  -1  -1  969.60   26.60
  -2  -1   1  937.71   24.90
  -2  -1   1  942.01   24.90
   2  -1  -1  973.50   24.60
   2  -1  -1  944.11   24.90
   2  -1  -1  960.30   24.60
   2  -1  -1  993.10   24.80
  -2   1   1  960.30   24.60
   2   1  -1  931.51   24.80
  -2   1   1  932.51   24.90
  -2   1   1  978.10   24.80
   2   1  -1  916.51   24.90
   2   1  -1  925.21   24.80
  -2   1   1  961.70   24.60
   2   1  -1  932.21   26.40
   2   1  -1  937.61   24.90
  -2   1   1  966.90   24.80
   2   1  -1  930.41   24.90
  -2   1   1  949.31   26.50
  -2   1   1  933.11   24.90
   2   1  -1  935.61   24.90
   1   1  -1 3122.69   82.59
   0  -1  -1  400.16   12.50
   0  -1  -1  422.36   11.10
   0  -1  -1  426.16   11.00
   0  -1   1  418.36   11.00
   0  -1   1  404.96   11.00
   0  -1  -1  425.66   11.10
   0  -1  -1  424.56   11.10
   0  -1  -1  419.36   11.10
   0  -1   1  433.86   11.00
   0  -1   1  420.16   11.00
   0  -1   1  398.16   11.10
   0  -1   1  415.56   11.10
   0  -1  -1  423.96   11.00
   0  -1  -1  419.16   11.00
   0  -1   1  428.96   11.00
   0  -1   1  412.16   11.10
   0   1  -1  444.16   11.00
   0   1   1  413.96   11.00
   0   1  -1  410.76   11.10
   0   1  -1  403.16   11.00
   0   1   1  409.66   11.10
   0   1   1  411.16   11.00
   0   1   1  423.76   11.10
   0   1   1  422.76   11.00
   0   1  -1  441.66   11.00
   0   1   1  421.66   11.10
   0   1  -1  418.56   11.10
   0   1   1  403.86   12.50
   0   1  -1  419.06   11.00
   0   1  -1  416.26   11.10
   0   1   1  418.56   11.00
   0   1  -1  417.56   12.60
   0   1   1  428.96   11.10
   0   1  -1  412.96   11.10
   1  -1   1  222.28    6.20
  -1  -1  -1  221.08    6.10
  -1  -1  -1  220.18    6.20
  -1  -1  -1  212.18    6.20
   1  -1   1  233.38    6.00
   1  -1   1  227.08    6.20
  -1  -1  -1  215.78    6.20
   1  -1   1  234.88    6.10
   1  -1   1  229.18    6.00
   1  -1   1  236.38    6.10
   1   1   1  226.98    6.10
   1   1   1  218.28    6.20
   1   1   1  216.78    6.20
  -1   1  -1  226.58    6.20
   1   1   1  223.68    6.20
   1   1   1  218.08    7.50
  -1   1  -1  227.68    6.00
  -1   1  -1  238.48    6.10
   1   1   1  218.38    6.20
  -1   1  -1  225.88    6.20
  -1   1  -1  239.28    6.10
  -1   1  -1  229.58    6.00
   2  -1   1  162.68    4.70
   2  -1   1  171.68    4.50
   2  -1   1  163.28    4.70
  -2  -1  -1  161.58    4.70
   2  -1   1  170.78    4.50
  -2  -1  -1  149.29    4.40
  -2  -1  -1  157.68    4.70
  -2  -1  -1  162.28    4.70
   2  -1   1  169.88    4.50
  -2  -1  -1  161.08    4.70
   2  -1   1  169.48    6.00
   2  -1   1  162.58    4.70
   2  -1   1  168.38    4.50
   2  -1   1  160.38    4.70
   2   1   1  167.58    4.70
  -2   1  -1  170.18    4.50
  -2   1  -1  165.78    4.50
   2   1   1  155.98    4.70
   2   1   1  163.08    4.60
   2   1   1  163.38    5.80
   2   1   1  160.98    4.70
   2   1   1  155.38    4.70
   2   1   1  160.78    4.70
  -2   1  -1  170.48    4.50
   2   1   1  156.18    4.70
  -2   1  -1  158.88    5.90
   2   1   1  157.28    4.60
  -2   1  -1  171.38    4.50
   3  -1   1    8.60    0.80
   3  -1   1   10.60    0.70
  -3  -1  -1    7.30    0.80
   3  -1   1    9.20    0.60
  -3  -1  -1    8.00    0.80
   3  -1   1   10.80    0.60
   3  -1   1   10.40    0.70
  -3  -1  -1    9.70    0.80
   3  -1   1    8.30    0.60
  -3  -1  -1    8.50    0.60
   3  -1   1    8.20    0.80
   3  -1   1    9.10    0.60
   3  -1   1    9.70    0.80
  -3  -1  -1    8.60    0.80
   3  -1   1    7.90    0.80
   3  -1   1   10.10    1.70
  -3  -1  -1    9.40    0.60
   3   1   1    8.10    0.70
   3   1   1    8.40    0.60
  -3   1  -1   11.60    1.60
   3   1   1   12.20    1.60
  -3   1  -1    9.30    0.80
   3   1   1   10.00    1.40
   3   1   1    8.80    0.60
   3   1   1   10.60    0.80
  -3   1  -1    9.70    0.70
   3   1   1    6.80    0.80
  -3   1  -1    8.40    0.60
   3   1   1   10.40    0.80
  -3   1  -1    7.70    0.60
   3   1   1    8.90    0.70
   3   1   1    7.60    0.80
  -4  -1  -1  381.36   10.70
   4  -1   1  393.86   10.30
   4  -1   1  367.36   10.70
   4  -1   1  386.46   10.40
   4  -1   1  394.46   10.40
   4  -1   1  395.16   10.40
  -4  -1  -1  381.76   10.60
   4  -1   1  392.96   10.40
   4  -1   1  361.56   10.70
  -4  -1  -1  393.86   10.60
   4  -1   1  398.46   10.40
   4  -1   1  400.96   10.80
   4  -1   1  381.96   11.90
  -4  -1  -1  395.76   10.80
  -4  -1  -1  374.96   10.60
   4  -1   1  396.46   10.40
   4  -1   1  387.96   10.50
   4  -1   1  388.86   10.70
  -4  -1  -1  386.56   10.60
   4   1   1  374.76   10.40
  -4   1  -1  388.66   10.50
   4   1   1  383.86   10.60
   4   1   1  382.06   10.60
  -4   1  -1  369.26   10.50
   4   1   1  375.16   10.70
  -4   1  -1  371.66   10.50
   4   1   1  370.16   10.30
   4   1   1  384.46   10.40
  -4   1  -1  374.36   11.70
   4   1   1  371.76   10.70
   4   1   1  377.26   10.40
   4   1   1  377.26   10.60
  -4   1  -1  383.86   10.50
   4   1   1  371.06   10.70
   5  -1   1   13.80    1.00
  -5  -1  -1   15.90    1.20
  -5  -1  -1   13.20    1.00
   5  -1   1   13.20    0.90
  -5  -1  -1   15.20    1.20
   5  -1   1   13.20    1.20
  -5  -1  -1   15.50    1.10
   5  -1   1   13.40    1.00
   5  -1   1   14.00    0.90
   5  -1   1   16.90    0.90
   5  -1   1   16.50    0.90
   5  -1   1   16.40    0.90
  -5  -1  -1   15.80    1.10
   5  -1   1   15.50    1.20
   5  -1   1   13.70    0.90
  -5  -1  -1   13.10    1.10
  -5   1  -1   13.20    1.00
   5   1   1   16.20    0.90
  -5   1  -1   14.00    1.10
   5   1   1   13.50    1.30
  -5   1  -1   14.70    0.90
  -5   1  -1   15.60    1.00
   5   1   1   14.60    0.90
   5   1   1   14.60    1.00
   5   1   1   14.40    1.00
   6  -1   1   16.00    1.00
  -6  -1  -1   16.10    1.20
   6  -1   1   16.50    1.00
   6  -1   1   16.40    1.00
   6  -1   1   15.70    1.00
   6  -1   1   20.10    2.60
  -6  -1  -1   18.70    2.50
   6  -1   1   15.70    1.00
   6  -1   1   16.40    1.10
  -6  -1  -1   18.60    1.40
  -6  -1  -1   15.80    1.10
  -6  -1  -1   18.40    1.30
   6   1   1   16.50    1.10
  -6   1  -1   14.10    1.10
   6   1   1   16.20    1.10
   6   1   1   16.80    1.10
  -6   1  -1   17.70    1.20
  -6   1  -1   16.70    1.10
  -6   1  -1   16.20    1.20
   6   1   1   14.70    1.00
   7  -1   1  282.67    8.60
   7  -1   1  280.57    8.10
  -7  -1  -1  276.67    8.60
  -7  -1  -1  288.27    8.60
  -7  -1  -1  275.27    8.60
   7  -1   1  278.87    8.10
   7  -1   1  290.47    8.70
   7  -1   1  262.37    9.00
  -7  -1  -1  294.07    8.80
   7   1   1  280.47    8.30
   7   1   1  287.67    8.30
  -7   1  -1  288.27    8.30
  -7   1  -1  282.87    8.40
  -7   1  -1  276.67    8.20
  -7   1  -1  297.67    8.50
  -8  -1  -1   46.20    2.30
  -8  -1  -1   48.90    2.60
  -8  -1  -1   48.40    2.30
  -8  -1  -1   48.30    2.50
   8  -1   1   45.40    2.50
   8  -1   1   48.40    2.50
  -8  -1  -1   51.09    2.60
   8  -1   1   48.30    2.00
  -8  -1  -1   45.20    2.50
   8  -1   1   49.00    2.00
  -8   1  -1   49.90    2.30
  -8   1  -1   45.30    2.20
  -8   1  -1   46.30    2.30
   8   1   1   43.40    2.50
  -8   1  -1   46.50    2.40
   8   1   1   45.00    2.40
   9  -1   1    3.70    1.10
  -9  -1  -1    5.10    1.10
  -9  -1  -1    6.10    1.20
  -9  -1  -1    5.90    1.40
  -9  -1  -1    4.00    1.20
   9  -1   1    4.70    1.20
   9  -1   1    2.30    1.10
   9  -1   1    4.90    1.20
  -9   1  -1    6.20    1.20
  -9   1  -1    3.00    1.00
  -9   1  -1    3.40    0.90
   9   1   1    3.10    0.90
   9   1   1    5.20    1.00
  10  -1   1   18.50    1.30
  10  -1   1   18.40    1.30
  10  -1   1   15.50    1.70
 -10  -1  -1   18.90    2.00
 -10  -1  -1   16.80    1.90
  10  -1   1   17.50    2.30
  10  -1   1   15.50    1.40
  10   1   1   17.00    1.50
 -10   1  -1   19.20    1.80
  10   1   1   14.90    1.80
  10   1   1   19.20    1.80
  10   1   1   13.70    1.40
 -10   1  -1   16.30    1.70
 -11  -1  -1    1.10    1.30
  11  -1   1    2.70    1.30
  11  -1   1    3.70    1.30
  11  -1   1    1.10    0.80
 -11  -1  -1    1.90    1.30
  11  -1   1    1.70    0.90
 -11   1  -1    1.40    1.00
  11   1   1    3.30    1.20
  11   1   1    0.40    0.90
  11   1   1    3.40    1.20
  11   1   1   -0.90    0.90
 -11   1  -1    3.50    1.30
 -10  -2   1   22.20    1.90
 -10  -2   1   29.50    2.20
  10  -2  -1   22.20    2.10
 -10  -2   1   24.80    2.10
  10  -2  -1   21.60    2.20
 -10  -2   1   23.60    1.90
  10   2  -1   28.60    2.30
  10   2  -1   25.60    2.20
  10   2  -1   23.00    1.50
 -10   2   1   24.00    2.00
 -10   2   1   23.10    1.90
  -9  -2   1    6.30    1.50
   9  -2  -1    7.10    1.50
   9  -2  -1    7.40    1.50
  -9  -2   1    7.00    1.40
  -9  -2   1    6.40    1.30
  -9  -2   1    5.90    1.40
  -9   2   1    5.80    1.00
   9   2  -1    4.30    1.20
   9   2  -1    7.00    1.00
   9   2  -1    7.70    1.40
  -9   2   1    7.00    1.30
  -9   2   1    5.10    1.20
   8  -2  -1   25.20    2.00
   8  -2  -1   24.30    1.90
  -8  -2   1   19.30    1.60
  -8  -2   1   21.60    1.90
  -8  -2   1   25.00    2.00
  -8  -2   1   22.30    1.70
  -8   2   1   21.60    1.30
   8   2  -1   19.60    1.30
  -8   2   1   24.30    1.70
   8   2  -1   22.00    1.80
  -8   2   1   23.20    1.80
  -8   2   1   23.10    1.30
  -7  -2   1   23.30    1.60
   7  -2  -1   29.40    5.30
  -7  -2   1   22.70    1.80
   7  -2  -1   20.80    1.10
   7  -2  -1   18.20    1.70
  -7  -2   1   22.00    1.60
   7  -2  -1   20.80    1.10
   7  -2  -1   22.00    1.40
   7  -2  -1   21.70    1.80
  -7  -2   1   23.70    1.80
  -7   2   1   32.60    4.90
   7   2  -1   26.50    3.60
  -7   2   1   21.50    1.20
  -7   2   1   24.50    1.60
  -7   2   1   23.40    1.50
   7   2  -1   29.20    4.00
  -7   2   1   21.90    1.20
   6  -2  -1   47.00    1.70
   6  -2  -1   43.00    1.70
   6  -2  -1   47.20    4.10
   6  -2  -1   48.00    2.40
  -6  -2   1   48.80    2.40
   6  -2  -1   46.70    1.70
   6  -2  -1   47.40    1.70
  -6  -2   1   46.40    2.70
   6  -2  -1   47.60    2.40
   6  -2  -1   47.60    1.70
  -6  -2   1   50.69    2.50
   6   2  -1   54.09    4.20
  -6   2   1   44.80    2.00
  -6   2   1   47.80    1.80
  -6   2   1   41.80    3.70
  -6   2   1   49.99    1.80
  -6   2   1   50.19    2.20
   6   2  -1   49.60    3.90
  -5  -2   1   26.20    1.50
   5  -2  -1   26.60    1.10
  -5  -2   1   27.30    1.60
   5  -2  -1   26.80    1.10
   5  -2  -1   29.90    3.40
  -5   2   1   28.80    1.50
  -5   2   1   28.50    3.00
   5   2  -1   26.90    3.20
  -5   2   1   27.50    1.40
   5   2  -1   23.70    2.80
   4  -2  -1  566.24   15.40
  -4  -2   1  570.04   15.60
   4  -2  -1  567.94   15.10
   4  -2  -1  583.14   15.70
   4  -2  -1  580.94   22.80
  -4  -2   1  557.84   15.60
   4  -2  -1  573.34   15.70
   4  -2  -1  564.44   15.10
  -4  -2   1  567.34   15.80
   4  -2  -1  553.64   15.40
  -4  -2   1  549.45   15.70
  -4   2   1  571.64   15.10
  -4   2   1  584.14   15.40
  -4   2   1  576.54   15.40
  -4   2   1  573.04   15.10
   4   2  -1  562.84   18.20
   4   2  -1  579.64   15.60
   4   2  -1  570.04   15.60
   3  -2  -1  282.77    8.20
   3  -2  -1  288.77    8.00
  -3  -2   1  285.37    8.20
   3  -2  -1  301.67    7.80
  -3  -2   1  289.87    8.20
  -3  -2   1  280.27    8.30
   3  -2  -1  287.17    8.30
   3  -2  -1  302.67   11.10
   3  -2  -1  294.77    8.00
   3  -2  -1  301.97    7.80
  -3  -2   1  286.17    8.30
   3   2  -1  287.67    8.10
   3   2  -1  283.37   10.70
   3   2  -1  264.27    8.20
   3   2  -1  289.67    8.20
  -3   2   1  298.47    8.00
  -3   2   1  294.97    8.00
  -3   2   1  285.67    8.20
  -3   2   1  291.87    7.80
  -3   2   1  274.57   10.70
   3   2  -1  268.37    8.20
   3   2  -1  281.77    8.20
   3   2  -1  296.07   10.80
   3   2  -1  285.77    8.20
  -3   2   1  280.87    8.20
  -3   2   1  299.97    7.80
   3   2  -1  282.67    8.10
   3   2  -1  274.57    8.20
   2  -2  -1  324.57    8.70
  -2  -2   1  302.77    8.80
   2  -2  -1  301.57   11.50
   2  -2  -1  329.47    8.60
  -2  -2   1  314.37    8.90
   2  -2  -1  327.77    8.90
  -2  -2   1  296.27    8.80
   2  -2  -1  313.77    8.60
   2  -2  -1  329.77    8.70
   2  -2  -1  324.37    8.90
  -2  -2   1  310.77    8.90
  -2   2   1  317.47    9.10
   2   2  -1  310.27    8.90
  -2   2   1  314.37   11.50
   2   2  -1  312.27    8.90
  -2   2   1  327.97    8.70
   2   2  -1  328.17   11.60
  -2   2   1  324.77    8.70
  -2   2   1  326.07    8.60
  -2   2   1  321.27    9.10
   2   2  -1  313.57    8.80
   2   2  -1  304.17    8.80
   2   2  -1  311.97   11.40
  -2   2   1  327.57    8.60
   2   2  -1  304.87    8.80
   2   2  -1  311.47    8.70
   1  -2  -1   68.99    2.40
   1  -2  -1   66.79    2.30
  -1  -2   1   65.19    2.40
  -1  -2   1   64.39    2.30
   1  -2  -1   71.99    2.30
  -1  -2   1   69.39    2.20
   1  -2  -1   73.39    2.40
  -1  -2   1   68.39    2.20
   1  -2  -1   69.79    2.20
   1  -2  -1   69.79    2.20
  -1  -2   1   65.99    2.30
   1  -2  -1   68.69    4.50
  -1  -2   1   64.79    2.30
   1   2  -1   70.79    2.20
   1   2  -1   66.89    2.30
   1   2  -1   59.89    2.30
  -1   2   1   72.29    2.20
  -1   2   1   70.69    4.50
  -1   2   1   69.69    2.00
  -1   2   1   74.39    2.20
  -1   2   1   69.09    2.30
   1   2  -1   68.29    2.20
  -1   2   1   71.29    2.20
   1   2  -1   69.49    4.50
   1   2  -1   61.69    2.30
  -1   2   1   69.19    2.30
  -1   2   1   68.59    2.20
   1   2  -1   64.59    2.30
  -1   2   1   68.69    2.00
  -1   2   1   67.69    2.00
  -1   2   1   68.49    2.00
   0  -2   1   57.99    1.80
   0  -2   1   56.69    1.80
   0  -2   1   58.59    1.90
   0  -2  -1   56.39    1.90
   0  -2  -1   57.99    1.90
   0  -2  -1   55.59    1.80
   0  -2  -1   55.79    1.80
   0  -2  -1   55.89    1.90
   0  -2  -1   57.49    1.90
   0  -2  -1   54.09    2.00
   0  -2   1   55.59    1.80
   0  -2   1   56.89    2.00
   0  -2   1   57.19    1.80
   0  -2  -1   56.39    4.10
   0  -2   1   57.09    2.00
   0  -2   1   55.39    1.80
   0  -2   1   57.59    1.80
   0  -2  -1   55.39    2.00
   0  -2   1   57.09    1.80
   0   2  -1   55.99    1.80
   0   2   1   57.69    1.90
   0   2  -1   56.39    1.80
   0   2   1   55.69    1.90
   0   2  -1   55.79    2.00
   0   2  -1   62.39    1.90
   0   2   1   58.09    4.00
   0   2   1   57.59    2.00
   0   2  -1   53.59    2.00
   0   2   1   54.99    1.80
   0   2  -1   59.39    1.90
   0   2   1   62.09    2.00
   0   2   1   55.99    2.00
   0   2  -1   44.50    5.70
   0   2   1   56.39    1.90
   0   2   1   54.19    1.80
   1  -2   1  936.71   24.00
   1  -2   1  939.21   27.20
   1  -2   1  931.61   24.10
  -1  -2  -1  916.41   24.20
  -1  -2  -1  894.41   24.10
  -1  -2  -1  918.71   27.00
   1  -2   1  951.30   24.10
   1  -2   1  932.31   24.10
  -1  -2  -1  902.11   24.10
   1  -2   1  904.01   24.10
   1  -2   1  934.71   23.90
  -1  -2  -1  907.01   24.10
   1  -2   1  895.61   24.10
   1  -2   1  926.91   24.10
  -1  -2  -1  884.41   24.20
  -1  -2  -1  897.81   24.10
   1   2   1  900.01   24.10
  -1   2  -1  936.41   24.10
   1   2   1  905.91   24.10
   1   2   1  861.11   24.20
  -1   2  -1  927.61   24.10
   1   2   1  886.71   26.90
   1   2   1  894.41   24.10
  -1   2  -1  935.81   24.00
  -1   2  -1  929.01   27.20
  -1   2  -1  954.40   24.00
   1   2   1  894.41   24.10
   1   2   1  864.31   24.20
   2  -2   1  232.68    9.10
  -2  -2  -1  225.28    6.50
  -2  -2  -1  218.58    6.60
   2  -2   1  228.28    6.40
   2  -2   1  232.38    6.30
  -2  -2  -1  221.68    6.60
   2  -2   1  230.68    6.40
   2  -2   1  231.08    6.30
   2  -2   1  234.78    6.60
  -2  -2  -1  225.58    6.60
   2  -2   1  239.68    6.90
  -2  -2  -1  215.18    6.50
   2  -2   1  230.78    6.80
  -2   2  -1  232.58    6.40
  -2   2  -1  231.58    9.10
  -2   2  -1  238.88    6.40
  -2   2  -1  227.78    6.30
   2   2   1  228.98    8.90
  -2   2  -1  229.88    6.30
   2   2   1  216.88    6.60
   2   2   1  216.28    6.60
   2   2   1  223.38    6.50
   2   2   1  225.28    6.50
   3  -2   1    0.00    0.80
   3  -2   1    0.70    0.60
   3  -2   1    4.20    1.60
  -3  -2  -1    2.20    0.70
  -3  -2  -1    2.60    0.70
  -3  -2  -1    1.80    0.70
  -3  -2  -1    3.10    0.80
   3  -2   1    1.80    0.50
   3  -2   1    2.00    0.50
   3   2   1    0.40    1.50
  -3   2  -1    3.50    1.40
  -3   2  -1    2.80    0.50
   3   2   1    0.80    0.70
  -3   2  -1    2.40    0.50
   3   2   1    1.00    0.60
   3   2   1    1.80    0.50
  -3   2  -1    3.30    0.50
  -3   2  -1    2.50    0.50
   3   2   1    1.70    0.70
   3   2   1    2.60    0.60
   3   2   1    0.70    0.70
  -4  -2  -1    0.00    0.60
   4  -2   1    1.80    1.70
  -4  -2  -1    0.10    0.50
   4  -2   1    1.30    0.50
  -4  -2  -1    0.70    0.60
  -4  -2  -1   -0.20    0.60
   4  -2   1   -0.10    0.60
   4  -2   1    0.70    0.40
   4  -2   1    0.00    0.60
  -4   2  -1    1.00    0.40
   4   2   1    0.10    1.30
  -4   2  -1    2.90    1.60
   4   2   1    1.30    1.50
   4   2   1    0.60    0.50
   4   2   1    0.80    0.50
  -4   2  -1    1.00    0.50
  -4   2  -1    0.50    0.40
  -4   2  -1    0.80    0.40
   5  -2   1   35.20    2.70
   5  -2   1   29.00    1.30
  -5  -2  -1   27.70    1.60
   5  -2   1   30.10    1.30
   5  -2   1   28.50    1.40
   5  -2   1   27.70    3.10
   5  -2   1   29.00    1.30
   5  -2   1   31.00    1.30
  -5  -2  -1   28.40    1.60
   5  -2   1   25.80    1.40
  -5   2  -1   29.10    2.90
   5   2   1   28.90    2.90
  -5   2  -1   30.20    1.40
  -5   2  -1   30.60    1.50
   5   2   1   35.90    3.10
   6  -2   1   11.90    1.40
  -6  -2  -1   14.20    1.40
  -6  -2  -1   12.30    1.40
   6  -2   1   10.90    0.80
   6  -2   1   11.90    0.90
   6  -2   1   11.00    0.80
   6  -2   1   12.10    0.90
  -6  -2  -1   12.50    1.20
   6  -2   1   12.00    0.90
  -6  -2  -1   11.60    1.20
   6  -2   1   11.40    0.80
   6  -2   1   13.60    1.40
   6  -2   1   15.70    3.00
   6   2   1   11.20    1.20
   6   2   1   10.90    0.80
  -6   2  -1   13.10    1.10
   6   2   1   12.80    1.20
  -6   2  -1   12.90    1.10
   6   2   1   16.30    2.40
   6   2   1   15.50    2.50
  -6   2  -1   16.90    2.80
   7  -2   1    1.80    0.60
  -7  -2  -1    3.90    1.10
  -7  -2  -1    3.70    1.10
   7  -2   1    2.40    0.70
  -7  -2  -1    2.90    1.00
   7  -2   1    3.40    0.60
   7  -2   1    2.70    0.60
   7  -2   1    2.00    0.70
  -7  -2  -1    5.30    1.10
   7  -2   1    1.90    1.00
   7  -2   1    4.00    1.10
   7  -2   1    3.30    0.60
  -7   2  -1    3.40    0.90
   7   2   1    3.10    0.60
   7   2   1    3.50    0.70
   7   2   1    4.20    1.00
   7   2   1    4.10    1.00
  -7   2  -1    4.30    3.10
  -7   2  -1    2.10    0.80
  -8  -2  -1   14.40    1.70
   8  -2   1   11.70    1.80
   8  -2   1   11.60    1.70
   8  -2   1    7.90    0.90
   8  -2   1   10.10    0.90
  -8  -2  -1   11.90    1.70
   8  -2   1   11.00    0.90
   8  -2   1    7.40    0.90
  -8  -2  -1   13.30    1.40
   8  -2   1    9.10    1.00
   8  -2   1    9.90    1.00
  -8  -2  -1   10.90    1.50
  -8   2  -1   11.50    1.30
   8   2   1   12.00    1.70
  -8   2  -1   11.50    1.30
   8   2   1    8.30    1.00
   8   2   1   13.00    1.50
  -9  -2  -1   12.90    2.00
  -9  -2  -1   12.90    2.00
   9  -2   1    9.80    1.00
   9  -2   1   12.00    1.00
   9  -2   1   11.60    1.00
  -9  -2  -1   15.10    1.90
   9  -2   1   15.80    2.30
   9  -2   1   14.70    2.10
   9  -2   1    9.50    1.00
  -9  -2  -1   12.50    1.70
   9   2   1   13.20    1.90
   9   2   1   12.30    1.70
   9   2   1    8.90    1.10
  -9   2  -1   11.10    1.50
  -9   2  -1   14.00    1.80
  10  -2   1   19.70    1.60
 -10  -2  -1   20.10    2.10
 -10  -2  -1   24.40    2.20
  10  -2   1   20.60    2.10
  10  -2   1   20.30    1.70
  10  -2   1   19.70    1.40
  10  -2   1   22.00    2.70
  10  -2   1   21.30    1.40
  10   2   1   23.20    2.10
 -10   2  -1   24.40    2.20
  10   2   1   19.00    1.50
  10   2   1   18.10    2.00
 -10   2  -1   18.50    2.00
 -10  -3   1    5.20    1.30
 -10  -3   1    8.50    1.80
 -10  -3   1    5.90    1.40
 -10  -3   1    5.50    1.50
  10  -3  -1    5.10    1.70
  10  -3  -1    4.10    1.50
 -10   3   1    7.70    1.50
  10   3  -1    5.40    1.60
  10   3  -1    3.40    1.30
 -10   3   1    6.20    1.60
   9  -3  -1   46.00    2.90
   9  -3  -1   43.20    2.80
  -9  -3   1   46.40    2.90
  -9  -3   1   44.90    2.90
  -9   3   1   42.10    2.40
   9   3  -1   40.20    2.60
  -9   3   1   40.30    2.30
   9   3  -1   39.20    2.70
  -8  -3   1    4.00    1.40
  -8  -3   1    2.50    1.30
   8  -3  -1    4.10    1.20
   8  -3  -1    2.10    1.00
  -8  -3   1    2.90    1.10
  -8  -3   1    3.50    1.00
   8   3  -1   -0.60    2.60
  -8   3   1    2.30    0.90
   8   3  -1    2.10    1.10
   8   3  -1    2.00    1.10
  -8   3   1    2.20    1.00
  -7  -3   1   16.20    1.70
  -7  -3   1   14.20    1.70
  -7  -3   1   13.80    1.50
  -7  -3   1   17.60    1.60
   7  -3  -1   10.60    3.50
   7  -3  -1   14.60    1.60
   7  -3  -1   15.20    1.60
   7   3  -1   15.90    1.50
  -7   3   1   12.50    1.30
   7   3  -1   16.30    1.50
   7   3  -1   17.30    3.60
  -7   3   1   13.10    3.90
   7   3  -1   18.30    3.60
  -7   3   1   11.50    1.30
   6  -3  -1    4.80    1.20
  -6  -3   1    5.30    1.30
   6  -3  -1    3.70    0.70
  -6  -3   1    3.10    1.10
   6  -3  -1    1.70    0.90
   6  -3  -1    4.30    3.70
   6  -3  -1    5.20    0.70
  -6  -3   1    4.20    1.20
  -6  -3   1    3.10    1.10
  -6   3   1    3.70    0.90
   6   3  -1    4.70    1.00
   6   3  -1    3.10    0.90
  -6   3   1    3.80    4.10
  -6   3   1    2.00    0.80
   6   3  -1    1.70    3.20
   6   3  -1    4.50    2.60
  -5  -3   1   16.20    1.40
  -5  -3   1   15.90    1.50
   5  -3  -1   21.30    3.90
   5  -3  -1   14.70    1.40
   5  -3  -1   17.40    1.00
   5  -3  -1   15.70    1.50
  -5  -3   1   17.00    1.40
  -5  -3   1   18.00    1.50
   5   3  -1   25.00    4.20
  -5   3   1   17.70    0.90
   5   3  -1   19.30    4.20
  -5   3   1   16.20    0.90
  -5   3   1   21.90    4.20
  -5   3   1   15.70    1.20
   5   3  -1   13.90    1.30
  -5   3   1   17.30    1.20
   5   3  -1   15.70    1.30
   4  -3  -1   63.59    3.40
   4  -3  -1   75.89    5.70
   4  -3  -1   68.89    2.30
  -4  -3   1   62.39    3.10
   4  -3  -1   60.79    3.30
  -4  -3   1   62.49    3.10
   4  -3  -1   72.59    2.40
  -4   3   1   68.49    2.30
  -4   3   1   67.69    2.50
   4   3  -1   67.69    5.30
   4   3  -1   63.89    5.10
  -4   3   1   80.49    5.70
   4   3  -1   76.69    3.80
  -4   3   1   69.79    2.60
   4   3  -1   70.39    3.60
  -4   3   1   68.09    2.30
   3  -3  -1   21.10    1.20
  -3  -3   1   22.70    1.50
   3  -3  -1   24.30    1.20
   3  -3  -1   23.50    1.20
  -3  -3   1   20.90    1.40
   3  -3  -1   21.40    1.20
  -3  -3   1   23.00    1.50
   3  -3  -1   19.90    4.00
   3  -3  -1   23.00    1.40
  -3  -3   1   22.90    1.50
   3  -3  -1   22.10    1.40
   3   3  -1   26.90    3.80
   3   3  -1   22.20    4.10
   3   3  -1   21.10    1.30
  -3   3   1   23.40    1.10
  -3   3   1   22.10    1.10
  -3   3   1   29.30    5.30
   3   3  -1   22.20    1.30
  -3   3   1   23.50    1.20
  -3   3   1   22.00    1.20
   2  -3  -1   20.90    1.20
   2  -3  -1   21.60    1.30
  -2  -3   1   20.90    1.30
   2  -3  -1   21.90    1.10
  -2  -3   1   17.10    1.30
   2  -3  -1   22.20    1.10
   2  -3  -1   20.00    3.60
   2  -3  -1   24.10    1.20
  -2  -3   1   20.00    1.30
  -2  -3   1   20.30    1.40
   2  -3  -1   21.50    1.30
  -2   3   1   24.50    1.20
   2   3  -1   25.90    3.60
   2   3  -1   22.40    1.20
   2   3  -1   19.10    1.30
   2   3  -1   21.90    1.20
  -2   3   1   19.30    1.20
  -2   3   1   19.90    3.60
   2   3  -1   24.50    3.50
  -2   3   1   22.50    1.20
  -2   3   1   22.70    1.20
  -2   3   1   23.00    1.20
   2   3  -1   18.20    1.30
  -2   3   1   20.30    1.30
   1  -3  -1  100.59    3.20
  -1  -3   1  103.09    3.20
   1  -3  -1   98.79    3.30
   1  -3  -1   99.69    3.30
   1  -3  -1  100.59    3.20
  -1  -3   1   97.19    3.40
   1  -3  -1  100.19    3.30
   1  -3  -1   88.79    6.10
  -1  -3   1   97.09    3.40
   1  -3  -1  101.49    3.30
  -1  -3   1   96.09    3.30
  -1  -3   1   95.89    3.20
  -1  -3   1  100.59    3.30
  -1   3   1   99.89    3.00
   1   3  -1  105.89    3.30
  -1   3   1   99.39    6.40
  -1   3   1  101.79    3.30
   1   3  -1   99.29    3.20
  -1   3   1  105.69    3.20
  -1   3   1   97.19    3.50
  -1   3   1  104.39    3.30
  -1   3   1  101.89    3.50
  -1   3   1   98.59    3.00
  -1   3   1   95.29    3.00
   1   3  -1  108.29    7.80
  -1   3   1  103.19    3.30
  -1   3   1   99.39    3.00
   0  -3   1  248.98    7.00
   0  -3   1  243.08    7.30
   0  -3   1  244.28    7.00
   0  -3  -1  264.47    7.30
   0  -3   1  243.18    7.00
   0  -3  -1  249.68    7.10
   0  -3   1  255.77    7.00
   0  -3  -1  251.97    7.00
   0  -3   1  254.67    7.00
   0  -3  -1  251.17    7.20
   0  -3   1  244.68    7.30
   0  -3  -1  250.27    7.00
   0  -3  -1  242.68    7.00
   0  -3   1  240.28    7.00
   0  -3  -1  254.47   11.00
   0  -3   1  238.18   10.80
   0  -3  -1  251.87    7.00
   0  -3  -1  256.07    7.30
   0   3  -1  261.17    7.10
   0   3   1  257.17    7.00
   0   3  -1  246.88    7.00
   0   3  -1  268.87    7.10
   0   3  -1  256.07   11.00
   0   3   1  240.38    7.20
   0   3   1  252.47    7.00
   0   3   1  262.47    7.20
   0   3   1  251.47    7.00
   0   3  -1  247.78    7.00
   0   3   1  255.27   11.00
   0   3   1  252.07    7.10
   0   3   1  257.47    7.30
   0   3  -1  238.88    7.30
   0   3   1  256.07    7.20
   0   3  -1  242.88    7.20
  -1  -3  -1  382.46   10.80
   1  -3   1  401.26   10.30
  -1  -3  -1  398.76   10.70
  -1  -3  -1  362.96   10.70
  -1  -3  -1  393.66   10.70
   1  -3   1  393.16   10.70
  -1  -3  -1  395.86   14.70
   1  -3   1  381.76   10.70
   1  -3   1  393.16   10.30
  -1  -3  -1  375.06   10.80
   1  -3   1  397.06   14.80
   1  -3   1  393.26   10.70
   1  -3   1  394.56   10.80
  -1  -3  -1  368.76   10.70
   1  -3   1  391.66   10.50
   1  -3   1  387.46   10.50
  -1  -3  -1  366.16   10.30
   1   3   1  383.26   10.70
  -1   3  -1  374.26   10.30
   1   3   1  373.46   10.70
  -1   3  -1  393.86   10.70
  -1   3  -1  398.56   10.50
   1   3   1  386.96   10.70
   1   3   1  380.66   10.40
  -1   3  -1  387.86   14.70
   1   3   1  367.86   11.10
  -1   3  -1  395.26   10.60
   1   3   1  389.66   10.80
  -1   3  -1  377.56   10.30
   1   3   1  374.16   11.10
  -1   3  -1  398.96   10.80
   1   3   1  411.26   14.90
   2  -3   1    7.00    1.00
  -2  -3  -1    8.70    1.10
  -2  -3  -1    7.60    1.00
   2  -3   1    6.90    0.60
  -2  -3  -1    7.80    1.00
   2  -3   1    6.70    1.00
   2  -3   1    7.90    1.00
   2  -3   1    7.60    1.00
  -2  -3  -1    8.10    1.10
  -2  -3  -1    8.80    2.60
   2  -3   1    7.00    0.90
   2  -3   1    9.60    2.80
   2  -3   1    6.60    1.00
   2  -3   1    6.20    0.60
  -2   3  -1    7.50    0.90
  -2   3  -1    7.10    0.80
  -2   3  -1    6.60    0.80
   2   3   1    7.50    1.50
  -2   3  -1    6.20    0.70
   2   3   1    6.80    0.80
   2   3   1    7.50    0.90
   2   3   1    5.50    1.40
   2   3   1    7.60    2.30
  -2   3  -1    3.90    1.80
   3  -3   1   33.90    1.80
   3  -3   1   32.80    1.60
   3  -3   1   32.10    1.50
   3  -3   1   33.90    1.80
   3  -3   1   34.80    1.60
   3  -3   1   34.40    4.20
  -3  -3  -1   33.10    1.80
  -3  -3  -1   30.90    1.70
   3  -3   1   34.70    1.50
  -3  -3  -1   36.00    1.80
  -3  -3  -1   32.50    1.80
  -3   3  -1   31.10    1.50
  -3   3  -1   34.70    1.40
   3   3   1   34.80    1.70
   3   3   1   34.30    3.90
   3   3   1   32.60    1.70
  -3   3  -1   32.50    1.50
  -3   3  -1   36.50    1.50
  -3   3  -1   37.30    4.20
   4  -3   1    2.80    0.70
   4  -3   1    1.90    0.90
  -4  -3  -1    0.50    0.70
  -4  -3  -1    1.10    0.70
   4  -3   1    2.90    0.70
   4  -3   1    0.50    0.40
  -4  -3  -1    1.10    0.70
   4  -3   1    1.70    2.00
   4  -3   1    1.20    0.80
  -4  -3  -1    2.70    0.90
   4  -3   1    0.70    0.50
   4   3   1    3.70    2.10
  -4   3  -1    1.00    0.50
  -4   3  -1    1.80    0.60
  -4   3  -1    2.00    0.60
  -4   3  -1    2.50    0.50
   4   3   1    0.90    0.60
   4   3   1    1.60    1.50
   4   3   1    2.10    0.70
  -4   3  -1    2.10    1.60
   5  -3   1    7.20    3.00
  -5  -3  -1   11.90    1.40
   5  -3   1   11.10    1.50
  -5  -3  -1   10.30    1.20
  -5  -3  -1   10.30    1.50
   5  -3   1    9.80    1.50
   5  -3   1   10.40    0.90
  -5  -3  -1    9.80    1.50
   5  -3   1   10.80    0.90
  -5   3  -1    9.70    1.00
   5   3   1   10.50    2.70
  -5   3  -1    9.30    0.80
   5   3   1   12.50    3.20
   5   3   1   12.10    1.50
  -5   3  -1    8.80    2.50
   5   3   1   10.00    1.10
  -5   3  -1    7.70    0.90
  -5   3  -1    9.70    0.80
  -6  -3  -1   43.50    2.50
   6  -3   1   38.50    1.70
   6  -3   1   43.00    1.80
   6  -3   1   43.60    2.40
  -6  -3  -1   45.80    2.50
   6  -3   1   37.50    1.70
   6  -3   1   44.50    1.80
   6  -3   1   56.59    8.80
   6  -3   1   43.80    2.40
  -6  -3  -1   43.00    2.30
  -6  -3  -1   41.80    2.30
   6   3   1   42.60    4.30
   6   3   1   40.70    2.20
  -6   3  -1   44.40    2.00
  -6   3  -1   43.10    2.00
   6   3   1   41.80    2.20
  -6   3  -1   44.80    5.60
   7  -3   1   23.50    1.30
   7  -3   1   24.90    2.00
  -7  -3  -1   22.00    2.00
   7  -3   1   27.50    1.40
  -7  -3  -1   25.70    1.90
  -7  -3  -1   29.90    2.20
   7  -3   1   23.00    1.90
  -7  -3  -1   23.80    1.90
  -7   3  -1   23.40    4.80
   7   3   1   28.50    1.90
   7   3   1   28.40    1.90
   7   3   1   26.50    4.00
  -7   3  -1   28.60    1.70
  -7   3  -1   24.40    1.60
   8  -3   1   17.90    1.90
  -8  -3  -1   22.40    1.80
   8  -3   1   19.70    1.20
   8  -3   1   20.40    1.90
  -8  -3  -1   18.80    1.80
  -8  -3  -1   21.30    2.10
  -8  -3  -1   25.80    2.20
   8  -3   1   18.50    1.20
  -8   3  -1   16.00    1.50
   8   3   1   21.30    1.80
  -8   3  -1   21.70    1.60
   8   3   1   23.50    1.90
   9  -3   1    9.10    1.90
  -9  -3  -1   13.20    1.90
  -9  -3  -1   10.40    1.90
   9  -3   1    9.10    1.00
  -9  -3  -1   15.80    2.20
   9  -3   1   14.10    2.10
  -9  -3  -1   12.60    1.50
   9  -3   1    8.30    1.00
   9   3   1   11.70    1.90
  -9   3  -1   12.40    1.50
  -9   3  -1   10.80    1.50
   9   3   1   10.90    1.80
  10  -3   1    3.00    1.40
 -10  -3  -1    3.60    1.30
 -10  -3  -1    7.30    1.50
  10  -3   1    5.00    1.60
 -10  -3  -1    5.50    1.60
 -10  -3  -1    4.20    1.50
  10   3   1    1.80    1.30
  10   3   1    4.60    1.40
 -10   3  -1    3.90    1.20
 -10   3  -1    5.50    1.20
  -9  -4   1    3.50    1.20
  -9  -4   1    2.40    1.40
  -9  -4   1    2.70    1.30
   9  -4  -1    1.60    1.20
   9  -4  -1    2.50    1.40
  -9  -4   1    1.80    1.20
   9   4  -1    2.90    1.20
   9   4  -1    2.60    1.10
  -8  -4   1    7.90    1.50
  -8  -4   1    9.10    1.80
  -8  -4   1    7.80    1.60
  -8  -4   1    7.10    1.50
   8  -4  -1    7.00    1.60
   8  -4  -1    8.80    1.90
   8   4  -1    8.30    3.90
   8   4  -1    6.00    1.50
   8   4  -1    5.90    1.40
  -8   4   1    8.00    1.30
  -8   4   1    6.00    1.20
  -7  -4   1   10.40    1.80
  -7  -4   1    7.20    1.60
  -7  -4   1   10.50    1.70
  -7  -4   1    7.30    1.50
   7  -4  -1   12.10    1.80
   7  -4  -1   11.30    1.70
   7   4  -1    8.00    3.70
  -7   4   1   11.20    1.30
   7   4  -1   13.40    1.90
   7   4  -1   14.00    2.00
  -7   4   1   11.20    1.30
   6  -4  -1   11.10    1.00
   6  -4  -1    9.50    1.00
  -6  -4   1   11.50    1.80
  -6  -4   1   13.60    1.90
  -6  -4   1   11.60    1.80
   6  -4  -1   11.70    1.80
   6  -4  -1   11.60    1.70
  -6  -4   1   13.70    1.90
   6  -4  -1    4.70    3.40
   6   4  -1   10.10    1.50
   6   4  -1   13.80    4.20
  -6   4   1   12.00    1.50
  -6   4   1   11.60    1.40
   6   4  -1   15.50    1.50
  -6   4   1    8.90    0.90
  -6   4   1   10.80    0.90
  -6   4   1    9.10    3.70
   5  -4  -1   36.70    2.20
   5  -4  -1   33.90    2.10
   5  -4  -1   34.20    1.70
   5  -4  -1   34.70    1.70
  -5  -4   1   41.20    2.30
  -5  -4   1   35.00    2.20
  -5  -4   1   37.40    2.20
   5  -4  -1   40.90    8.90
  -5  -4   1   35.10    2.20
   5   4  -1   37.40    5.50
  -5   4   1   35.10    1.90
   5   4  -1   34.80    2.00
   5   4  -1   34.50    2.10
  -5   4   1   31.30    1.80
   5   4  -1   38.90    6.00
   4  -4  -1   20.80    1.40
  -4  -4   1   21.10    1.80
   4  -4  -1   20.90    1.80
   4  -4  -1   25.90    5.20
  -4  -4   1   26.90    1.90
   4  -4  -1   22.80    1.40
   4  -4  -1   19.80    1.80
  -4  -4   1   21.80    1.70
  -4  -4   1   22.60    1.80
  -4   4   1   23.10    1.50
   4   4  -1   25.00    4.50
  -4   4   1   17.40    1.30
  -4   4   1   21.30    4.40
   4   4  -1   22.10    1.60
   4   4  -1   19.80    4.20
   4   4  -1   22.80    1.60
  -4   4   1   19.30    1.40
   3  -4  -1   61.59    2.40
   3  -4  -1   58.69    2.60
  -3  -4   1   53.59    2.60
  -3  -4   1   55.29    2.70
   3  -4  -1   60.19    2.60
  -3  -4   1   57.29    2.60
   3  -4  -1   62.99    6.20
  -3  -4   1   59.59    2.80
   3  -4  -1   59.89    2.40
   3   4  -1   58.49    5.80
   3   4  -1   57.19    2.50
  -3   4   1   62.79    2.40
   3   4  -1   58.09    2.50
  -3   4   1   58.59    5.80
   3   4  -1   61.59    6.00
  -3   4   1   59.29    2.40
   2  -4  -1  268.37    7.80
   2  -4  -1  274.27    7.90
  -2  -4   1  264.57    7.90
   2  -4  -1  265.47    7.90
   2  -4  -1  280.17    7.90
  -2  -4   1  257.77    8.10
  -2  -4   1  249.78    8.00
  -2  -4   1  261.47    7.90
  -2   4   1  265.77    7.80
  -2   4   1  298.37   18.70
   2   4  -1  258.27    7.80
   2   4  -1  261.77    7.90
   2   4  -1  284.97   14.30
  -2   4   1  270.67    7.80
   2   4  -1  263.77   12.80
   1  -4  -1    7.30    0.90
   1  -4  -1    9.50    1.20
   1  -4  -1    7.80    0.90
  -1  -4   1    7.30    1.00
  -1  -4   1    7.50    1.00
   1  -4  -1   10.20    3.50
   1  -4  -1    8.60    1.00
  -1   4   1    9.20    1.10
  -1   4   1    8.20    0.70
   1   4  -1    9.80    1.10
  -1   4   1    7.90    3.30
  -1   4   1    8.00    0.90
   1   4  -1    7.80    0.90
  -1   4   1    8.40    0.80
  -1   4   1    8.10    0.70
  -1   4   1    8.10    0.70
   1   4  -1    8.10    2.80
   0  -4  -1  324.97    9.30
   0  -4   1  308.87    9.30
   0  -4  -1  304.77    8.90
   0  -4   1  330.07    9.00
   0  -4   1  308.47    8.90
   0  -4   1  308.27    8.90
   0  -4  -1  307.97    8.90
   0  -4   1  324.07    9.00
   0  -4   1  313.67    8.90
   0  -4  -1  329.07   14.20
   0  -4  -1  322.87    9.30
   0  -4   1  315.97    8.90
   0  -4   1  318.07    9.30
   0   4  -1  329.87    9.10
   0   4   1  318.17   14.10
   0   4  -1  313.77   13.90
   0   4  -1  323.87    9.00
   0   4   1  310.47    9.00
   0   4  -1  329.67    9.10
   0   4  -1  321.37    9.00
   0   4   1  317.77    9.00
   0   4   1  327.77    9.20
   0   4   1  330.17    9.20
   1  -4   1    0.50    0.60
   1  -4   1    0.30    0.40
  -1  -4  -1    1.00    0.60
  -1  -4  -1    2.00    2.10
  -1  -4  -1    0.10    0.70
   1  -4   1    1.40    0.60
   1  -4   1    3.70    2.10
  -1  -4  -1    0.50    0.50
  -1  -4  -1    0.10    0.50
   1  -4   1    1.00    0.70
   1  -4   1    0.50    0.60
  -1  -4  -1    0.90    0.80
   1  -4   1    0.80    0.40
  -1   4  -1    0.70    0.50
   1   4   1    3.00    2.00
  -1   4  -1    0.70    0.40
   1   4   1    0.70    0.60
  -1   4  -1    1.40    0.60
  -1   4  -1    0.40    0.40
   1   4   1    0.10    0.60
  -1   4  -1   -0.80    2.00
  -2  -4  -1   36.80    2.00
  -2  -4  -1   38.90    2.00
  -2  -4  -1   36.50    2.00
   2  -4   1   39.40    1.90
  -2  -4  -1   37.40    2.00
   2  -4   1   37.30    4.70
   2  -4   1   41.80    1.90
   2  -4   1   36.60    1.90
   2  -4   1   39.90    2.00
  -2   4  -1   41.00    1.80
   2   4   1   39.20    2.30
   2   4   1   38.30    2.20
   2   4   1   35.90    4.80
  -2   4  -1   42.30    1.80
  -2   4  -1   37.60    4.80
   3  -4   1  103.49    3.70
   3  -4   1  104.99    3.60
   3  -4   1   99.99    3.70
   3  -4   1  102.29    3.50
  -3  -4  -1   96.99    3.70
  -3  -4  -1   97.69    3.70
   3  -4   1  104.69    7.50
  -3  -4  -1   98.49    3.80
  -3  -4  -1   95.79    3.80
   3   4   1   93.99    3.60
  -3   4  -1  102.29    3.40
   3   4   1   95.29    3.60
   3   4   1  101.49    7.40
  -3   4  -1  101.59    7.50
  -3   4  -1  102.29    3.40
  -4  -4  -1  237.38    7.50
   4  -4   1  236.38    7.50
   4  -4   1  238.18    7.00
  -4  -4  -1  238.28    7.50
   4  -4   1  236.58    7.10
   4  -4   1  226.18   11.90
   4  -4   1  240.88    7.50
  -4  -4  -1  229.38    7.50
  -4  -4  -1  238.28    7.50
   4   4   1  231.68    7.40
  -4   4  -1  235.48   12.10
   4   4   1  243.48   12.10
   4   4   1  224.18    7.30
  -4   4  -1  238.68    7.00
   4   4   1  254.37   12.20
  -4   4  -1  238.88    7.00
   5  -4   1   -0.20    0.80
  -5  -4  -1    0.00    0.90
   5  -4   1    1.80    2.80
   5  -4   1    1.60    0.80
   5  -4   1    1.30    0.70
  -5  -4  -1   -0.80    0.80
   5  -4   1    0.90    0.60
  -5  -4  -1    1.70    1.00
  -5  -4  -1    0.60    0.90
   5   4   1    1.20    0.70
  -5   4  -1    1.70    0.70
   5   4   1    3.40    2.50
  -5   4  -1    0.80    0.70
   5   4   1    0.60    0.70
   5   4   1    2.20    2.60
  -5   4  -1    0.60    2.90
  -6  -4  -1    7.70    1.50
  -6  -4  -1    5.80    1.40
  -6  -4  -1    4.90    1.30
  -6  -4  -1    9.20    1.50
   6  -4   1    7.30    1.10
   6  -4   1    7.10    1.10
   6  -4   1    8.40    1.50
   6  -4   1    5.40    1.40
   6   4   1    7.40    1.40
  -6   4  -1    7.40    1.10
  -6   4  -1    6.90    1.10
   6   4   1    8.10    3.70
   6   4   1    7.00    1.30
  -7  -4  -1    3.00    1.20
  -7  -4  -1    2.50    1.20
   7  -4   1    2.40    1.00
   7  -4   1    1.60    0.70
   7  -4   1    0.20    0.90
   7  -4   1    1.50    0.70
   7   4   1    1.90    3.10
  -7   4  -1    1.00    0.70
   7   4   1    3.10    1.00
   7   4   1    3.40    1.10
  -7   4  -1    2.30    0.80
   8  -4   1    6.70    1.00
   8  -4   1    4.70    1.40
  -8  -4  -1    8.00    1.70
   8  -4   1    3.10    1.40
   8  -4   1    6.50    1.00
  -8  -4  -1    5.30    1.40
  -8  -4  -1    4.70    1.60
  -8  -4  -1    6.80    1.70
  -8   4  -1    6.80    1.20
   8   4   1   11.20    3.70
  -8   4  -1    5.40    1.10
   8   4   1    5.20    1.40
   8   4   1    5.00    1.30
   9  -4   1    1.90    1.20
  -9  -4  -1    2.00    1.40
   9  -4   1   -1.00    0.90
  -9  -4  -1   -0.50    1.00
  -9  -4  -1    0.10    1.30
  -9  -4  -1    1.20    1.10
   9   4   1    0.60    1.10
  -9   4  -1   -0.30    0.80
  -9   4  -1    2.00    1.10
   9   4   1    0.50    1.10
  -8  -5   1   13.10    2.10
  -8  -5   1    9.00    1.80
   8  -5  -1   10.80    2.10
  -8  -5   1    7.80    1.80
   8  -5  -1    9.70    1.90
  -8  -5   1    8.70    1.80
  -8   5   1    8.70    1.50
   8   5  -1    7.50    1.50
  -8   5   1    7.90    1.30
   8   5  -1    9.50    1.80
   7  -5  -1    1.20    0.70
  -7  -5   1    0.80    1.20
  -7  -5   1    1.40    1.30
  -7  -5   1    1.30    1.10
   7  -5  -1    1.20    0.70
  -7  -5   1    2.70    1.30
   7  -5  -1    2.80    1.40
   7  -5  -1    2.60    1.40
  -7   5   1    0.40    0.80
   7   5  -1    0.70    1.00
  -7   5   1    0.80    0.80
   7   5  -1    2.80    1.10
   6  -5  -1    1.80    0.80
   6  -5  -1    0.00    1.00
  -6  -5   1    2.20    1.20
  -6  -5   1    0.60    1.00
  -6  -5   1   -0.10    1.00
   6  -5  -1    1.30    0.70
  -6  -5   1    1.00    1.10
   6  -5  -1    1.20    1.10
  -6   5   1    1.50    0.90
   6   5  -1    0.70    0.90
   6   5  -1    1.80    1.00
  -6   5   1    1.70    0.90
  -5  -5   1    4.70    1.40
   5  -5  -1    6.00    1.10
   5  -5  -1    6.70    1.10
  -5  -5   1    6.90    2.30
  -5  -5   1    3.50    1.30
   5  -5  -1    6.00    1.30
   5  -5  -1    7.80    1.50
   5   5  -1    6.20    1.40
   5   5  -1   10.70    4.30
   5   5  -1    6.90    1.40
  -5   5   1    6.50    1.20
  -5   5   1    6.00    1.20
   4  -5  -1   23.60    1.90
   4  -5  -1   26.30    2.00
   4  -5  -1   29.90    2.10
  -4  -5   1   36.20    2.40
  -4  -5   1   29.80    2.30
  -4  -5   1   33.90    2.30
   4  -5  -1   29.50    2.10
  -4  -5   1   28.50    2.20
   4  -5  -1   28.50    6.70
  -4   5   1   24.30    1.70
  -4   5   1   25.80    1.80
   4   5  -1   29.70    2.00
   4   5  -1   27.80    5.50
   4   5  -1   32.60    2.10
   4   5  -1   27.20    5.50
  -4   5   1   28.60    5.90
   3  -5  -1    5.50    1.20
   3  -5  -1    5.00    1.20
   3  -5  -1   10.90    4.40
   3  -5  -1    3.10    1.10
   3  -5  -1    4.00    1.20
  -3   5   1    4.90    1.00
  -3   5   1    5.00    1.00
  -3   5   1    2.20    3.20
  -2  -5   1   31.20    1.90
  -2  -5   1   30.10    1.90
  -2  -5   1   31.20    2.10
   2  -5  -1   31.20    1.80
   2  -5  -1   30.70    2.00
  -2  -5   1   29.40    2.10
   2  -5  -1   27.30    1.90
   2  -5  -1   30.70    1.80
   2  -5  -1   33.60    5.50
   2   5  -1   26.30    1.80
  -2   5   1   47.10    7.10
  -2   5   1   32.10    1.80
   2   5  -1   30.00    1.90
   2   5  -1   28.70    5.30
  -2   5   1   30.80    1.80
   2   5  -1   23.80    4.90
   1  -5  -1    3.40    2.70
  -1  -5   1    8.90    1.10
   1  -5  -1    6.00    1.00
   1  -5  -1    5.30    1.20
  -1  -5   1    5.60    1.30
   1  -5  -1    6.90    1.10
  -1  -5   1    6.30    1.00
  -1  -5   1    4.60    1.20
   1  -5  -1    4.70    1.20
   1   5  -1    6.40    1.10
  -1   5   1    6.20    0.80
   1   5  -1    6.30    1.10
  -1   5   1    6.00    1.10
   1   5  -1    3.20    2.90
  -1   5   1    6.50    0.80
  -1   5   1    7.70    0.90
  -1   5   1    6.10    1.10
  -1   5   1    2.60    3.00
  -1   5   1    6.60    0.90
   0  -5   1   -0.20    0.80
   0  -5  -1   -0.60    0.70
   0  -5  -1   -0.40    0.50
   0  -5   1   -0.10    0.60
   0  -5   1    0.60    0.80
   0  -5  -1    0.10    2.00
   0  -5  -1   -0.80    0.70
   0  -5   1    1.70    0.70
   0  -5  -1    0.00    0.60
   0  -5   1    0.70    0.60
   0  -5   1    0.60    0.50
   0   5   1   -0.30    0.50
   0   5   1    0.60    0.70
   0   5  -1    0.20    0.60
   0   5   1   -0.80    0.40
   0   5   1    1.60    2.90
   0   5   1   -0.40    0.60
   0   5  -1   -0.50    2.60
   0   5  -1   -0.10    0.60
   1  -5   1    1.80    0.70
   1  -5   1    2.30    1.00
  -1  -5  -1    3.40    3.30
  -1  -5  -1    2.10    0.80
  -1  -5  -1    2.10    0.60
  -1  -5  -1    2.20    0.60
  -1  -5  -1    1.80    1.00
   1  -5   1    2.20    0.70
  -1  -5  -1    2.00    1.00
  -1  -5  -1    1.00    0.70
   1  -5   1    1.70    1.00
   1   5   1    2.70    0.80
  -1   5  -1    2.00    0.90
   1   5   1    4.20    2.80
   1   5   1    2.70    1.00
  -1   5  -1    2.10    0.90
  -1   5  -1    1.20    0.60
  -1   5  -1    3.00    3.00
  -2  -5  -1   12.20    1.40
  -2  -5  -1   10.90    1.60
  -2  -5  -1    8.60    1.40
   2  -5   1    9.50    1.50
   2  -5   1    8.70    1.40
   2  -5   1    9.40    1.40
  -2  -5  -1   11.50    1.40
   2  -5   1    9.00    1.40
  -2   5  -1   11.40    1.10
   2   5   1    9.40    4.00
   2   5   1   11.50    1.50
   2   5   1    9.70    1.40
  -2   5  -1   10.90    1.30
  -2   5  -1   11.00    3.90
   3  -5   1  135.29    4.70
   3  -5   1  132.89    4.50
  -3  -5  -1  124.59    4.70
   3  -5   1  134.69    4.60
  -3  -5  -1  124.99    4.80
   3  -5   1  128.09    4.60
  -3  -5  -1  123.89    4.70
  -3  -5  -1  122.59    4.80
  -3   5  -1  124.29    4.30
   3   5   1  125.99    4.70
   3   5   1  139.39    9.80
  -3   5  -1  122.69    4.30
   3   5   1  125.39    4.60
  -3   5  -1  126.89    9.30
   3   5   1  124.49    9.40
  -4  -5  -1   83.79    3.80
  -4  -5  -1   84.19    3.80
   4  -5   1   95.69    3.90
  -4  -5  -1   91.99    4.00
   4  -5   1   89.19    3.80
   4  -5   1   99.09    3.60
  -4  -5  -1   91.29    4.00
   4  -5   1   95.09    3.60
  -4   5  -1   91.49    3.70
   4   5   1   77.39    8.00
  -4   5  -1   95.49    8.70
   4   5   1   84.69    3.70
  -4   5  -1   92.49    3.80
   4   5   1   97.49    8.20
   4   5   1   88.89    3.70
   5  -5   1   22.40    1.60
   5  -5   1   19.20    1.90
  -5  -5  -1   17.80    1.90
   5  -5   1   22.40    2.00
  -5  -5  -1   17.00    1.90
   5  -5   1   23.00    1.60
  -5   5  -1   20.00    1.50
   5   5   1   22.60    2.10
   5   5   1   17.90    2.00
   5   5   1   21.10    5.10
  -5   5  -1   19.90    1.50
  -6  -5  -1   12.80    2.10
   6  -5   1   15.60    1.40
   6  -5   1   14.90    2.10
   6  -5   1   13.30    1.30
  -6  -5  -1   17.30    1.90
   6  -5   1   15.80    1.80
  -6  -5  -1   19.50    2.40
  -6  -5  -1   16.70    1.80
  -6   5  -1   15.20    1.30
   6   5   1   13.60    1.90
   6   5   1   14.60    2.00
   6   5   1    8.90    4.20
  -6   5  -1   15.40    1.40
  -7  -5  -1    5.80    1.50
   7  -5   1    5.10    1.00
  -7  -5  -1    7.50    1.70
   7  -5   1    6.40    1.00
  -7  -5  -1    5.60    1.50
  -7  -5  -1    4.20    1.30
   7  -5   1    3.40    1.40
   7  -5   1    4.20    1.40
  -7   5  -1    4.10    1.00
   7   5   1    4.20    1.20
  -7   5  -1    2.50    0.90
   7   5   1    4.30    1.20
  -8  -5  -1    1.30    1.10
  -8  -5  -1    1.90    1.20
   8  -5   1    0.20    1.30
  -8  -5  -1    1.10    1.20
   8  -5   1    1.10    1.10
  -8  -5  -1    2.90    1.40
  -8   5  -1    1.50    1.00
   8   5   1    2.60    1.10
   8   5   1    1.90    1.10
  -8   5  -1    2.00    1.00
   7  -6  -1    6.10    1.80
  -7  -6   1    3.50    1.70
  -7  -6   1    5.50    1.80
  -7  -6   1    6.80    1.90
   7  -6  -1    4.40    1.60
  -7  -6   1    7.40    2.00
   7   6  -1    2.70    1.30
   7   6  -1    4.10    1.60
  -6  -6   1    2.50    1.40
   6  -6  -1   -0.20    1.20
  -6  -6   1    1.70    1.40
   6  -6  -1   -0.90    1.10
  -6  -6   1    1.90    1.30
  -6  -6   1    2.30    1.40
   6  -6  -1    0.20    0.90
   6  -6  -1    0.80    0.90
  -6   6   1   -0.20    0.80
   6   6  -1    2.50    1.20
  -6   6   1    3.60    1.10
   6   6  -1   -0.10    1.00
   5  -6  -1    9.30    1.80
  -5  -6   1    4.40    1.50
   5  -6  -1    5.90    1.10
  -5  -6   1    5.80    1.70
  -5  -6   1    4.50    1.60
   5  -6  -1    4.60    1.40
  -5  -6   1    5.90    1.60
   5  -6  -1    8.40    1.30
  -5   6   1    5.20    1.20
   5   6  -1    5.50    1.40
  -5   6   1    6.30    1.20
   5   6  -1    6.40    1.50
  -4  -6   1    1.00    1.20
   4  -6  -1    0.30    1.20
  -4  -6   1    0.20    1.20
   4  -6  -1    2.20    1.00
   4  -6  -1    2.60    1.00
   4  -6  -1    1.20    1.20
   4   6  -1    0.90    0.90
   4   6  -1   -0.20    0.80
  -4   6   1    2.20    0.90
  -4   6   1    1.10    0.80
   3  -6  -1   57.29    2.80
   3  -6  -1   59.09    2.80
  -3  -6   1   60.29    3.20
   3  -6  -1   53.19    8.40
  -3  -6   1   59.19    3.20
  -3  -6   1   52.99    2.80
   3  -6  -1   53.19    2.80
   3  -6  -1   53.39    2.80
  -3  -6   1   52.29    2.80
   3   6  -1   67.49   10.00
  -3   6   1   59.19    2.70
  -3   6   1   49.80    7.80
   3   6  -1   52.19    2.80
   3   6  -1   70.29    8.50
   3   6  -1   49.60    2.70
  -3   6   1   55.59    2.60
   2  -6  -1   23.50    1.80
   2  -6  -1   25.90    1.90
  -2  -6   1   26.80    1.90
  -2  -6   1   23.30    1.80
   2  -6  -1   26.70    2.00
   2  -6  -1   28.20    6.70
   2  -6  -1   22.80    1.90
  -2   6   1   26.00    1.80
   2   6  -1   40.90   10.70
   2   6  -1   24.50    1.90
   2   6  -1   30.20    2.00
  -2   6   1   27.70    1.90
   2   6  -1   30.70    6.30
  -2   6   1   27.70    6.90
   1  -6  -1    1.30    0.90
   1  -6  -1    0.50    0.90
  -1  -6   1    2.30    1.10
   1  -6  -1   -2.00    3.80
  -1  -6   1    1.90    0.90
   1  -6  -1    3.60    1.00
   1  -6  -1    2.40    1.00
  -1  -6   1    1.90    1.10
  -1  -6   1    2.60    0.90
   1   6  -1    1.80    0.90
  -1   6   1    0.90    0.80
  -1   6   1    1.90    0.90
  -1   6   1    0.70    0.60
   1   6  -1    6.90    4.70
   1   6  -1    6.00    3.80
  -1   6   1    1.10    0.60
  -1   6   1    5.50    4.00
   1   6  -1    2.20    0.90
   0  -6  -1   15.70    1.70
   0  -6   1   16.40    1.30
   0  -6   1   16.70    1.70
   0  -6   1   15.30    1.40
   0  -6  -1   19.70    1.80
   0  -6   1   17.20    1.80
   0  -6  -1   14.00    1.40
   0   6  -1   18.70    1.60
   0   6   1   18.40    5.70
   0   6   1   13.70    1.60
   0   6  -1    8.00    5.00
   0   6   1   15.50    1.30
   0   6  -1   16.70    1.50
   0   6   1   15.30    1.60
   0   6   1   16.40    1.40
   0   6  -1   11.40    5.00
   1  -6   1    7.30    1.50
   1  -6   1    8.20    1.40
  -1  -6  -1    9.50    1.60
   1  -6   1    9.20    1.60
  -1  -6  -1   11.20    1.70
   1  -6   1   11.60    1.50
  -1   6  -1    9.10    1.10
  -1   6  -1    7.50    1.00
  -1   6  -1    8.10    1.00
  -1   6  -1    8.60    4.70
   1   6   1   10.70    1.40
   1   6   1   12.50    5.10
  -1   6  -1    8.40    1.10
   1   6   1   10.20    1.50
  -1   6  -1   10.30    1.40
  -1   6  -1    8.60    1.30
   1   6   1   10.90    1.40
   1   6   1   10.40    1.50
   2  -6   1    2.10    1.00
   2  -6   1    5.00    1.30
   2  -6   1    5.20    1.30
   2   6   1   -1.60    4.10
   2   6   1    2.50    1.00
   2   6   1    3.50    1.00
   2   6   1    1.90    3.50
  -2   6  -1    8.10    4.30
  -2   6  -1    2.60    0.90
  -2   6  -1    3.40    0.90
  -3  -6  -1   24.80    2.10
  -3  -6  -1   21.70    1.90
  -3  -6  -1   21.80    2.10
   3  -6   1   27.80    2.00
   3  -6   1   26.90    2.20
   3  -6   1   28.50    2.10
   3  -6   1   26.80    2.00
  -3  -6  -1   23.20    1.90
   3   6   1   13.90    5.20
  -3   6  -1   24.60    1.80
  -3   6  -1   23.40    1.80
  -3   6  -1   18.90    5.70
  -4  -6  -1    7.10    1.70
  -4  -6  -1    9.20    1.90
   4  -6   1   10.40    2.20
   4  -6   1    9.20    1.50
  -4  -6  -1    5.40    1.60
   4  -6   1    7.20    1.30
  -4  -6  -1    7.50    1.70
   4  -6   1    9.80    2.10
  -4   6  -1    6.20    1.20
   4   6   1    6.30    1.40
  -4   6  -1    8.20    1.30
   4   6   1    8.80    1.60
  -5  -6  -1    2.80    1.40
  -5  -6  -1    4.40    1.60
   5  -6   1    3.60    1.40
   5  -6   1    4.10    1.10
   5  -6   1    4.70    1.20
   5  -6   1    4.90    1.50
  -5  -6  -1    4.30    1.40
  -5  -6  -1    5.00    1.60
   5   6   1    3.80    1.10
  -5   6  -1    3.10    0.90
   5   6   1    5.30    1.20
  -5   6  -1    3.70    1.00
   6  -6   1    7.20    1.40
  -6  -6  -1    3.50    1.60
  -6  -6  -1    6.90    1.70
  -6  -6  -1    8.60    1.80
   6  -6   1    4.80    1.60
   6  -6   1    7.20    1.30
   6  -6   1    4.30    1.70
  -6  -6  -1    3.20    1.60
  -6   6  -1    4.80    1.20
   6   6   1    5.80    1.40
  -6   6  -1    4.20    1.10
   6   6   1    5.30    1.40
   7  -6   1   29.40    2.60
   7  -6   1   18.90    2.30
  -7  -6  -1   25.30    3.50
  -7  -6  -1   31.70    4.00
  -7   6  -1   24.40    2.00
  -7   6  -1   23.90    2.00
   4  -7  -1    2.20    1.30
  -4  -7   1   -0.80    1.00
   4  -7  -1   -0.20    1.30
   4  -7  -1    0.90    1.10
  -4  -7   1    2.00    1.20
  -4  -7   1    1.70    1.40
  -4  -7   1    2.20    1.50
   4   7  -1    2.60    1.10
  -4   7   1    2.60    1.40
  -4   7   1    3.60    1.40
   4   7  -1    1.80    1.20
  -3  -7   1    4.00    1.60
  -3  -7   1    6.10    1.40
  -3  -7   1    7.40    2.00
   3  -7  -1    3.80    1.60
  -3  -7   1    4.60    1.30
   3  -7  -1    5.20    1.50
   3   7  -1    3.70    1.30
   3   7  -1    5.30    1.50
  -3   7   1    5.60    2.20
  -2  -7   1    3.10    1.40
   2  -7  -1    2.00    1.20
   2  -7  -1    3.70    1.20
   2  -7  -1    2.10    1.10
   2  -7  -1    0.40    1.10
  -2  -7   1    3.70    1.50
  -2   7   1    1.30    1.30
   2   7  -1    1.00    1.10
   2   7  -1    2.20    1.10
  -2   7   1    0.50    1.60
   1  -7  -1    7.00    1.40
   1  -7  -1    8.60    1.50
  -1  -7   1    8.30    1.80
   1  -7  -1    7.00    1.50
  -1  -7   1    3.10    1.40
   1  -7  -1    7.60    1.50
   1   7  -1    2.10    5.20
  -1   7   1    5.90    1.10
   1   7  -1    4.40    1.40
   1   7  -1    5.00    1.10
  -1   7   1    6.10    6.10
   1   7  -1    0.30    6.10
   1   7  -1    6.20    1.20
   1   7  -1    7.40    1.50
  -1   7   1    6.90    1.10
   0  -7  -1    1.70    1.10
   0  -7   1    1.80    1.30
   0  -7   1    6.10    1.60
   0  -7  -1    1.70    1.20
   0  -7   1    2.80    1.10
   0   7  -1    1.70    1.00
   0   7   1    1.10    1.10
   0   7  -1    0.70    1.00
   0   7   1   -0.50    6.50
   0   7  -1    1.50    0.90
   0   7   1    0.10    0.80
   0   7  -1    3.10    5.60
   0   7  -1    1.40    0.90
   0   7   1   -0.50    0.80
   0   7   1    1.00    1.00
   1  -7   1    4.60    1.50
   1  -7   1    5.50    1.30
  -1  -7  -1    6.20    1.60
   1  -7   1    5.80    1.40
  -1  -7  -1    6.20    1.50
   1  -7   1    5.10    1.50
  -1   7  -1    7.80    1.50
   1   7   1    5.70    1.30
   1   7   1   12.50    8.00
  -1   7  -1    4.60    8.00
  -1   7  -1    3.60    5.70
  -1   7  -1    4.70    1.30
   1   7   1    5.60    1.40
   1   7   1    3.80    1.20
   1   7   1    6.70    1.40
  -2  -7  -1    3.20    1.50
   2  -7   1    4.50    1.40
   2  -7   1    2.10    1.10
  -2  -7  -1    3.80    1.50
   2  -7   1    3.70    1.40
   2  -7   1    1.80    1.20
  -2   7  -1    2.70    1.00
  -2   7  -1    7.90    8.10
  -2   7  -1    1.40    1.00
   2   7   1    2.10    1.20
   2   7   1    2.00    1.00
   2   7   1    3.20    1.10
   3  -7   1   -1.90    1.00
   3  -7   1   -2.40    1.10
  -3  -7  -1    1.70    1.30
   3  -7   1    2.20    1.20
   3  -7   1   -0.90    0.90
  -3  -7  -1    0.40    1.10
  -3   7  -1   -0.30    0.90
   3   7   1    0.80    1.10
  -3   7  -1   -0.20    1.00
   3   7   1    1.10    1.00
   3   7   1    1.60    1.00
   3   7   1    0.40    1.00
   4  -7   1    5.70    1.50
   4  -7   1    6.00    1.50
   4  -7   1    5.70    1.40
  -4  -7  -1    7.20    1.70
  -4  -7  -1    6.20    1.80
   4   7   1    5.80    1.50
  -4   7  -1    6.40    1.40
  -4   7  -1    7.40    1.40
   4   7   1    7.40    1.60
   4   7   1    4.90    1.40
 -11   0   2    1.80    1.20
 -11   0   2    2.80    1.20
  11   0  -2    2.40    1.10
  11   0  -2    1.40    1.20
 -11   0   2    2.50    1.20
  11   0  -2    1.50    1.00
  11   0  -2    1.90    1.00
 -11   0   2    2.20    1.20
  10   0  -2   26.40    1.50
  10   0  -2   23.60    1.50
 -10   0   2   23.90    1.90
 -10   0   2   23.90    1.90
  10   0  -2   21.00    1.80
 -10   0   2   25.30    2.00
 -10   0   2   24.40    1.90
  10   0  -2   22.00    1.80
  -9   0   2    1.90    1.00
  -9   0   2    0.50    0.90
   9   0  -2    2.40    0.80
  -9   0   2    3.10    0.90
   9   0  -2    2.80    0.90
   9   0  -2    2.20    0.70
  -9   0   2    2.80    1.00
   9   0  -2    2.50    0.70
  -8   0   2   15.30    1.80
  -8   0   2   12.40    1.40
  -8   0   2   13.30    1.60
   8   0  -2   14.10    1.30
  -8   0   2   16.20    1.80
   8   0  -2   10.80    1.30
  -7   0   2    0.40    0.90
  -7   0   2    2.00    1.00
   7   0  -2    3.00    0.70
   7   0  -2    2.80    0.70
  -6   0   2   83.29    4.10
  -6   0   2   78.39    2.60
   6   0  -2   80.09    3.00
   6   0  -2   77.89    3.00
  -6   0   2   72.79    3.90
  -6   0   2   81.39    3.00
  -6   0   2   86.09    4.30
  -6   0   2   79.79    3.00
   6   0  -2   75.99    4.10
   6   0  -2   81.99    2.70
   6   0  -2   84.69    2.80
  -6   0   2   75.49    2.60
  -5   0   2    0.40    0.50
   5   0  -2    2.20    1.90
   5   0  -2   -0.50    0.40
   5   0  -2    0.20    0.50
  -5   0   2    0.70    0.50
   5   0  -2    0.20    0.30
   5   0  -2   -0.70    0.40
   5   0  -2    0.40    0.40
  -5   0   2    0.50    0.50
  -5   0   2    0.10    0.50
   5   0  -2    0.40    0.50
  -5   0   2    0.40    0.40
   5   0  -2    0.10    0.50
   5   0  -2    0.00    0.50
  -5   0   2    0.30    0.40
   4   0  -2  263.47    7.00
   4   0  -2  256.77    7.00
   4   0  -2  259.17    7.30
   4   0  -2  249.97    7.20
  -4   0   2  259.17    7.30
   4   0  -2  252.27    7.20
   4   0  -2  248.08    7.20
   4   0  -2  240.98    8.50
  -4   0   2  264.27    7.30
   4   0  -2  250.17    7.20
  -4   0   2  257.47    7.00
  -4   0   2  251.77    7.20
  -4   0   2  260.17    7.30
  -4   0   2  266.37    7.30
  -4   0   2  246.38    8.50
  -4   0   2  257.87    7.00
   4   0  -2  252.07    7.20
  -4   0   2  249.48    7.20
   3   0  -2    0.40    0.40
  -3   0   2    0.30    0.40
  -3   0   2    0.60    0.40
   3   0  -2    0.00    0.40
   3   0  -2   -0.10    0.60
  -3   0   2    0.50    0.40
   3   0  -2    0.00    0.40
  -3   0   2   -0.10    0.30
   3   0  -2    0.50    0.40
  -3   0   2   -1.10    0.60
  -3   0   2    0.40    0.40
   3   0  -2    0.00    0.30
  -3   0   2    0.00    0.30
  -3   0   2    0.10    0.40
   3   0  -2    0.10    0.40
   3   0  -2    0.30    0.40
   3   0  -2    0.80    0.30
  -3   0   2   -0.20    0.40
   2   0  -2   30.50    2.10
  -2   0   2   27.30    1.10
  -2   0   2   27.00    1.90
  -2   0   2   28.50    1.10
   2   0  -2   28.80    1.10
  -2   0   2   28.30    1.10
   2   0  -2   27.60    1.10
   2   0  -2   26.90    1.10
   2   0  -2   27.50    1.10
   2   0  -2   28.10    1.10
  -2   0   2   27.90    1.10
  -2   0   2   29.70    1.10
   2   0  -2   27.90    1.10
  -2   0   2   29.30    1.10
  -2   0   2   27.20    0.90
  -2   0   2   29.60    0.90
   1   0  -2    2.20    0.40
   1   0  -2    2.30    0.30
  -1   0   2    1.60    0.30
  -1   0   2    2.00    0.30
   1   0  -2    1.60    0.30
   1   0  -2    2.40    0.40
   1   0  -2    2.10    0.30
  -1   0   2    2.40    0.30
  -1   0   2    3.10    0.80
  -1   0   2    2.10    0.20
   1   0  -2    1.50    0.30
  -1   0   2    2.20    0.30
  -1   0   2    1.70    0.20
  -1   0   2    2.00    0.30
   1   0  -2    1.70    0.70
   1   0  -2    1.90    0.30
  -1   0   2    1.70    0.30
  -1   0  -2    1.00    0.30
   1   0   2    1.30    0.50
   1   0   2    0.50    0.30
  -1   0  -2    0.80    0.30
  -1   0  -2    1.00    0.30
   1   0   2    0.80    0.30
  -1   0  -2    0.90    0.30
   1   0   2    0.60    0.20
   1   0   2    1.00    0.30
  -1   0  -2    0.80    0.40
   1   0   2    0.60    0.30
  -1   0  -2    0.50    0.30
   1   0   2    0.80    0.20
   1   0   2    1.40    0.30
   1   0   2    0.70    0.30
  -1   0  -2    0.90    0.30
  -2   0  -2   39.60    1.40
  -2   0  -2   40.90    1.40
   2   0   2   40.50    1.40
  -2   0  -2   41.80    1.40
  -2   0  -2   40.60    1.40
   2   0   2   39.80    1.40
   2   0   2   39.20    1.40
   2   0   2   40.60    1.40
   2   0   2   41.70    1.40
   2   0   2   39.20    1.40
   2   0   2   40.10    1.40
   2   0   2   38.70    1.40
  -2   0  -2   40.20    1.40
  -2   0  -2   41.80    1.40
  -2   0  -2   41.90    1.40
   3   0   2   -0.30    0.30
  -3   0  -2    0.30    0.50
   3   0   2    0.40    0.40
  -3   0  -2    0.50    0.40
   3   0   2    0.20    0.40
   3   0   2    0.60    0.40
  -3   0  -2    0.40    0.40
   3   0   2    0.10    0.40
  -3   0  -2    0.40    0.40
  -3   0  -2    0.00    0.40
  -3   0  -2    0.60    0.40
  -3   0  -2    0.00    0.40
   3   0   2    0.50    0.40
   3   0   2    0.20    0.30
  -3   0  -2   -0.20    0.40
   3   0   2   -0.30    0.30
   4   0   2  690.33   18.20
   4   0   2  700.23   18.20
  -4   0  -2  673.23   18.10
   4   0   2  670.43   18.10
  -4   0  -2  670.83   18.10
  -4   0  -2  669.43   18.10
   4   0   2  692.33   18.10
  -4   0  -2  660.73   18.20
  -4   0  -2  675.93   18.20
  -4   0  -2  668.53   18.20
  -4   0  -2  671.93   18.10
  -4   0  -2  674.23   18.10
   5   0   2    0.00    0.50
   5   0   2    0.10    0.40
   5   0   2    0.00    0.40
  -5   0  -2   -0.20    0.40
   5   0   2   -0.30    0.30
   5   0   2    0.20    0.40
   5   0   2    0.20    0.40
   5   0   2    0.00    0.40
  -5   0  -2    0.80    0.50
  -5   0  -2   -0.30    0.40
  -5   0  -2    0.20    0.40
  -5   0  -2    0.60    0.50
  -5   0  -2   -0.10    0.50
   5   0   2   -0.40    0.50
   6   0   2   88.39    3.20
  -6   0  -2   86.19    3.10
  -6   0  -2   82.29    3.20
  -6   0  -2   87.09    3.20
  -6   0  -2   85.49    3.00
  -6   0  -2   87.79    3.20
   6   0   2   85.69    3.20
  -8   0  -2   41.90    2.20
   8   0   2   44.00    2.30
  -8   0  -2   45.10    2.30
  -8   0  -2   42.30    2.30
   8   0   2   44.40    2.10
   8   0   2   45.20    2.30
  -8   0  -2   42.70    2.30
   8   0   2   44.00    2.10
  -9   0  -2   -0.20    0.80
  -9   0  -2    0.80    0.90
   9   0   2   -0.60    0.60
   9   0   2    0.90    0.70
  -9   0  -2   -0.10    0.80
   9   0   2    0.20    0.60
   9   0   2    0.20    0.80
  -9   0  -2    0.00    0.80
 -10   0  -2   28.10    2.10
  10   0   2   24.90    2.00
  10   0   2   32.10    1.90
  10   0   2   28.70    1.80
  10   0   2   33.90    2.30
  11   0   2    4.10    1.10
  11   0   2    3.40    1.20
  11   0   2    3.50    1.10
  11   0   2    3.40    1.10
  11   0   2    4.40    1.30
  11   0   2    3.50    1.30
  11   0   2    2.80    1.00
  11  -1  -2    5.40    1.50
 -11  -1   2    2.70    1.40
 -11  -1   2    4.00    1.40
 -11  -1   2    3.90    1.40
  11  -1  -2    4.00    1.50
 -11  -1   2    6.60    1.70
  11   1  -2    2.30    1.00
  11   1  -2    4.80    1.10
 -11   1   2    3.30    1.30
 -11   1   2    2.70    1.20
 -11   1   2    3.90    1.30
 -11   1   2    5.20    1.30
 -10  -1   2   10.30    1.40
 -10  -1   2   11.80    1.80
 -10  -1   2    9.70    1.60
 -10  -1   2    9.30    1.40
 -10  -1   2   12.90    1.90
 -10  -1   2   12.00    1.90
  10  -1  -2   11.90    1.70
  10  -1  -2   13.40    1.90
  10   1  -2   10.80    1.50
 -10   1   2   10.30    1.60
 -10   1   2   12.80    1.90
  10   1  -2   12.70    1.60
 -10   1   2   11.50    1.60
 -10   1   2   12.40    1.90
  -9  -1   2   29.70    2.10
   9  -1  -2   27.70    2.00
   9  -1  -2   24.80    1.30
  -9  -1   2   25.60    1.70
   9  -1  -2   24.30    1.90
  -9  -1   2   24.70    1.70
  -9  -1   2   24.70    2.00
   9  -1  -2   25.30    1.30
  -9   1   2   26.60    1.90
  -9   1   2   25.80    1.80
   9   1  -2   25.80    1.70
  -9   1   2   26.40    1.80
  -9   1   2   25.40    1.80
   9   1  -2   24.00    1.60
   8  -1  -2    5.80    0.80
  -8  -1   2    9.30    1.50
   8  -1  -2    6.40    0.80
  -8  -1   2    4.50    1.20
   8  -1  -2    6.90    1.30
  -8  -1   2    7.50    1.30
   8  -1  -2    4.90    1.10
   8  -1  -2    4.90    0.90
  -8  -1   2    7.80    1.30
  -8   1   2    4.60    1.10
   8   1  -2    6.60    1.00
  -8   1   2    6.50    1.20
  -8   1   2    3.70    1.00
  -8   1   2    5.20    1.10
  -7  -1   2  168.98    5.70
   7  -1  -2  171.88    4.90
   7  -1  -2  160.98    4.90
  -7  -1   2  168.68    5.30
  -7  -1   2  167.78    5.30
  -7  -1   2  171.88    5.70
   7  -1  -2  175.58    5.70
   7  -1  -2  173.58    7.30
   7  -1  -2  169.98    5.00
   7  -1  -2  163.88    5.00
  -7  -1   2  172.28    5.70
   7  -1  -2  175.08    5.70
  -7  -1   2  175.08    5.80
  -7   1   2  170.88    5.40
   7   1  -2  170.98    5.30
  -7   1   2  172.78    5.50
  -7   1   2  172.68    5.60
  -7   1   2  176.18    5.40
  -7   1   2  156.78    7.00
   7   1  -2  167.68    5.30
  -6  -1   2   65.49    2.70
   6  -1  -2   65.69    2.40
   6  -1  -2   65.09    2.20
   6  -1  -2   67.59    4.30
  -6  -1   2   68.19    2.80
  -6  -1   2   64.99    2.50
   6  -1  -2   71.19    3.10
  -6  -1   2   70.59    3.40
   6  -1  -2   64.39    2.20
   6  -1  -2   68.29    2.20
   6  -1  -2   67.19    3.10
  -6  -1   2   67.79    4.00
  -6  -1   2   68.39    2.50
   6  -1  -2   64.79    2.40
  -6  -1   2   70.69    3.30
  -6   1   2   66.19    4.00
  -6   1   2   64.89    2.60
   6   1  -2   63.99    3.80
  -6   1   2   65.99    2.50
   6   1  -2   65.79    2.40
   6   1  -2   65.59    2.40
  -6   1   2   67.09    2.50
  -6   1   2   65.29    2.70
   6   1  -2   63.89    2.40
   6   1  -2   66.69    2.40
  -5  -1   2    5.70    1.50
   5  -1  -2    5.90    0.70
  -5  -1   2    6.00    0.90
  -5  -1   2    5.80    0.90
   5  -1  -2    5.10    0.50
  -5  -1   2    5.90    0.90
   5  -1  -2    3.80    0.90
  -5  -1   2    5.30    1.00
   5  -1  -2    9.80    1.90
   5  -1  -2    4.90    1.00
   5  -1  -2    5.30    0.50
  -5  -1   2    6.30    0.90
  -5  -1   2    5.50    0.90
   5  -1  -2    5.40    0.50
   5  -1  -2    5.90    0.70
   5   1  -2    5.50    0.80
  -5   1   2    4.50    0.80
  -5   1   2    5.60    0.80
   5   1  -2    5.10    0.70
   5   1  -2    6.00    1.50
  -5   1   2    4.60    0.80
   5   1  -2    5.00    0.80
   5   1  -2    5.80    0.90
  -5   1   2    4.70    0.80
   5   1  -2    5.40    0.80
  -5   1   2    7.60    1.60
   5   1  -2    4.80    0.70
  -4  -1   2  878.51   22.90
   4  -1  -2  861.41   22.70
  -4  -1   2  860.61   23.00
   4  -1  -2  883.81   23.10
   4  -1  -2  897.51   23.10
   4  -1  -2  842.12   25.00
  -4  -1   2  822.02   24.80
   4  -1  -2  868.71   22.90
   4  -1  -2  846.62   22.70
   4  -1  -2  866.01   22.90
  -4  -1   2  893.01   23.10
  -4  -1   2  884.91   23.10
  -4  -1   2  884.21   22.90
  -4  -1   2  858.61   23.00
   4   1  -2  860.81   22.70
  -4   1   2  896.11   22.80
  -4   1   2  865.51   23.00
   4   1  -2  860.81   22.90
   4   1  -2  877.71   22.70
   4   1  -2  858.51   22.90
  -4   1   2  872.11   23.00
   4   1  -2  838.02   22.80
  -4   1   2  880.11   22.80
   4   1  -2  838.22   23.10
   4   1  -2  833.92   24.80
  -4   1   2  890.31   22.90
   4   1  -2  834.02   23.00
  -4   1   2  844.72   23.00
  -4   1   2  860.91   25.00
   4   1  -2  844.22   22.90
   4   1  -2  819.32   23.00
   4   1  -2  809.82   23.00
  -3  -1   2   53.49    1.90
  -3  -1   2   53.89    2.00
   3  -1  -2   54.89    1.90
  -3  -1   2   53.59    1.90
  -3  -1   2   55.19    2.00
   3  -1  -2   56.59    2.10
  -3  -1   2   51.09    2.00
   3  -1  -2   55.89    1.80
  -3  -1   2   54.09    2.10
  -3  -1   2   53.09    1.70
   3  -1  -2   56.39    1.80
  -3  -1   2   58.79    3.30
   3  -1  -2   56.99    1.90
   3  -1  -2   54.29    2.00
   3  -1  -2   53.79    3.40
  -3   1   2   52.29    2.00
   3   1  -2   51.69    3.20
  -3   1   2   57.39    1.90
   3   1  -2   51.89    1.70
   3   1  -2   54.59    1.90
   3   1  -2   54.69    1.90
  -3   1   2   57.39    3.40
   3   1  -2   51.99    2.00
  -3   1   2   56.09    1.80
   3   1  -2   55.19    2.10
   3   1  -2   55.89    2.10
  -3   1   2   59.19    2.00
  -3   1   2   53.39    2.00
   3   1  -2   54.19    2.00
  -3   1   2   56.89    1.80
   2  -1  -2  195.38    7.30
   2  -1  -2  205.78    5.40
  -2  -1   2  201.88    5.60
  -2  -1   2  191.38    5.60
  -2  -1   2  204.18    5.60
  -2  -1   2  195.38    7.20
  -2  -1   2  198.98    5.70
   2  -1  -2  204.88    5.50
   2  -1  -2  201.28    5.60
   2  -1  -2  206.68    5.40
  -2  -1   2  191.38    5.60
  -2  -1   2  196.68    5.60
   2  -1  -2  196.78    5.50
  -2   1   2  193.28    5.60
   2   1  -2  197.98    5.60
   2   1  -2  201.38    7.30
  -2   1   2  203.18    7.30
   2   1  -2  202.08    5.60
   2   1  -2  196.68    5.60
  -2   1   2  203.88    5.40
  -2   1   2  198.78    5.40
  -2   1   2  192.98    5.60
   2   1  -2  193.78    5.60
   2   1  -2  190.68    5.60
   2   1  -2  198.28    5.60
   1  -1  -2  407.06   10.50
  -1  -1   2  414.16   12.60
   1  -1  -2  394.56   10.50
  -1  -1   2  382.76   10.60
   1  -1  -2  399.86   12.40
   1  -1  -2  406.56   10.60
   1  -1  -2  405.06   10.70
   1  -1  -2  412.86   10.70
  -1  -1   2  408.26   10.60
  -1  -1   2  408.06   10.60
   1  -1  -2  405.26   10.50
  -1  -1   2  378.46   10.60
   1  -1  -2  408.36   10.60
  -1  -1   2  376.66   10.60
   1  -1  -2  411.26   10.50
  -1  -1   2  377.26   10.60
  -1   1   2  400.76   10.70
  -1   1   2  403.76   10.60
  -1   1   2  403.16   10.60
  -1   1   2  409.06   10.50
   1   1  -2  393.06   10.70
  -1   1   2  392.16   12.30
   1   1  -2  397.06   10.60
   1   1  -2  382.86   10.60
   1   1  -2  407.36   12.40
  -1   1   2  407.06   10.50
   1   1  -2  380.86   10.60
  -1   1   2  396.16   10.60
   1   1  -2  403.46   10.60
   1   1  -2  382.06   10.60
   0  -1  -2  256.17    7.00
   0  -1  -2  260.77    8.60
   0  -1   2  252.97    7.00
   0  -1  -2  254.27    7.00
   0  -1  -2  263.47    7.00
   0  -1  -2  261.77    7.00
   0  -1   2  256.77    7.00
   0  -1  -2  253.27    7.00
   0  -1  -2  266.87    7.00
   0  -1   2  256.57    7.00
   0  -1   2  257.47    7.10
   0  -1   2  255.67    7.00
   0  -1   2  271.67    8.70
   0  -1  -2  263.27    7.00
   0  -1  -2  264.07    7.00
   0  -1   2  259.67    7.10
   0   1   2  252.47    7.00
   0   1   2  268.27    7.00
   0   1   2  257.87    7.00
   0   1   2  275.47    8.70
   0   1  -2  268.97    6.90
   0   1  -2  272.57    6.90
   0   1  -2  278.87    8.80
   0   1   2  248.48    7.00
   0   1   2  268.57    7.00
   0   1  -2  262.17    7.00
   0   1   2  250.27    7.00
   0   1  -2  265.07    7.00
   0   1   2  269.97    7.00
   0   1  -2  253.97    7.00
   0   1  -2  250.37    7.00
   0   1   2  273.67    7.00
   1  -1   2 1295.97   32.70
  -1  -1  -2 1221.88   32.70
  -1  -1  -2 1249.97   32.70
  -1  -1  -2 1286.37   32.70
  -1  -1  -2 1236.38   32.70
  -1  -1  -2 1296.67   32.50
   1  -1   2 1234.58   32.50
  -1  -1  -2 1268.07   32.50
   1  -1   2 1237.88   32.50
  -1  -1  -2 1269.87   32.70
   1  -1   2 1290.87   32.70
  -1   1  -2 1244.88   32.70
   1   1   2 1224.98   34.10
   1   1   2 1259.07   32.50
  -1   1  -2 1243.58   32.60
   1   1   2 1273.27   32.70
   1   1   2 1217.98   32.70
  -1   1  -2 1278.87   32.70
  -1   1  -2 1242.58   34.20
  -1   1  -2 1277.37   32.50
   1   1   2 1258.57   32.50
   1   1   2 1223.18   32.70
  -1   1  -2 1218.78   32.50
  -1   1  -2 1247.88   32.50
  -1   1  -2 1218.18   32.40
   1   1   2 1296.67   32.70
   1   1   2 1196.68   32.70
   1   1   2 1219.28   32.70
   2  -1   2   69.49    2.00
   2  -1   2   66.89    2.30
  -2  -1  -2   67.49    2.30
   2  -1   2   65.89    2.30
  -2  -1  -2   65.89    3.20
  -2  -1  -2   66.09    2.00
  -2  -1  -2   66.19    2.30
   2  -1   2   67.49    2.00
  -2  -1  -2   69.99    2.30
   2  -1   2   68.39    2.00
   2  -1   2   73.29    2.00
   2  -1   2   67.79    2.20
  -2  -1  -2   67.89    2.30
   2  -1   2   72.69    2.00
  -2  -1  -2   67.79    2.00
   2  -1   2   67.29    2.00
   2  -1   2   70.19    2.20
  -2   1  -2   69.59    2.10
  -2   1  -2   68.49    2.30
  -2   1  -2   68.19    2.00
   2   1   2   68.99    2.00
   2   1   2   71.29    2.30
  -2   1  -2   68.89    3.40
   2   1   2   69.49    2.20
   2   1   2   66.09    2.00
   2   1   2   68.59    3.30
   2   1   2   67.39    2.20
   2   1   2   67.09    2.30
   2   1   2   65.09    2.20
  -2   1  -2   67.49    2.00
   2   1   2   65.69    2.30
  -2   1  -2   70.99    2.10
   3  -1   2   59.89    1.80
   3  -1   2   60.19    2.00
   3  -1   2   59.69    1.80
   3  -1   2   58.29    1.90
  -3  -1  -2   59.49    2.10
  -3  -1  -2   56.59    2.20
   3  -1   2   60.79    2.00
   3  -1   2   60.79    1.90
   3  -1   2   59.49    1.90
  -3  -1  -2   60.09    1.90
  -3  -1  -2   57.79    1.90
  -3  -1  -2   57.49    2.10
   3  -1   2   59.39    1.90
  -3  -1  -2   59.89    2.20
   3   1   2   59.39    1.90
   3   1   2   58.29    2.80
   3   1   2   56.49    2.00
  -3   1  -2   57.19    2.20
   3   1   2   56.39    2.10
  -3   1  -2   57.59    1.90
   3   1   2   57.89    2.10
  -3   1  -2   59.79    2.20
  -3   1  -2   61.29    1.90
  -3   1  -2   56.89    3.10
  -3   1  -2   57.39    1.90
   3   1   2   58.39    2.10
   3   1   2   54.89    1.90
   4  -1   2 1083.19   28.10
   4  -1   2 1075.79   28.10
   4  -1   2 1057.49   28.10
  -4  -1  -2 1099.79   28.40
   4  -1   2  996.10   28.40
   4  -1   2 1089.09   28.00
  -4  -1  -2 1055.69   28.10
   4  -1   2 1086.69   28.40
   4  -1   2 1098.59   28.10
   4  -1   2 1103.49   28.00
  -4  -1  -2 1107.69   28.50
   4  -1   2 1031.70   28.40
   4  -1   2 1086.49   28.10
   4  -1   2 1079.59   28.40
  -4  -1  -2 1035.70   28.10
  -4  -1  -2 1068.09   28.30
   4  -1   2 1068.09   28.10
  -4  -1  -2 1078.69   28.30
   4   1   2 1054.49   28.40
   4   1   2 1054.79   28.30
   4   1   2 1049.59   28.10
   4   1   2 1062.19   28.30
   4   1   2 1086.49   28.30
  -4   1  -2 1072.39   28.10
   4   1   2 1034.90   28.30
  -4   1  -2 1025.80   29.20
   4   1   2 1038.30   28.30
   4   1   2 1062.89   28.40
   4   1   2 1032.40   28.00
  -4   1  -2 1098.19   28.10
  -5  -1  -2   50.69    2.20
  -5  -1  -2   46.40    2.00
  -5  -1  -2   49.60    2.20
   5  -1   2   50.69    1.90
  -5  -1  -2   48.90    2.10
   5  -1   2   50.59    2.20
   5  -1   2   48.50    1.90
   5  -1   2   50.19    1.90
   5  -1   2   49.90    1.90
   5  -1   2   52.99    2.30
  -5  -1  -2   45.40    2.10
   5  -1   2   48.80    1.90
   5  -1   2   49.30    1.90
   5  -1   2   51.79    2.10
   5  -1   2   55.59    2.10
  -5   1  -2   49.40    2.00
  -5   1  -2   50.39    1.90
  -5   1  -2   51.99    2.00
   5   1   2   52.09    2.00
  -5   1  -2   50.69    1.90
  -6  -1  -2    4.00    0.90
   6  -1   2    4.40    0.80
  -6  -1  -2    3.40    0.90
   6  -1   2    4.30    1.00
  -6  -1  -2    3.40    0.90
   6  -1   2    4.20    0.70
   6  -1   2    4.10    1.00
   6  -1   2    4.30    0.80
   6  -1   2    2.80    0.60
   6  -1   2    4.80    0.70
   6  -1   2    3.70    0.70
   6   1   2    4.30    0.80
   6   1   2    4.20    0.80
   6   1   2    3.40    0.70
   6   1   2    3.40    0.70
  -6   1  -2    4.60    0.80
  -6   1  -2    3.40    0.70
  -6   1  -2    3.90    0.70
  -6   1  -2    4.30    0.80
   7  -1   2  334.37    9.80
  -7  -1  -2  331.17    9.60
   7  -1   2  314.97    9.30
  -7  -1  -2  335.87    9.90
  -7  -1  -2  323.17    9.80
   7  -1   2  337.17    9.90
   7  -1   2  312.37    9.30
  -7  -1  -2  322.47    9.50
  -7   1  -2  320.17    9.50
  -7   1  -2  317.17    9.30
  -7   1  -2  316.77    9.30
   7   1   2  335.67    9.50
   7   1   2  334.97    9.50
  -7   1  -2  323.27    9.50
   8  -1   2   16.50    1.30
  -8  -1  -2   17.10    1.40
   8  -1   2   17.10    1.30
   8  -1   2   18.80    1.60
  -8  -1  -2   16.20    1.40
  -8  -1  -2   19.10    1.70
   8  -1   2   19.30    1.70
  -8  -1  -2   20.80    1.70
   8   1   2   17.60    2.00
   8   1   2   15.80    1.40
   8   1   2   17.50    1.40
  -8   1  -2   17.40    1.50
  -8   1  -2   18.00    1.50
   9  -1   2   27.30    1.60
   9  -1   2   28.00    2.00
   9  -1   2   27.10    2.00
  -9  -1  -2   26.20    1.80
  -9  -1  -2   30.30    2.10
   9  -1   2   27.60    1.70
  -9  -1  -2   26.40    1.80
   9  -1   2   24.50    1.60
   9  -1   2   26.80    1.70
  -9  -1  -2   27.10    2.10
   9   1   2   27.40    2.10
   9   1   2   24.70    1.70
  -9   1  -2   24.90    1.90
   9   1   2   25.20    1.70
  -9   1  -2   29.30    1.90
   9   1   2   24.20    1.90
 -10  -1  -2    8.20    1.70
  10  -1   2    9.00    1.30
  10  -1   2    5.70    1.00
  10  -1   2    8.80    1.60
  10  -1   2    8.90    1.20
  10  -1   2    7.10    1.20
  10  -1   2    8.70    1.70
 -10  -1  -2    7.30    1.60
  10   1   2    8.40    1.40
 -10   1  -2    8.00    1.60
  10   1   2    7.40    1.50
 -10   1  -2    8.60    1.60
  10   1   2    9.30    1.40
  10   1   2    8.50    1.50
  11  -1   2    1.50    0.90
  11  -1   2    2.90    1.40
  11  -1   2    3.90    1.30
  11  -1   2    4.20    1.10
  11  -1   2    4.50    1.10
 -11   1  -2    5.00    1.40
  11   1   2    5.20    1.50
  11   1   2    5.30    1.20
 -11   1  -2    5.20    1.30
  11   1   2    3.70    1.20
  11   1   2    3.20    1.30
 -10  -2   2    6.70    1.40
  10  -2  -2    5.60    1.60
 -10  -2   2    8.40    1.60
 -10  -2   2    7.30    1.40
 -10  -2   2    6.00    1.30
  10  -2  -2    5.90    1.50
 -10   2   2    5.70    1.40
  10   2  -2    7.10    1.70
 -10   2   2    6.40    1.40
 -10   2   2    3.70    1.10
  10   2  -2    6.50    1.00
  10   2  -2    6.30    1.60
 -10   2   2    5.60    1.20
   9  -2  -2    0.20    1.00
  -9  -2   2    1.70    0.80
  -9  -2   2    0.90    0.70
   9  -2  -2    1.10    1.00
  -9  -2   2    0.10    1.00
  -9  -2   2   -0.60    0.90
  -9   2   2   -0.10    0.80
  -9   2   2    0.80    0.70
  -9   2   2    1.80    0.70
  -9   2   2    0.70    0.90
  -8  -2   2    0.40    0.80
   8  -2  -2   -0.10    0.90
  -8  -2   2    1.30    0.90
   8  -2  -2    0.00    0.90
  -8  -2   2    1.60    0.90
  -8  -2   2    2.40    1.00
  -8  -2   2    0.20    0.80
   8   2  -2    1.70    0.60
  -8   2   2    1.40    0.60
  -8   2   2    1.50    0.80
  -8   2   2    1.30    0.50
  -8   2   2    1.10    0.80
  -7  -2   2    4.30    1.10
  -7  -2   2    2.60    1.00
   7  -2  -2    3.00    1.10
  -7  -2   2    1.20    0.80
   7  -2  -2    0.70    2.40
  -7  -2   2    2.60    0.90
   7  -2  -2    4.00    0.70
   7  -2  -2    3.20    1.00
  -7  -2   2    2.10    0.90
   7  -2  -2    3.10    0.60
  -7  -2   2    3.00    1.00
  -7   2   2    3.40    0.90
  -7   2   2    3.70    0.70
  -7   2   2    3.20    0.90
   7   2  -2    5.20    2.10
  -7   2   2    3.80    0.70
  -7   2   2    6.00    2.40
   6  -2  -2    0.30    0.40
   6  -2  -2    0.30    0.70
   6  -2  -2    0.30    0.40
  -6  -2   2    0.60    0.60
  -6  -2   2    1.30    0.70
  -6  -2   2    1.20    0.70
   6  -2  -2    1.20    1.90
   6  -2  -2    0.50    0.70
  -6  -2   2    0.60    0.70
  -6  -2   2    0.20    0.50
  -6  -2   2    1.00    0.80
  -6   2   2   -0.20    0.50
   6   2  -2    1.60    1.60
   6   2  -2    2.10    1.40
  -6   2   2    1.00    1.50
   5  -2  -2    5.80    2.30
  -5  -2   2    6.30    1.10
   5  -2  -2    5.00    0.60
  -5  -2   2    6.70    1.10
   5   2  -2    8.80    2.10
   5   2  -2    7.00    2.10
  -5   2   2    5.60    0.60
  -5   2   2    5.80    1.80
  -5   2   2    7.30    1.00
  -5   2   2    7.60    0.80
  -5   2   2    5.70    0.60
   4  -2  -2   22.00    5.50
   4  -2  -2   17.80    1.40
  -4  -2   2   21.60    1.30
   4  -2  -2   18.70    1.10
  -4  -2   2   19.40    1.30
  -4  -2   2   19.80    1.40
  -4  -2   2   16.40    1.30
   4  -2  -2   19.40    1.40
  -4  -2   2   16.60    1.20
   4  -2  -2   17.70    1.10
   4   2  -2   25.90    2.80
  -4   2   2   19.30    1.20
  -4   2   2   20.00    1.10
   3  -2  -2   29.30    1.30
  -3  -2   2   29.90    1.50
   3  -2  -2   30.30    1.10
  -3  -2   2   28.00    1.50
   3  -2  -2   26.30    1.50
  -3  -2   2   29.90    1.50
   3  -2  -2   31.30    1.30
   3  -2  -2   27.00    1.50
  -3  -2   2   31.30    1.50
   3  -2  -2   30.60    1.10
   3  -2  -2   29.70    3.20
  -3   2   2   25.50    1.40
  -3   2   2   33.30    1.40
  -3   2   2   29.30    3.00
  -3   2   2   28.50    1.50
   3   2  -2   29.00    1.40
  -3   2   2   29.00    1.10
  -3   2   2   30.90    1.10
   3   2  -2   24.20    1.40
   3   2  -2   29.60    1.40
   3   2  -2   28.60    3.00
   3   2  -2   30.30    1.40
   3   2  -2   25.80    3.20
   3   2  -2   28.70    1.50
  -3   2   2   31.30    1.40
   3   2  -2   26.00    1.40
   3   2  -2   30.10    1.50
   3   2  -2   29.70    1.40
   2  -2  -2  272.47    7.10
  -2  -2   2  244.68    7.40
  -2  -2   2  254.47    7.40
   2  -2  -2  267.77    7.10
   2  -2  -2  274.57    7.30
   2  -2  -2  261.47   10.20
  -2  -2   2  253.17    7.40
  -2  -2   2  257.77    7.50
   2  -2  -2  270.57    7.30
   2  -2  -2  267.47    7.40
   2  -2  -2  264.77    7.40
   2   2  -2  245.58    7.70
  -2   2   2  273.77    7.10
   2   2  -2  248.78    7.60
   2   2  -2  261.17   10.10
  -2   2   2  272.67    7.10
  -2   2   2  273.37    7.30
   2   2  -2  251.87    7.70
   2   2  -2  243.58    7.70
  -2   2   2  272.47   10.20
   2   2  -2  267.37    7.30
   2   2  -2  259.97    7.40
   2   2  -2  263.47    7.30
   2   2  -2  248.38   10.00
  -2   2   2  270.97    7.30
   2   2  -2  259.17    7.30
   1  -2  -2 1226.08   32.50
  -1  -2   2 1199.08   32.50
   1  -2  -2 1268.67   32.40
   1  -2  -2 1231.38   35.70
  -1  -2   2 1175.18   32.60
   1  -2  -2 1266.77   32.40
  -1  -2   2 1201.88   32.50
   1  -2  -2 1263.27   32.40
  -1  -2   2 1183.08   32.50
   1  -2  -2 1245.88   32.50
   1  -2  -2 1252.17   32.40
  -1   2   2 1238.88   35.70
   1   2  -2 1275.57   32.40
  -1   2   2 1253.77   32.20
   1   2  -2 1120.69   32.50
  -1   2   2 1278.67   32.40
   1   2  -2 1246.68   35.60
  -1   2   2 1266.27   32.40
   1   2  -2 1148.29   32.50
  -1   2   2 1237.28   32.50
   1   2  -2 1216.78   32.50
  -1   2   2 1276.97   32.50
  -1   2   2 1264.77   32.30
   1   2  -2 1243.78   35.70
  -1   2   2 1231.98   32.50
   1   2  -2 1280.77   32.40
   1   2  -2 1216.68   32.50
  -1   2   2 1265.17   32.30
  -1   2   2 1265.87   32.40
  -1   2   2 1244.58   32.20
   0  -2  -2    0.30    0.40
   0  -2  -2    0.00    1.20
   0  -2  -2    0.90    0.40
   0  -2   2    1.00    0.40
   0  -2  -2    1.20    0.50
   0  -2   2    0.60    0.50
   0  -2   2    0.80    0.40
   0  -2   2    0.90    0.40
   0  -2   2    0.50    0.40
   0  -2  -2    0.60    0.40
   0  -2   2    0.40    0.30
   0  -2  -2    1.00    0.50
   0  -2   2    0.50    0.40
   0  -2  -2    0.70    0.40
   0  -2   2    0.70    0.50
   0   2   2    1.00    0.40
   0   2   2    0.60    0.40
   0   2  -2    1.00    0.40
   0   2   2    0.90    0.40
   0   2  -2    1.10    0.40
   0   2   2    0.20    0.30
   0   2   2    1.10    0.40
   0   2   2    0.40    0.40
   0   2  -2    0.90    0.40
   0   2  -2    0.20    1.40
   0   2   2    1.10    0.40
   0   2   2    0.80    1.40
   0   2   2    0.70    0.40
   0   2  -2    1.70    0.60
   0   2   2    0.70    0.40
   0   2  -2    0.50    0.40
   0   2   2    0.90    0.40
   0   2  -2    0.90    0.50
  -1  -2  -2   53.59    3.90
   1  -2   2   56.29    1.90
  -1  -2  -2   51.69    2.00
  -1  -2  -2   53.09    1.90
  -1  -2  -2   51.29    2.00
  -1  -2  -2   54.29    1.90
  -1  -2  -2   54.09    2.00
   1  -2   2   55.09    1.90
   1  -2   2   56.09    2.00
   1  -2   2   56.69    1.70
   1  -2   2   55.59    1.70
  -1  -2  -2   52.99    2.00
  -1  -2  -2   55.39    1.70
   1  -2   2   54.99    2.00
   1   2   2   56.19    1.90
   1   2   2   57.69    4.00
  -1   2  -2   54.69    1.70
  -1   2  -2   54.69    1.90
   1   2   2   52.89    2.00
   1   2   2   53.59    1.90
   1   2   2   54.69    2.00
   1   2   2   53.29    1.70
   1   2   2   51.99    2.00
  -1   2  -2   53.69    1.90
   1   2   2   54.39    2.00
  -1   2  -2   55.69    1.70
  -1   2  -2   59.89    4.10
  -2  -2  -2   69.29    2.60
  -2  -2  -2   75.69    2.50
   2  -2   2   74.99    2.30
   2  -2   2   79.49    4.70
   2  -2   2   78.39    2.50
  -2  -2  -2   73.79    2.60
   2  -2   2   78.39    2.50
  -2  -2  -2   73.29    2.50
   2  -2   2   74.39    2.30
   2  -2   2   77.39    2.60
  -2  -2  -2   73.19    2.60
   2  -2   2   76.79    2.60
  -2  -2  -2   72.99    2.60
   2   2   2   77.99    4.60
   2   2   2   69.09    2.60
  -2   2  -2   78.89    2.50
  -2   2  -2   75.99    2.30
  -2   2  -2   78.39    4.70
  -2   2  -2   72.19    2.30
   2   2   2   72.39    2.60
   2   2   2   72.89    2.60
   2   2   2   75.69    2.50
  -2   2  -2   78.69    2.50
   2   2   2   74.79    2.60
   2   2   2   72.39    2.70
  -3  -2  -2  204.48    6.00
   3  -2   2  204.18    5.60
   3  -2   2  210.48    6.00
   3  -2   2  198.78    8.30
   3  -2   2  210.48    5.80
   3  -2   2  198.38    6.00
   3  -2   2  194.18    6.00
  -3  -2  -2  200.58    6.00
  -3  -2  -2  194.88    6.00
  -3  -2  -2  197.28    6.00
   3  -2   2  211.68    5.80
   3  -2   2  206.58    6.00
   3  -2   2  205.28    5.60
  -3   2  -2  202.88    5.70
  -3   2  -2  203.48    5.60
   3   2   2  184.88    6.00
   3   2   2  191.18    6.00
   3   2   2  203.98    5.90
  -3   2  -2  208.58    8.40
   3   2   2  185.08    5.90
   3   2   2  184.88    5.90
   3   2   2  180.78    5.90
  -3   2  -2  209.98    5.70
   3   2   2  188.58    5.90
  -3   2  -2  200.68    5.60
   3   2   2  201.08    8.10
   3   2   2  208.28    5.90
   4  -2   2  321.57    8.80
  -4  -2  -2  312.77    9.20
   4  -2   2  333.57    9.20
  -4  -2  -2  309.47    9.10
   4  -2   2  322.17    8.80
   4  -2   2  313.97    8.70
   4  -2   2  309.37    8.70
  -4  -2  -2  320.37    9.10
  -4  -2  -2  309.47    9.20
   4  -2   2  328.27    9.20
   4  -2   2  318.37   11.50
  -4   2  -2  308.87    8.80
   4   2   2  304.67   11.00
   4   2   2  307.77    9.00
  -4   2  -2  304.37    8.70
  -4   2  -2  317.77    8.70
  -4   2  -2  304.97    8.70
  -4   2  -2  310.97   11.40
   4   2   2  324.17    9.00
   4   2   2  322.77   11.20
  -5  -2  -2   41.70    2.00
   5  -2   2   44.70    1.80
  -5  -2  -2   45.40    2.40
   5  -2   2   43.20    1.80
   5  -2   2   39.30    1.70
  -5  -2  -2   44.20    2.10
   5  -2   2   43.80    1.70
   5  -2   2   42.70    2.20
   5  -2   2   47.50    2.20
   5  -2   2   42.10    1.70
  -5  -2  -2   43.50    2.30
   5  -2   2   44.50    1.70
   5   2   2   42.40    2.30
   5   2   2   42.30    3.30
  -5   2  -2   44.90    1.80
   5   2   2   47.30    2.90
  -5   2  -2   42.30    1.80
  -5   2  -2   38.70    3.30
   5   2   2   46.50    3.40
   6  -2   2   31.50    2.00
   6  -2   2   26.90    1.40
  -6  -2  -2   28.00    1.80
  -6  -2  -2   28.50    1.90
   6  -2   2   28.70    1.20
   6  -2   2   28.50    1.90
  -6  -2  -2   31.50    2.00
  -6  -2  -2   30.80    1.80
   6  -2   2   30.50    1.50
   6  -2   2   27.10    1.40
   6  -2   2   28.60    1.50
   6   2   2   29.80    1.40
  -6   2  -2   31.20    1.50
  -6   2  -2   30.00    3.10
   6   2   2   30.10    1.80
   6   2   2   31.40    1.80
  -6   2  -2   32.90    1.60
   7  -2   2    1.00    0.60
  -7  -2  -2    0.30    0.80
  -7  -2  -2    2.10    0.90
   7  -2   2   -0.40    0.50
   7  -2   2    0.90    0.70
   7  -2   2   -0.20    0.80
  -7  -2  -2    1.90    1.00
  -7  -2  -2   -0.20    0.70
   7  -2   2    0.10    0.50
   7  -2   2   -0.50    0.90
   7   2   2    0.50    0.50
   7   2   2    1.50    0.70
  -7   2  -2    1.10    0.80
   7   2   2    0.30    0.50
   7   2   2    0.90    0.80
  -7   2  -2    1.10    1.00
   8  -2   2   11.10    1.10
   8  -2   2   11.80    1.10
   8  -2   2   14.80    2.00
  -8  -2  -2   15.10    1.80
  -8  -2  -2   11.80    1.40
  -8  -2  -2   14.20    1.70
  -8  -2  -2   14.80    1.90
   8  -2   2   12.40    1.00
   8  -2   2   12.10    1.00
   8  -2   2   12.80    1.70
   8  -2   2    9.80    1.00
   8  -2   2    9.60    0.90
  -8   2  -2   13.80    1.30
  -8   2  -2   13.00    1.30
   8   2   2   14.30    1.50
   8   2   2   12.90    1.10
   8   2   2   11.70    1.60
   9  -2   2    9.70    1.80
  -9  -2  -2    7.80    1.50
   9  -2   2    6.50    1.00
   9  -2   2    8.10    1.60
  -9  -2  -2    6.50    1.60
  -9  -2  -2    6.70    1.40
   9  -2   2    5.70    1.00
  -9  -2  -2    6.80    1.60
   9   2   2    9.20    1.60
   9   2   2    8.00    1.60
  -9   2  -2    7.50    1.30
  -9   2  -2    7.60    1.30
  10  -2   2    3.00    0.90
 -10  -2  -2    4.60    1.20
 -10  -2  -2    3.50    1.20
  10  -2   2    1.40    1.20
  10  -2   2    4.50    1.00
  10  -2   2    3.00    1.40
  10  -2   2    1.10    0.70
 -10  -2  -2    4.80    1.50
 -10  -2  -2    2.50    1.20
  10  -2   2    1.30    0.80
  10   2   2    1.50    1.10
  10   2   2    1.50    0.80
  10   2   2    2.30    1.20
  10  -3  -2   -0.20    1.30
 -10  -3   2    0.00    0.90
 -10  -3   2    1.10    1.30
 -10  -3   2   -0.50    1.20
  10  -3  -2   -1.40    1.20
 -10  -3   2    1.40    1.00
 -10   3   2   -0.10    0.90
 -10   3   2   -1.00    1.00
  10   3  -2   -0.50    1.10
  10   3  -2   -0.10    1.10
  -9  -3   2   10.40    1.90
   9  -3  -2    8.80    1.70
   9  -3  -2    8.00    1.60
  -9  -3   2    6.40    1.50
  -9  -3   2    3.80    1.30
  -9  -3   2    7.00    1.60
   9   3  -2    3.70    1.30
  -9   3   2    4.40    1.20
  -9   3   2    5.60    1.30
   9   3  -2    5.10    1.30
   8  -3  -2    1.50    1.00
   8  -3  -2    1.50    0.90
  -8  -3   2    3.10    1.30
  -8  -3   2    1.40    1.00
  -8  -3   2    4.00    1.30
  -8  -3   2    2.60    1.10
   8   3  -2    4.60    2.90
  -8   3   2    2.50    0.90
  -8   3   2    4.20    1.10
   8   3  -2    1.50    0.90
   8   3  -2    4.50    1.10
   7  -3  -2   57.29    3.00
  -7  -3   2   60.69    3.20
   7  -3  -2   64.99    6.10
  -7  -3   2   63.19    3.00
   7  -3  -2   62.89    3.10
  -7  -3   2   67.09    3.20
  -7  -3   2   60.99    2.90
   7   3  -2   69.59    5.60
  -7   3   2   61.39    2.70
   7   3  -2   64.39    3.00
  -7   3   2   63.09    2.70
   7   3  -2   69.79    3.10
   7   3  -2   64.49    6.00
  -7   3   2   59.89    5.70
  -6  -3   2   10.90    1.50
   6  -3  -2    9.30    1.40
   6  -3  -2    7.60    1.40
  -6  -3   2   10.80    1.30
   6  -3  -2    8.00    3.80
  -6  -3   2   12.20    1.70
  -6  -3   2    9.30    1.60
   6   3  -2    7.10    1.30
  -6   3   2    9.60    1.30
   6   3  -2   11.30    1.50
  -6   3   2    9.90    3.70
   6   3  -2   13.70    3.60
   6   3  -2   10.60    5.10
  -6   3   2   10.00    1.30
   5  -3  -2    2.60    2.50
  -5  -3   2    3.30    1.00
  -5  -3   2    1.90    0.80
   5  -3  -2    2.10    0.80
  -5  -3   2    3.30    0.90
  -5  -3   2    2.10    0.80
   5  -3  -2    2.50    0.90
  -5   3   2    3.50    0.80
  -5   3   2    1.90    0.70
   5   3  -2    2.20    0.80
  -5   3   2    1.80    0.50
   5   3  -2   -1.50    2.00
  -5   3   2    1.30    1.90
   5   3  -2    1.70    2.00
  -5   3   2    2.40    0.50
   5   3  -2    1.80    0.80
   4  -3  -2   37.70    1.50
  -4  -3   2   34.30    2.20
   4  -3  -2   35.30    2.20
   4  -3  -2   40.00    1.50
   4  -3  -2   40.30    2.30
   4  -3  -2   36.60    4.20
  -4  -3   2   39.30    2.30
  -4   3   2   37.50    1.70
  -4   3   2   36.70    1.40
   4   3  -2   30.70    4.10
  -4   3   2   38.40    1.80
   4   3  -2   32.40    4.00
  -4   3   2   36.80    1.40
  -4   3   2   39.70    4.20
  -3  -3   2    7.40    1.10
  -3  -3   2    6.90    1.10
  -3  -3   2    6.60    1.10
   3  -3  -2    6.10    0.80
   3  -3  -2    6.50    2.30
   3  -3  -2    5.10    0.90
  -3  -3   2    6.40    1.10
   3  -3  -2    5.00    0.90
   3  -3  -2    6.30    0.80
  -3   3   2    6.10    0.70
  -3   3   2    5.00    2.30
  -3   3   2    6.40    0.90
   3   3  -2    3.20    1.90
   3   3  -2    7.80    3.80
  -3   3   2    7.20    0.90
  -3   3   2    7.30    0.80
   3   3  -2    7.40    0.80
   3   3  -2    5.30    0.80
  -2  -3   2  180.88    5.80
   2  -3  -2  194.08    5.70
  -2  -3   2  187.88    5.70
   2  -3  -2  194.38    5.50
   2  -3  -2  184.58    5.50
   2  -3  -2  187.18    5.70
   2  -3  -2  194.38    9.40
  -2  -3   2  178.08    5.70
  -2  -3   2  192.08    5.70
   2  -3  -2  195.28    5.50
   2  -3  -2  187.38    5.50
  -2   3   2  193.88    9.30
   2   3  -2  177.58    5.80
  -2   3   2  199.98    5.50
  -2   3   2  183.98    6.00
   2   3  -2  198.68    9.30
   2   3  -2  190.48    9.30
  -2   3   2  191.58    5.60
  -2   3   2  183.68    6.00
   2   3  -2  189.18    5.60
  -2   3   2  195.28    5.50
  -2   3   2  192.28    5.60
   2   3  -2  171.28    5.70
   2   3  -2  173.78    5.70
   2   3  -2  180.18    5.90
   2   3  -2  188.18    5.60
  -1  -3   2   53.09    2.10
  -1  -3   2   52.29    2.00
   1  -3  -2   53.59    2.10
  -1  -3   2   56.69    2.00
   1  -3  -2   58.59    2.10
   1  -3  -2   55.09    2.10
  -1  -3   2   54.89    2.30
  -1  -3   2   54.29    2.20
   1  -3  -2   54.29    2.10
   1  -3  -2   56.99    5.00
   1  -3  -2   56.29    2.10
   1  -3  -2   55.09    2.10
  -1  -3   2   54.99    2.10
  -1   3   2   57.99    2.10
  -1   3   2   57.89    1.90
  -1   3   2   59.79    2.70
  -1   3   2   55.39    2.10
  -1   3   2   52.19    2.10
  -1   3   2   54.79    1.90
  -1   3   2   55.39    2.10
   1   3  -2   58.39    5.00
  -1   3   2   57.29    1.90
  -1   3   2   54.99    1.90
  -1   3   2   59.89    5.00
   1   3  -2   58.39    2.10
   1   3  -2   56.99    2.50
   1   3  -2   56.29    2.10
   1   3  -2   60.29    4.90
   1   3  -2   53.39    2.50
   0  -3   2  560.64   15.30
   0  -3   2  572.54   15.70
   0  -3   2  572.74   15.60
   0  -3  -2  544.15   15.40
   0  -3   2  587.54   15.40
   0  -3   2  561.44   15.30
   0  -3   2  561.24   15.30
   0  -3   2  571.64   15.30
   0  -3  -2  576.94   15.60
   0  -3   2  559.84   15.30
   0  -3   2  571.24   15.30
   0  -3  -2  559.24   15.50
   0  -3  -2  586.34   19.90
   0  -3  -2  563.54   15.30
   0  -3  -2  583.44   15.60
   0  -3   2  575.14   15.30
   0  -3  -2  572.54   15.30
   0   3  -2  547.85   15.60
   0   3  -2  586.34   15.40
   0   3   2  572.84   15.40
   0   3  -2  536.15   15.60
   0   3   2  560.74   15.50
   0   3   2  587.84   15.40
   0   3   2  589.24   15.60
   0   3   2  582.74   15.40
   0   3   2  597.64   15.50
   0   3   2  577.04   15.40
   0   3  -2  602.44   20.00
   0   3  -2  594.84   15.40
   0   3  -2  571.34   15.30
   0   3   2  585.84   15.40
   0   3  -2  561.14   15.30
   0   3   2  565.34   15.60
   0   3   2  582.14   19.90
  -1  -3  -2   53.69    2.20
   1  -3   2   53.19    2.10
  -1  -3  -2   52.39    4.60
   1  -3   2   57.09    2.20
   1  -3   2   54.09    1.90
  -1  -3  -2   51.39    2.10
  -1  -3  -2   51.19    1.80
   1  -3   2   55.19    1.80
   1  -3   2   56.29    1.90
   1  -3   2   56.29    1.80
   1  -3   2   54.19    2.10
  -1  -3  -2   54.49    2.10
   1  -3   2   53.49    2.10
   1  -3   2   55.29    2.10
   1  -3   2   53.09    2.10
  -1  -3  -2   48.80    2.20
  -1   3  -2   57.19    2.20
   1   3   2   51.29    1.80
   1   3   2   54.29    2.10
   1   3   2   68.39    5.20
  -1   3  -2   54.59    1.80
   1   3   2   56.79    2.10
  -1   3  -2   54.09    2.20
  -1   3  -2   55.99    1.90
   1   3   2   51.19    2.10
  -1   3  -2   53.69    4.80
   1   3   2   55.99    3.00
   1   3   2   55.69    2.20
  -1   3  -2   55.39    1.80
  -1   3  -2   55.89    1.90
   2  -3   2   73.39    2.60
  -2  -3  -2   70.89    2.70
   2  -3   2   70.79    2.30
   2  -3   2   72.49    2.60
  -2  -3  -2   68.69    2.70
   2  -3   2   70.29    2.30
  -2  -3  -2   70.29    2.70
   2  -3   2   74.19    2.70
  -2  -3  -2   68.59    2.70
   2  -3   2   79.09    5.50
  -2  -3  -2   69.89    5.20
   2  -3   2   67.29    2.50
  -2   3  -2   71.29    2.30
   2   3   2   71.19    2.60
  -2   3  -2   66.19    5.20
   2   3   2   70.49    2.60
  -2   3  -2   69.39    2.50
  -2   3  -2   71.39    2.30
  -2   3  -2   70.49    2.60
   2   3   2   67.99    5.20
  -3  -3  -2    0.70    0.70
  -3  -3  -2    1.40    0.70
  -3  -3  -2   -0.40    0.60
   3  -3   2    0.80    0.70
   3  -3   2    2.40    1.80
   3  -3   2    1.30    0.50
   3  -3   2    1.20    0.40
   3  -3   2    1.60    0.60
  -3  -3  -2    0.40    0.60
   3  -3   2    1.50    0.60
   3  -3   2    0.00    0.60
   3   3   2    1.20    0.50
  -3   3  -2    0.20    0.40
  -3   3  -2    3.40    1.90
   3   3   2    3.30    2.00
  -3   3  -2    2.00    0.50
  -3   3  -2    0.80    0.60
   3   3   2    0.00    0.50
  -3   3  -2    2.60    0.60
  -4  -3  -2  341.97   10.10
   4  -3   2  341.67    9.50
   4  -3   2  344.07   13.60
   4  -3   2  352.76    9.60
   4  -3   2  347.47   10.00
  -4  -3  -2  347.67   10.10
   4  -3   2  339.57    9.40
   4  -3   2  343.97    9.60
  -4  -3  -2  333.57   10.00
  -4  -3  -2  344.67   10.00
   4  -3   2  354.46   10.10
  -4   3  -2  353.76    9.50
   4   3   2  342.27   13.40
  -4   3  -2  345.37    9.50
  -4   3  -2  317.87   13.30
   4   3   2  349.96   13.40
  -4   3  -2  326.57    9.60
  -4   3  -2  321.97    9.50
   4   3   2  340.17    9.90
   4   3   2  341.37    9.90
  -5  -3  -2   48.10    2.50
  -5  -3  -2   47.80    2.40
   5  -3   2   50.89    2.00
   5  -3   2   49.50    2.50
  -5  -3  -2   48.20    2.40
   5  -3   2   47.70    2.40
  -5  -3  -2   50.29    2.50
   5  -3   2   50.89    2.00
   5   3   2   47.50    2.30
   5   3   2   48.30    2.30
   5   3   2   43.20    4.20
   5   3   2   48.70    4.60
  -5   3  -2   42.30    4.40
  -5   3  -2   44.10    2.10
  -5   3  -2   49.90    2.00
  -5   3  -2   43.60    2.10
  -5   3  -2   49.20    2.00
   6  -3   2    2.90    0.70
   6  -3   2    3.30    1.10
   6  -3   2    2.20    0.70
  -6  -3  -2    2.10    0.90
  -6  -3  -2    3.10    1.00
  -6  -3  -2    3.60    1.10
  -6  -3  -2    3.10    0.90
   6  -3   2    2.70    0.90
  -6   3  -2    1.40    0.70
   6   3   2    3.70    2.10
   6   3   2    3.30    2.50
  -6   3  -2    1.80    0.70
   6   3   2    4.00    0.90
  -6   3  -2   -0.30    1.90
   6   3   2    2.80    0.90
  -7  -3  -2    0.50    1.00
   7  -3   2    1.10    1.00
   7  -3   2    1.80    0.80
  -7  -3  -2    1.50    1.00
  -7  -3  -2    4.20    1.10
   7  -3   2    2.30    1.00
   7  -3   2    0.90    0.70
  -7  -3  -2    0.50    0.90
  -7   3  -2    2.60    0.80
   7   3   2    2.00    2.30
   7   3   2    2.80    1.00
   7   3   2    2.20    0.80
  -7   3  -2    3.20    0.80
   7   3   2    5.50    2.40
  -8  -3  -2    2.30    1.20
   8  -3   2    1.10    0.60
  -8  -3  -2    1.60    1.00
  -8  -3  -2    1.10    1.10
   8  -3   2    0.80    0.60
   8  -3   2    1.20    1.00
   8  -3   2    0.20    0.90
  -8  -3  -2    1.50    1.00
   8   3   2    2.50    0.90
  -8   3  -2    0.40    0.80
  -8   3  -2   -1.00    0.80
  -8   3  -2    7.00    3.10
   8   3   2    0.50    0.70
   9  -3   2    1.60    1.10
  -9  -3  -2    3.00    1.10
   9  -3   2    0.60    1.20
   9  -3   2    0.70    0.90
  -9  -3  -2    1.10    1.30
  -9  -3  -2    3.50    1.40
   9  -3   2    0.80    1.00
  -9   3  -2    2.60    0.90
   9   3   2    1.50    1.00
   9   3   2    3.50    1.20
  -9   3  -2    2.10    0.80
 -10  -3  -2   19.90    2.20
 -10  -3  -2   18.80    2.40
  10  -3   2   16.40    2.40
  10  -3   2   18.20    2.20
 -10  -3  -2   19.60    2.50
 -10  -3  -2   19.00    2.00
  10   3   2   17.20    2.00
  10   3   2   17.30    2.40
  -9  -4   2    6.10    1.50
   9  -4  -2    7.00    2.00
  -9  -4   2    6.20    1.60
  -9  -4   2    6.80    1.70
  -9  -4   2    8.00    1.60
   9  -4  -2    6.60    1.70
   9   4  -2    9.00    1.90
  -9   4   2    5.70    1.40
   9   4  -2    6.30    1.60
  -9   4   2    5.90    1.20
   8  -4  -2    2.70    1.30
  -8  -4   2    2.40    1.20
  -8  -4   2    2.80    1.30
  -8  -4   2    3.50    1.20
  -8  -4   2    1.50    1.10
   8  -4  -2    1.20    1.10
  -8   4   2    2.40    0.90
   8   4  -2    0.30    0.90
  -8   4   2    3.40    1.00
   8   4  -2    3.20    1.10
  -7  -4   2    7.40    1.50
   7  -4  -2    6.20    1.40
  -7  -4   2    7.90    1.60
   7  -4  -2    8.20    1.60
  -7  -4   2    6.90    1.60
  -7  -4   2   10.70    1.80
  -7   4   2    5.60    1.10
   7   4  -2    6.30    1.20
  -7   4   2    4.90    1.10
   7   4  -2    5.10    1.20
   7   4  -2    9.50    3.80
   6  -4  -2   36.40    5.80
  -6  -4   2   34.00    2.20
   6  -4  -2   34.80    1.50
  -6  -4   2   34.10    2.30
  -6  -4   2   28.70    2.10
   6  -4  -2   33.30    2.30
  -6  -4   2   30.20    2.20
   6  -4  -2   28.90    2.20
   6  -4  -2   34.20    1.50
  -6   4   2   32.30    1.90
  -6   4   2   26.40    5.00
  -6   4   2   34.40    1.90
   6   4  -2   31.60    2.10
   6   4  -2   32.00    2.10
   6   4  -2   39.20    6.00
   6   4  -2   43.90    8.50
  -5  -4   2   80.59    3.50
   5  -4  -2   85.29    3.50
   5  -4  -2   84.09    3.50
   5  -4  -2   80.69    2.80
   5  -4  -2   83.19    9.10
   5  -4  -2   79.59    2.80
  -5  -4   2   83.69    3.50
  -5  -4   2   78.39    3.50
  -5  -4   2   84.39    3.60
  -5   4   2   77.89   10.30
   5   4  -2   78.69    3.30
  -5   4   2   76.29    3.10
  -5   4   2   75.49    3.10
   5   4  -2   82.19    3.40
  -5   4   2   73.89    2.70
   5   4  -2   93.59    9.20
  -5   4   2   73.69    2.60
   5   4  -2   89.89    7.50
   4  -4  -2  141.59    5.00
  -4  -4   2  130.59    4.90
   4  -4  -2  153.88    9.30
   4  -4  -2  133.99    4.90
  -4  -4   2  131.59    4.90
   4  -4  -2  138.69    4.30
  -4  -4   2  139.89    5.00
   4  -4  -2  144.29    4.40
  -4  -4   2  136.89    4.90
  -4   4   2  130.99    4.30
   4   4  -2  139.09    9.10
   4   4  -2  137.79    8.80
  -4   4   2  140.89    9.00
  -4   4   2  135.59    4.30
   4   4  -2  143.39    4.80
   4   4  -2  136.39    4.80
   3  -4  -2   53.39    2.10
  -3  -4   2   52.89    2.50
   3  -4  -2   55.69    2.50
   3  -4  -2   53.59    5.90
  -3  -4   2   53.39    2.60
   3  -4  -2   54.19    2.10
  -3  -4   2   53.59    2.50
   3  -4  -2   51.99    2.40
  -3  -4   2   50.99    2.50
  -3   4   2   45.70    2.10
  -3   4   2   49.90    2.10
   3   4  -2   43.40    5.30
   3   4  -2   48.40    2.30
  -3   4   2   51.79    2.20
  -3   4   2   52.19    5.60
   3   4  -2   58.99    5.90
   3   4  -2   53.49    2.30
  -3   4   2   52.19    2.30
   2  -4  -2   93.39    8.30
   2  -4  -2   77.69    3.00
   2  -4  -2   79.39    3.00
  -2  -4   2   73.49    3.00
   2  -4  -2   81.39    2.90
  -2  -4   2   79.59    3.20
  -2  -4   2   75.59    3.20
   2  -4  -2   80.29    2.90
  -2  -4   2   77.99    3.00
  -2   4   2   81.29    2.90
   2   4  -2   77.49    2.90
   2   4  -2   77.59    3.00
   2   4  -2   69.29    6.50
  -2   4   2   78.39    2.90
  -2   4   2   84.09    8.40
   2   4  -2   73.19    6.50
   1  -4  -2   -0.10    0.50
  -1  -4   2   -0.50    0.60
  -1  -4   2    0.00    0.70
   1  -4  -2    0.50    0.60
   1  -4  -2   -0.20    0.60
  -1  -4   2   -1.30    0.60
   1  -4  -2    0.50    0.60
   1  -4  -2    1.60    2.40
  -1  -4   2   -0.20    0.60
   1   4  -2   -0.80    2.30
   1   4  -2    1.70    2.00
   1   4  -2    0.20    0.50
   1   4  -2   -0.10    0.50
  -1   4   2    0.20    0.50
  -1   4   2    0.40    0.60
  -1   4   2   -0.10    1.90
  -1   4   2    0.00    0.50
  -1   4   2    0.70    0.40
  -1   4   2   -0.40    0.40
   0  -4   2   10.30    0.90
   0  -4  -2    5.70    2.50
   0  -4   2    9.60    0.90
   0  -4   2    9.70    0.80
   0  -4   2    9.20    0.90
   0  -4   2    8.20    0.90
   0  -4   2   12.90    1.20
   0  -4  -2    8.00    1.00
   0  -4  -2    9.20    1.20
   0  -4  -2   10.50    1.10
   0  -4   2    7.30    0.80
   0  -4  -2   10.80    1.40
   0  -4   2    9.00    1.00
   0   4   2   10.40    1.00
   0   4   2   10.10    0.90
   0   4   2    9.10    1.00
   0   4  -2   10.70    3.00
   0   4  -2   10.50    0.90
   0   4   2   10.20    0.90
   0   4  -2   10.10    0.90
   0   4   2    8.10    1.00
   0   4   2    9.90    3.20
   0   4   2    9.50    1.10
   0   4  -2    9.30    0.90
   0   4   2    7.80    0.90
   0   4   2    8.70    0.80
   0   4  -2    9.30    0.90
  -1  -4  -2    9.80    1.00
  -1  -4  -2    9.80    1.00
   1  -4   2    8.70    0.90
   1  -4   2    9.70    1.00
   1  -4   2   10.30    0.80
  -1  -4  -2   10.80    3.10
   1  -4   2   11.20    1.10
   1  -4   2   13.30    1.50
   1  -4   2    8.00    0.80
  -1  -4  -2    8.30    0.80
   1  -4   2    8.30    0.80
  -1  -4  -2   12.30    1.60
  -1  -4  -2   13.00    1.70
   1  -4   2   10.10    0.70
  -1   4  -2   15.00    3.50
  -1   4  -2   10.50    0.70
   1   4   2   10.60    0.80
  -1   4  -2   12.00    0.80
   1   4   2   11.20    1.00
   1   4   2   14.20    3.50
  -1   4  -2    9.40    0.90
  -1   4  -2    9.40    0.90
   1   4   2   10.00    1.00
  -2  -4  -2   61.09    2.60
   2  -4   2   58.29    2.50
   2  -4   2   59.99    2.50
   2  -4   2   59.29    2.40
  -2  -4  -2   59.89    2.50
  -2  -4  -2   72.49    6.20
  -2  -4  -2   53.69    2.60
   2  -4   2   55.89    2.40
  -2  -4  -2   58.39    2.60
   2  -4   2   58.19    2.20
   2  -4   2   56.39    2.10
   2   4   2   59.59    2.50
  -2   4  -2   59.29    2.20
   2   4   2   49.00    5.50
  -2   4  -2   55.49    5.80
   2   4   2   58.29    2.50
  -2   4  -2   59.19    2.20
  -3  -4  -2   37.70    2.10
  -3  -4  -2   40.30    2.10
   3  -4   2   39.90    1.90
   3  -4   2   41.10    2.10
  -3  -4  -2   35.70    2.10
   3  -4   2   35.30    2.00
   3  -4   2   39.80    2.00
   3  -4   2   37.10    1.60
   3  -4   2   34.50    1.60
  -3  -4  -2   41.30    2.20
   3   4   2   39.60    4.90
  -3   4  -2   39.00    1.70
  -3   4  -2   39.70    1.70
  -3   4  -2   38.90    5.00
   3   4   2   39.50    2.00
   3   4   2   39.90    2.10
   4  -4   2  243.88    7.10
   4  -4   2  237.08    7.50
  -4  -4  -2  236.88    7.50
  -4  -4  -2  240.58    7.60
   4  -4   2  246.38    7.20
  -4  -4  -2  235.28    7.60
  -4  -4  -2  231.68    7.50
   4  -4   2  248.68    7.50
  -4   4  -2  217.88   11.70
   4   4   2  215.28    7.30
  -4   4  -2  239.78    6.90
   4   4   2  250.87   12.10
  -4   4  -2  231.88    6.90
   4   4   2  226.08    7.40
   4   4   2  239.18   11.90
   5  -4   2   53.19    2.20
   5  -4   2   51.79    2.60
   5  -4   2   51.19    2.20
  -5  -4  -2   42.70    2.50
  -5  -4  -2   48.50    2.60
  -5  -4  -2   50.79    2.70
  -5  -4  -2   44.20    2.60
   5  -4   2   50.59    2.60
   5   4   2   43.60    5.50
  -5   4  -2   45.50    2.00
   5   4   2   46.90    2.40
   5   4   2   47.40    6.00
  -5   4  -2   47.10    2.10
  -5   4  -2   48.80    5.50
   5   4   2   47.60    2.50
  -6  -4  -2   21.10    1.90
  -6  -4  -2   21.60    1.90
   6  -4   2   26.30    2.00
   6  -4   2   21.60    1.40
   6  -4   2   23.00    1.40
  -6  -4  -2   23.40    2.00
  -6  -4  -2   20.60    1.80
   6  -4   2   18.20    1.80
  -6   4  -2   22.10    1.50
  -6   4  -2   23.10    1.50
   6   4   2   26.20    4.80
   6   4   2   21.40    1.70
   6   4   2   20.90    1.80
   7  -4   2   25.20    1.50
   7  -4   2   26.20    2.10
  -7  -4  -2   21.50    2.20
  -7  -4  -2   20.90    2.20
   7  -4   2   25.90    1.50
  -7  -4  -2   23.00    2.10
   7  -4   2   26.80    2.20
  -7  -4  -2   25.00    2.20
  -7   4  -2   25.70    1.70
   7   4   2   28.30    4.80
   7   4   2   24.40    1.90
   7   4   2   20.50    1.90
  -7   4  -2   25.20    1.60
  -8  -4  -2    2.60    1.40
  -8  -4  -2    1.10    1.20
   8  -4   2    0.10    1.10
  -8  -4  -2    2.90    1.10
   8  -4   2   -0.60    0.90
  -8  -4  -2    0.00    0.90
   8   4   2    1.40    3.30
   8   4   2    2.40    1.00
  -8   4  -2   -0.40    4.40
  -8   4  -2    1.50    0.90
  -8   4  -2    1.30    0.90
   8   4   2    0.60    0.80
  -9  -4  -2    1.30    1.30
   9  -4   2    2.70    1.20
  -9  -4  -2    1.60    1.20
  -9  -4  -2   -1.50    1.30
  -9  -4  -2    1.10    1.40
   9  -4   2    3.80    1.30
   9   4   2    2.60    1.20
  -9   4  -2    2.90    1.00
  -9   4  -2    1.30    1.00
   9   4   2    1.90    1.20
  -8  -5   2   11.40    2.20
   8  -5  -2   11.30    2.10
  -8  -5   2    9.40    1.80
  -8  -5   2    9.90    1.90
  -8  -5   2    9.40    2.20
   8  -5  -2    7.50    1.90
   8   5  -2    7.40    1.70
  -8   5   2    9.70    1.80
   8   5  -2    7.00    1.60
  -8   5   2   11.30    2.00
   7  -5  -2    6.90    1.80
  -7  -5   2    6.40    1.60
  -7  -5   2    6.90    1.60
   7  -5  -2    3.80    1.70
  -7  -5   2    7.40    1.70
  -7  -5   2    7.90    1.80
   7   5  -2    7.00    1.50
  -7   5   2    8.00    1.40
   7   5  -2    8.30    1.60
  -7   5   2    8.20    1.40
  -6  -5   2    0.20    1.10
   6  -5  -2    2.30    0.70
  -6  -5   2    1.20    1.10
   6  -5  -2    2.30    0.70
   6  -5  -2    2.30    1.10
  -6  -5   2    1.70    1.20
   6  -5  -2   -0.10    1.00
  -6  -5   2    1.50    1.20
   6   5  -2    2.20    1.00
   6   5  -2    0.90    0.90
  -6   5   2   -0.10    0.70
  -6   5   2    1.10    0.80
   6   5  -2    6.50    4.40
  -5  -5   2    1.70    1.20
  -5  -5   2    3.50    1.70
  -5  -5   2    4.30    1.30
   5  -5  -2    3.90    0.90
   5  -5  -2    0.50    0.90
  -5  -5   2    1.40    1.40
   5  -5  -2    2.90    0.80
   5  -5  -2    4.40    1.30
   5   5  -2    4.30    3.10
  -5   5   2    1.30    0.90
   5   5  -2    2.70    1.00
  -5   5   2    2.90    1.10
   5   5  -2    4.40    1.20
  -4  -5   2  145.59    5.30
   4  -5  -2  139.59    4.70
   4  -5  -2  140.29    4.70
   4  -5  -2  138.59    5.20
   4  -5  -2  146.69    5.30
  -4  -5   2  150.48    5.40
   4  -5  -2  135.69   12.70
  -4  -5   2  160.98    5.60
  -4  -5   2  154.78    5.40
  -4   5   2  139.89    5.00
   4   5  -2  141.19    5.20
   4   5  -2  140.69   10.30
  -4   5   2  133.59    4.90
   4   5  -2  137.79    5.10
  -4   5   2  140.69   11.70
   4   5  -2  163.78   10.80
   3  -5  -2  533.25   15.10
  -3  -5   2  512.35   15.10
  -3  -5   2  506.25   14.80
   3  -5  -2  530.85   14.90
   3  -5  -2  521.05   21.90
  -3  -5   2  516.05   15.10
   3  -5  -2  523.25   15.00
   3  -5  -2  517.25   14.80
  -3  -5   2  523.85   14.80
   3   5  -2  514.25   14.70
  -3   5   2  492.55   21.50
   3   5  -2  522.35   21.80
  -3   5   2  513.15   14.60
   3   5  -2  563.24   22.60
   3   5  -2  498.85   14.80
  -3   5   2  521.05   14.60
   2  -5  -2   15.00    1.40
   2  -5  -2   12.70    1.50
   2  -5  -2   13.00    3.80
   2  -5  -2   14.10    1.30
   2  -5  -2   12.00    1.50
  -2  -5   2   11.90    1.30
  -2  -5   2   11.30    1.40
  -2  -5   2   13.20    1.40
  -2  -5   2   14.10    1.40
  -2   5   2   12.50    1.30
   2   5  -2   17.80    4.80
   2   5  -2   13.00    4.40
   2   5  -2   11.90    1.30
  -2   5   2   12.20    1.30
  -2   5   2   12.40    4.00
   2   5  -2   12.00    1.30
   1  -5  -2   14.10    1.40
   1  -5  -2   14.90    5.10
  -1  -5   2   15.10    1.30
   1  -5  -2   15.00    1.40
  -1  -5   2   16.00    1.30
  -1  -5   2   14.40    1.50
   1  -5  -2   15.90    1.30
   1  -5  -2   13.80    1.30
  -1  -5   2   13.90    1.50
   1   5  -2   13.10    3.90
  -1   5   2   15.40    1.40
   1   5  -2   15.30    1.30
  -1   5   2   14.90    1.10
  -1   5   2   25.40    6.50
  -1   5   2   13.90    1.10
   1   5  -2   14.20    1.30
  -1   5   2   14.80    1.10
  -1   5   2   14.50    1.00
   1   5  -2   12.00    3.90
  -1   5   2   15.90    1.40
   0  -5   2    0.70    0.60
   0  -5  -2    1.80    0.90
   0  -5  -2   -0.20    0.50
   0  -5  -2    0.20    0.60
   0  -5   2    0.30    0.60
   0  -5  -2    0.60    0.80
   0  -5   2    1.70    0.60
   0  -5  -2    0.60    2.30
   0  -5   2    0.60    0.80
   0  -5   2    0.00    0.80
   0  -5   2    0.40    0.60
   0   5  -2    0.60    1.10
   0   5   2   -0.90    0.60
   0   5  -2   -1.00    3.20
   0   5   2    0.00    0.50
   0   5   2   -0.60    0.70
   0   5  -2    0.70    1.10
   0   5   2    1.00    2.60
   0   5   2    1.00    0.60
   0   5  -2    0.30    3.10
   1  -5   2   12.10    0.90
  -1  -5  -2   10.90    1.00
   1  -5   2   12.40    1.20
   1  -5   2   13.20    1.60
   1  -5   2   12.70    1.20
  -1  -5  -2   10.00    0.90
  -1  -5  -2   13.90    1.50
  -1  -5  -2   16.60    4.90
   1  -5   2   14.60    1.50
  -1  -5  -2   11.50    1.40
   1   5   2   11.00    1.30
  -1   5  -2   11.90    1.10
  -1   5  -2   11.30    3.90
   1   5   2   12.20    1.10
   1   5   2   11.30    1.30
  -1   5  -2   11.60    1.10
   1   5   2   12.50    4.00
  -2  -5  -2    3.10    1.00
  -2  -5  -2    4.00    1.10
  -2  -5  -2    4.00    1.20
  -2  -5  -2    4.50    1.20
   2   5   2    6.10    1.20
  -2   5  -2    2.30    3.10
   2   5   2    3.20    0.90
   2   5   2    2.10    3.00
  -2   5  -2    5.40    1.00
  -3  -5  -2  182.98    6.30
   3  -5   2  185.08    6.00
  -3  -5  -2  180.98    6.10
  -3  -5  -2  184.48    6.30
  -3  -5  -2  178.48    6.10
   3  -5   2  192.58    6.20
   3  -5   2  184.58    6.10
   3  -5   2  189.88    6.00
   3   5   2  168.68   11.10
   3   5   2  177.78    6.10
  -3   5  -2  184.78    5.70
  -3   5  -2  176.28   11.40
   3   5   2  178.08    6.10
  -3   5  -2  183.18    5.70
   4  -5   2    5.60    1.30
  -4  -5  -2    8.00    1.40
   4  -5   2    6.10    1.10
  -4  -5  -2    7.50    1.50
   4  -5   2    7.20    1.20
  -4  -5  -2    5.80    1.50
   4  -5   2    5.40    1.30
  -4  -5  -2    5.60    1.40
   4   5   2    7.10    1.20
  -4   5  -2    3.40    3.20
  -4   5  -2    4.30    0.90
  -4   5  -2    6.50    1.00
   4   5   2    7.70    1.30
   4   5   2    3.50    3.00
   4   5   2    2.80    3.60
   5  -5   2   43.50    2.20
  -5  -5  -2   42.70    3.10
  -5  -5  -2   46.40    2.70
   5  -5   2   45.00    2.70
  -5  -5  -2   46.00    3.10
   5  -5   2   45.90    2.30
  -5  -5  -2   44.90    2.70
   5  -5   2   46.50    2.70
   5   5   2   52.89    6.90
  -5   5  -2   51.09    2.50
  -5   5  -2   45.10    2.40
   6  -5   2   12.30    1.30
   6  -5   2   16.80    2.20
   6  -5   2   11.60    1.30
  -6  -5  -2   11.40    1.90
  -6  -5  -2   15.00    1.80
  -6  -5  -2   13.00    2.10
   6  -5   2   14.20    2.10
  -6  -5  -2   17.90    2.40
   6   5   2   13.70    5.10
  -6   5  -2   13.60    1.30
  -6   5  -2   15.40    1.30
   6   5   2   14.80    2.00
   6   5   2   13.20    2.00
  -7  -5  -2    3.30    1.40
  -7  -5  -2    3.90    1.30
  -7  -5  -2    1.60    1.10
  -7  -5  -2    2.60    1.40
   7  -5   2    0.80    1.30
   7  -5   2    3.50    0.90
   7  -5   2    4.50    1.00
   7  -5   2    2.40    1.40
   7   5   2    2.80    1.10
  -7   5  -2    3.70    0.90
   7   5   2    1.40    1.10
  -7   5  -2    4.00    0.90
  -8  -5  -2    5.80    1.60
  -8  -5  -2    7.40    1.70
   8  -5   2    3.70    1.10
   8  -5   2    7.10    1.70
  -8  -5  -2    5.60    1.60
  -8  -5  -2    3.00    1.50
   8  -5   2    4.60    1.50
   8  -5   2    5.30    1.10
  -8   5  -2    5.80    1.30
   8   5   2    5.20    1.50
   8   5   2    5.00    1.40
  -8   5  -2    3.90    1.10
  -7  -6   2    2.10    1.50
   7  -6  -2    1.80    1.50
  -7  -6   2   -0.90    1.20
  -7  -6   2    0.40    1.30
   7  -6  -2    0.90    1.40
  -7  -6   2    2.10    1.50
  -7   6   2    1.90    1.00
  -7   6   2    0.60    1.00
   7   6  -2    1.20    1.20
   7   6  -2    1.40    1.30
  -6  -6   2   13.40    2.30
  -6  -6   2   18.20    2.50
   6  -6  -2   14.70    1.30
  -6  -6   2   15.10    2.40
  -6  -6   2   12.60    2.20
   6  -6  -2   18.20    2.50
   6  -6  -2   19.90    2.60
   6  -6  -2   13.70    1.30
  -6   6   2   13.30    1.80
  -6   6   2   14.70    1.60
   6   6  -2   12.50    1.90
   6   6  -2   13.10    1.90
  -5  -6   2    0.00    1.10
  -5  -6   2    3.90    1.40
   5  -6  -2    0.40    1.20
   5  -6  -2    1.40    0.80
   5  -6  -2    1.30    0.80
  -5  -6   2    0.00    1.10
  -5  -6   2    2.00    1.40
  -5   6   2    0.80    1.00
  -5   6   2    1.70    1.00
   5   6  -2    1.20    0.90
   5   6  -2    1.60    0.90
  -4  -6   2    1.30    1.00
   4  -6  -2    1.90    0.90
   4  -6  -2    1.90    1.90
  -4  -6   2    3.90    1.30
   4  -6  -2    1.10    0.90
   4  -6  -2    1.90    1.90
   4   6  -2    3.90    1.00
   4   6  -2    3.80    1.00
  -4   6   2    3.50    1.00
  -4   6   2    3.10    1.10
   4   6  -2    2.20    4.50
   3  -6  -2    3.20    1.20
   3  -6  -2    4.70    1.10
  -3  -6   2    3.50    1.20
  -3  -6   2    2.30    1.10
  -3  -6   2    4.60    1.30
   3  -6  -2    3.90    1.10
  -3  -6   2    3.00    1.10
   3  -6  -2    2.30    1.10
   3  -6  -2    3.10    5.10
   3   6  -2    4.70    4.10
  -3   6   2    5.00    1.10
   3   6  -2    1.80    0.90
  -3   6   2    3.60    1.00
  -3   6   2    6.10    4.40
   3   6  -2    2.60    1.00
   3   6  -2   -4.00    4.10
   2  -6  -2   20.80    1.80
  -2  -6   2   22.10    1.70
  -2  -6   2   20.50    1.70
   2  -6  -2   23.00    1.80
   2  -6  -2   10.80    4.20
   2  -6  -2   23.30    1.80
   2  -6  -2   24.50    1.90
  -2  -6   2   28.10    4.40
  -2  -6   2   31.30    4.60
   2   6  -2   17.10    1.60
  -2   6   2   21.40    1.70
   2   6  -2   21.50    1.80
   2   6  -2   18.40    5.20
  -2   6   2   21.60    1.80
  -2   6   2   24.00    6.80
   2   6  -2   11.80    8.00
  -1  -6   2   15.20    1.70
   1  -6  -2   12.60    1.50
   1  -6  -2   15.80    1.60
   1  -6  -2   11.40    1.40
  -1  -6   2   11.60    1.30
   1  -6  -2   12.00    1.40
  -1  -6   2   12.70    1.30
  -1  -6   2   16.40    2.10
   1  -6  -2   14.80    4.20
  -1   6   2   15.70    1.80
  -1   6   2   12.20    1.10
   1   6  -2   16.60    5.90
  -1   6   2   10.50    4.30
  -1   6   2   13.30    1.10
   1   6  -2   14.20    1.40
   1   6  -2   15.50    1.50
   1   6  -2   16.30    7.40
  -1   6   2   17.70    2.00
   0  -6   2    0.60    1.00
   0  -6   2    1.60    0.80
   0  -6   2    2.70    0.90
   0  -6  -2    0.90    0.80
   0  -6   2    3.20    0.80
   0  -6  -2    1.90    1.00
   0  -6  -2    2.20    3.70
   0  -6   2    1.10    1.00
   0  -6  -2    1.00    0.90
   0  -6  -2    0.90    1.00
   0   6  -2    2.00    0.90
   0   6  -2   -1.20    3.10
   0   6  -2    1.10    0.80
   0   6   2    2.90    1.00
   0   6  -2    2.00    4.00
   0   6   2    0.70    3.50
   0   6   2    2.10    1.00
   1  -6   2   16.50    1.60
  -1  -6  -2   15.70    1.20
   1  -6   2   19.00    1.80
   1  -6   2   16.50    1.60
   1  -6   2   19.40    1.80
  -1  -6  -2   18.70    1.90
  -1  -6  -2   18.00    1.80
  -1   6  -2   14.20    1.40
   1   6   2   18.10    1.70
   1   6   2   17.40    1.50
   1   6   2   13.40    5.40
  -1   6  -2   25.50    6.80
  -1   6  -2   13.60    1.30
  -1   6  -2   13.00    1.20
  -1   6  -2   14.70    1.10
   1   6   2   17.70    1.70
  -1   6  -2   14.70    1.50
  -1   6  -2   15.20    5.00
  -1   6  -2   16.90    1.10
   1   6   2   16.10    1.40
   2  -6   2   17.00    1.70
  -2  -6  -2   21.50    3.70
   2  -6   2   17.70    1.70
   2  -6   2   20.50    1.80
   2  -6   2   18.10    1.70
   2   6   2   17.30    2.10
  -2   6  -2   16.30    1.50
   2   6   2   14.90    1.50
  -2   6  -2   16.40    1.60
  -2   6  -2   11.90    6.90
  -2   6  -2    8.70    4.90
   2   6   2   18.20    1.70
   2   6   2   20.60    5.00
   2   6   2   18.20    1.60
   3  -6   2   82.89    3.70
   3  -6   2   84.79    3.60
   3  -6   2   85.99    3.60
   3  -6   2   82.29    3.70
  -3  -6  -2   90.49    4.00
  -3  -6  -2   85.09    3.90
  -3   6  -2   83.99    3.30
   3   6   2   87.29    9.50
  -3   6  -2   75.69   10.30
  -3   6  -2   82.99    3.30
   3   6   2   77.19    3.80
   3   6   2   84.89    4.00
  -3   6  -2   72.09    9.00
  -4  -6  -2    6.40    1.60
   4  -6   2    4.80    1.20
  -4  -6  -2    6.80    1.70
   4  -6   2    6.20    1.30
  -4  -6  -2    8.10    1.70
  -4   6  -2    5.90    1.10
   4   6   2    6.80    1.40
  -4   6  -2    6.20    1.20
   4   6   2    0.20    4.60
   4   6   2    7.10    1.50
  -4   6  -2   16.10    7.60
  -5  -6  -2    1.40    1.20
  -5  -6  -2    1.70    1.20
   5  -6   2    4.30    1.30
  -5  -6  -2    0.70    1.20
  -5  -6  -2    0.80    1.00
   5  -6   2    4.10    1.40
   5  -6   2    4.20    1.30
  -5   6  -2    3.60    0.90
   5   6   2    2.00    1.00
   5   6   2    2.10    1.00
  -5   6  -2    1.20    0.80
  -6  -6  -2    1.80    1.20
   6  -6   2    2.90    1.20
   6  -6   2    1.00    1.20
  -6  -6  -2    3.30    1.30
  -6  -6  -2    2.20    1.40
   6  -6   2    3.00    1.50
   6  -6   2    3.80    1.20
  -6  -6  -2    2.30    1.40
   6   6   2    4.00    1.30
  -6   6  -2    3.80    1.20
  -6   6  -2    2.70    1.00
   6   6   2    3.60    1.10
   7  -6   2    1.60    1.00
   7  -6   2    3.20    1.70
   7  -6   2    1.30    1.40
  -7  -6  -2    3.10    2.30
  -7   6  -2    1.60    1.20
   7   6   2    1.50    2.60
  -7   6  -2    2.80    1.20
   4  -7  -2    0.20    0.90
  -4  -7   2    2.70    1.20
   4  -7  -2    1.60    1.00
   4  -7  -2    1.10    1.30
  -4  -7   2   -0.30    1.30
  -4  -7   2   -0.40    1.10
  -4  -7   2    0.70    1.30
   4  -7  -2    1.00    1.30
   4   7  -2    1.10    1.10
  -4   7   2    2.60    1.10
  -4   7   2    1.10    1.10
   4   7  -2    3.30    1.10
  -3  -7   2    4.30    1.30
  -3  -7   2    1.80    1.30
   3  -7  -2    1.90    1.30
  -3  -7   2   -0.60    1.20
   3  -7  -2    1.10    1.20
   3  -7  -2   -0.20    1.30
   3  -7  -2   -0.10    1.30
  -3  -7   2    1.40    1.20
  -3   7   2    1.00    1.10
  -3   7   2    0.40    1.00
   3   7  -2    3.40    1.20
   3   7  -2    1.40    1.00
   2  -7  -2    5.90    1.40
  -2  -7   2    8.90    1.90
   2  -7  -2    8.60    1.60
  -2  -7   2    7.00    1.50
  -2  -7   2    6.70    1.50
   2  -7  -2    6.10    1.40
  -2  -7   2    6.10    1.60
   2  -7  -2    3.60    1.40
  -2   7   2    4.00    1.20
  -2   7   2    7.10    1.40
   2   7  -2    5.40    1.30
   2   7  -2    8.50    1.50
   1  -7  -2    1.90    1.20
   1  -7  -2    3.50    1.20
  -1  -7   2    4.60    1.50
  -1  -7   2    4.20    1.50
   1  -7  -2    3.40    1.20
   1  -7  -2    1.00    1.00
  -1   7   2    1.10    1.20
   1   7  -2    2.90    5.50
   1   7  -2    1.20    1.50
   1   7  -2    1.90    1.60
  -1   7   2    3.50    1.30
  -1   7   2    1.00    0.90
  -1   7   2    2.00    0.90
   1   7  -2   -2.90    6.00
   0  -7   2   31.80    2.40
   0  -7  -2   25.60    1.90
   0  -7  -2   30.30    2.30
   0  -7  -2   26.00    2.00
   0  -7   2   28.90    2.40
   0  -7   2   26.20    1.80
   0  -7  -2   35.00    2.30
   0   7  -2   16.90    7.10
   0   7  -2   30.90    2.10
   0   7   2   31.90    1.90
   0   7   2   26.60    1.90
   0   7  -2   26.60    2.00
   0   7  -2   31.10    1.80
   0   7   2   24.90    8.60
   0   7   2   27.90    2.20
   0   7   2   28.40    2.20
   0   7  -2   26.30    8.80
   0   7  -2   30.60    1.90
   1  -7   2    1.40    1.10
   1  -7   2    1.00    1.00
   1  -7   2    1.20    0.90
  -1  -7  -2    1.10    1.10
   1  -7   2    0.30    1.00
  -1  -7  -2   -1.00    1.10
   1   7   2    2.30    1.00
   1   7   2   -0.20    1.00
  -1   7  -2    1.00    0.90
   1   7   2    1.10    1.00
  -1   7  -2    2.40    1.00
  -1   7  -2   -0.30    5.80
  -1   7  -2    0.20    6.00
   1   7   2    2.00    1.00
   1   7   2    4.20    7.80
   2  -7   2   17.80    1.90
  -2  -7  -2   19.10    2.20
   2  -7   2   21.90    2.00
   2  -7   2   19.80    1.90
   2  -7   2   18.70    2.00
  -2  -7  -2   20.70    2.70
  -2   7  -2   18.90    1.80
   2   7   2   23.30    2.10
  -2   7  -2   18.80    1.80
   2   7   2   18.80    1.80
   2   7   2   19.90    2.00
   2   7   2   20.70    1.90
  -2   7  -2   24.70    7.20
   3  -7   2    2.30    1.20
  -3  -7  -2   -0.20    1.20
   3  -7   2    1.80    1.30
   3  -7   2    0.60    1.20
   3  -7   2    0.30    1.30
  -3  -7  -2    1.10    1.20
   3   7   2    0.50    1.00
   3   7   2    0.30    1.00
   3   7   2    0.60    1.10
  -3   7  -2   -0.40    0.90
   3   7   2    2.70    1.20
  -3   7  -2    0.50    1.00
   4  -7   2   -0.10    1.10
   4  -7   2    0.60    1.30
   4  -7   2   -0.70    1.00
  -4  -7  -2    3.80    1.60
   4  -7   2    1.60    1.50
  -4  -7  -2    0.00    1.40
  -4   7  -2    2.10    1.10
   4   7   2    0.80    1.00
   4   7   2    1.40    1.10
  -4   7  -2    1.80    1.10
   4   7   2    1.20    1.10
   4   7   2    2.50    1.20
  11   0  -3   22.10    2.00
 -11   0   3   22.30    2.10
 -11   0   3   21.20    2.10
 -11   0   3   20.40    2.00
  11   0  -3   21.40    2.00
 -11   0   3   23.80    2.10
  10   0  -3   -1.20    0.80
  10   0  -3    1.10    0.60
  10   0  -3    0.90    0.60
 -10   0   3   -0.10    0.90
 -10   0   3   -0.10    0.90
 -10   0   3    1.10    0.90
  10   0  -3    0.40    0.80
 -10   0   3    4.40    1.20
  -9   0   3   32.40    2.20
   9   0  -3   31.40    2.00
   9   0  -3   32.10    1.60
  -9   0   3   29.10    2.10
  -9   0   3   33.80    2.10
  -9   0   3   29.20    2.00
   9   0  -3   30.10    2.00
   9   0  -3   32.80    1.60
  -8   0   3    0.80    0.80
  -8   0   3    2.30    0.80
  -8   0   3    3.40    0.90
   8   0  -3    0.30    0.70
  -8   0   3   -0.10    0.80
  -8   0   3    2.10    0.60
   8   0  -3    1.50    0.70
  -8   0   3    2.00    0.60
  -7   0   3  290.77    8.40
  -7   0   3  304.57    9.00
   7   0  -3  295.67    8.40
  -7   0   3  302.07    9.00
   7   0  -3  315.67    9.30
   7   0  -3  300.47    8.40
   7   0  -3  293.67   10.60
  -7   0   3  278.57   10.40
  -7   0   3  296.87    8.40
   7   0  -3  305.17    9.30
  -6   0   3    1.30    0.70
   6   0  -3    2.20    1.50
  -6   0   3    2.60    1.30
   6   0  -3    0.00    0.50
  -6   0   3    0.60    0.50
   6   0  -3   -0.10    0.70
  -6   0   3   -0.20    0.50
  -6   0   3    0.40    0.60
   6   0  -3   -0.10    0.60
  -6   0   3    1.20    0.70
   6   0  -3    0.70    0.50
  -6   0   3    0.60    0.60
  -5   0   3    4.30    0.80
   5   0  -3    3.90    0.80
  -5   0   3    4.10    0.80
  -5   0   3    3.00    0.70
  -5   0   3    4.20    0.80
   5   0  -3    4.70    0.50
  -5   0   3    4.50    0.60
  -5   0   3    4.10    0.80
   5   0  -3    5.20    1.50
  -5   0   3    4.30    0.60
   5   0  -3    4.20    0.70
  -5   0   3    4.70    0.80
   5   0  -3    4.90    0.50
  -5   0   3    3.60    1.30
   5   0  -3    3.10    0.70
   5   0  -3    5.10    0.80
  -4   0   3   -0.30    0.40
   4   0  -3    0.20    0.40
   4   0  -3    0.70    1.00
   4   0  -3   -0.10    0.40
   4   0  -3   -0.10    0.40
  -4   0   3    0.60    0.90
   4   0  -3   -0.10    0.40
  -4   0   3   -0.30    0.40
  -4   0   3   -0.10    0.50
   4   0  -3    0.80    0.40
   4   0  -3    0.10    0.30
   4   0  -3    0.70    0.40
  -4   0   3   -1.00    0.40
   4   0  -3    0.30    0.50
  -4   0   3    1.00    0.50
  -4   0   3    0.50    0.30
  -4   0   3    0.00    0.30
  -4   0   3   -0.20    0.40
   3   0  -3  259.07    7.20
   3   0  -3  258.17    7.20
  -3   0   3  250.87    7.20
   3   0  -3  264.37    7.00
   3   0  -3  262.67    7.20
  -3   0   3  265.17    7.30
  -3   0   3  263.07    7.30
  -3   0   3  264.97    7.30
   3   0  -3  250.67    7.20
  -3   0   3  253.97    8.80
   3   0  -3  256.37    8.90
  -3   0   3  265.37    7.00
   3   0  -3  257.47    7.30
  -3   0   3  252.57    7.20
  -3   0   3  265.87    7.30
   3   0  -3  255.27    7.20
  -3   0   3  266.57    7.00
   3   0  -3  262.57    7.00
  -2   0   3   -0.10    0.40
   2   0  -3   -1.10    0.50
   2   0  -3    0.10    0.40
  -2   0   3    0.20    0.30
   2   0  -3    1.30    0.40
   2   0  -3    0.10    0.40
  -2   0   3    0.20    0.40
  -2   0   3    0.20    0.30
   2   0  -3    0.60    0.80
  -2   0   3    0.00    0.40
   2   0  -3    0.30    0.40
  -2   0   3    1.50    0.90
  -2   0   3    0.60    0.40
  -2   0   3    0.50    0.40
   2   0  -3   -0.10    0.40
   2   0  -3   -0.10    0.40
  -2   0   3    0.70    0.40
  -1   0   3  821.12   22.50
  -1   0   3  776.52   21.10
  -1   0   3  820.32   21.10
   1   0  -3  830.32   21.10
   1   0  -3  761.82   21.10
  -1   0   3  774.62   21.10
  -1   0   3  818.72   21.10
   1   0  -3  801.32   21.10
   1   0  -3  809.82   21.10
  -1   0   3  804.42   21.10
   1   0  -3  788.42   21.10
   1   0  -3  853.21   22.60
   1   0  -3  811.82   21.10
  -1   0   3  808.02   21.10
   0   0   3    2.20    0.30
   0   0   3    1.60    0.30
   0   0   3    1.30    0.30
   0   0  -3    1.60    0.30
   0   0   3    2.50    0.30
   0   0  -3    1.50    0.30
   0   0  -3    1.40    0.30
   0   0  -3    2.20    0.80
   0   0   3    2.60    0.40
   0   0  -3    1.80    0.30
   0   0  -3    1.70    0.30
   0   0  -3    1.80    0.30
   0   0   3    1.10    1.00
   0   0   3    1.70    0.20
   1   0   3   40.20    2.00
  -1   0  -3   36.40    1.30
   1   0   3   37.60    1.20
  -1   0  -3   42.40    2.00
   1   0   3   38.70    1.30
   1   0   3   37.90    1.30
  -1   0  -3   35.40    1.20
  -1   0  -3   36.80    1.30
   1   0   3   37.10    1.20
  -1   0  -3   36.40    1.20
   1   0   3   37.60    1.30
   1   0   3   37.50    1.30
   1   0   3   38.60    1.30
   2   0   3    0.60    0.30
  -2   0  -3    0.70    0.40
   2   0   3    0.60    0.40
   2   0   3    0.50    0.40
   2   0   3    0.20    0.30
   2   0   3    1.20    0.40
   2   0   3    0.10    0.40
   2   0   3    0.40    0.30
   2   0   3    0.70    0.40
   2   0   3    0.10    0.40
   2   0   3    0.50    0.30
  -2   0  -3    0.70    0.40
   2   0   3    0.40    0.30
   2   0   3    0.90    0.30
  -2   0  -3   -0.30    0.50
  -2   0  -3    0.30    0.40
   3   0   3   97.79    2.90
   3   0   3   94.19    3.00
   3   0   3   95.89    3.00
  -3   0  -3   95.09    2.90
  -3   0  -3   92.69    3.00
  -3   0  -3   96.89    3.00
   3   0   3   97.59    3.00
  -3   0  -3   95.89    3.00
  -3   0  -3   93.79    2.90
   3   0   3   94.99    3.00
   3   0   3   93.39    3.00
   3   0   3   98.49    2.90
  -3   0  -3   97.19    3.00
  -3   0  -3   89.99    3.00
   3   0   3   97.29    3.00
   4   0   3    0.30    0.50
  -4   0  -3    0.30    0.50
  -4   0  -3    0.80    0.50
  -4   0  -3    0.50    0.40
  -4   0  -3    0.00    0.40
  -4   0  -3   -0.80    0.50
  -4   0  -3    0.10    0.50
  -4   0  -3    0.00    0.40
   4   0   3    0.30    0.40
  -4   0  -3    0.30    0.40
   4   0   3    0.40    0.50
   4   0   3    0.60    0.40
  -5   0  -3    8.10    0.90
  -5   0  -3   10.30    0.90
  -5   0  -3    8.60    0.90
   5   0   3    8.70    0.80
   5   0   3    7.90    0.80
  -5   0  -3    9.80    0.90
   5   0   3    8.30    1.00
   5   0   3    9.00    0.80
  -5   0  -3    9.20    1.00
  -5   0  -3    8.80    0.90
   5   0   3    7.70    0.80
   5   0   3    9.20    0.90
   6   0   3    0.30    0.60
  -6   0  -3    0.50    0.50
  -6   0  -3    1.10    0.70
  -6   0  -3   -0.70    0.60
   6   0   3    0.50    0.60
  -6   0  -3    0.90    0.60
  -7   0  -3   44.50    2.60
   7   0   3   47.30    2.30
  -7   0  -3   46.00    2.30
   7   0   3   45.00    2.30
  -7   0  -3   45.00    2.60
   7   0   3   51.89    2.20
  -7   0  -3   45.00    2.20
   7   0   3   49.50    2.20
  -8   0  -3    2.50    0.90
  -8   0  -3    1.00    0.70
   8   0   3    1.90    0.70
   8   0   3    0.60    0.70
   8   0   3    2.00    0.80
   8   0   3    1.80    0.80
  -8   0  -3    1.10    0.70
   9   0   3   13.80    1.40
   9   0   3   11.50    1.20
   9   0   3   12.50    1.30
   9   0   3   13.70    1.80
  -9   0  -3   16.80    1.60
  10   0   3    2.20    0.90
  10   0   3    1.40    0.90
  10   0   3    0.70    0.70
  10   0   3    1.90    0.90
  10   0   3    1.50    0.80
  11   0   3   59.99    3.20
  11   0   3   56.59    3.10
  11   0   3   63.39    3.00
  11   0   3   58.59    3.10
  11   0   3   65.99    3.10
  11   0   3   60.09    3.20
  11   0   3   63.99    3.30
  11   0   3   61.89    3.30
  11  -1  -3   17.60    2.10
 -11  -1   3   18.90    2.00
  11  -1  -3   17.10    2.00
 -11  -1   3   17.70    2.00
 -11  -1   3   22.00    2.10
 -11  -1   3   20.50    2.10
  11   1  -3   16.20    1.60
 -11   1   3   17.00    1.80
 -11   1   3   16.30    2.20
 -11   1   3   17.70    1.80
 -11   1   3   18.40    2.10
  11   1  -3   20.90    1.70
 -10  -1   3    0.70    0.70
  10  -1  -3    3.40    1.10
 -10  -1   3    3.40    1.20
 -10  -1   3    0.20    0.90
 -10  -1   3    3.90    0.90
  10  -1  -3    3.10    1.20
 -10  -1   3    2.20    1.00
 -10  -1   3    4.40    1.20
 -10   1   3    0.50    1.00
 -10   1   3    1.90    1.00
 -10   1   3    3.30    1.10
 -10   1   3    5.10    1.40
  10   1  -3    1.80    0.90
  10   1  -3    2.70    0.90
  -9  -1   3    7.90    1.50
  -9  -1   3    9.60    1.20
   9  -1  -3    9.00    1.60
   9  -1  -3   11.80    1.70
  -9  -1   3   12.30    1.80
  -9  -1   3    9.40    1.20
  -9  -1   3   12.70    1.90
  -9  -1   3   10.10    1.70
   9   1  -3    9.30    1.30
  -9   1   3    7.90    1.40
  -9   1   3    9.30    1.40
   9   1  -3   10.50    1.50
  -9   1   3    8.00    1.50
  -9   1   3    8.40    1.40
  -8  -1   3   56.29    2.80
  -8  -1   3   57.39    2.40
   8  -1  -3   60.19    2.80
  -8  -1   3   62.29    2.90
  -8  -1   3   53.99    2.80
   8  -1  -3   62.79    2.90
   8  -1  -3   59.89    4.60
  -8  -1   3   55.89    2.40
  -8  -1   3   57.19    2.90
   8   1  -3   62.19    2.60
  -8   1   3   59.79    2.80
   8   1  -3   59.09    2.50
  -8   1   3   57.89    2.80
  -8   1   3   51.99    4.10
   7  -1  -3   91.99    5.40
  -7  -1   3   78.89    3.00
   7  -1  -3   81.19    3.40
  -7  -1   3   81.89    3.00
  -7  -1   3   72.89    4.70
  -7  -1   3   81.79    3.40
  -7  -1   3   86.89    3.40
   7  -1  -3   83.09    3.40
  -7  -1   3   81.49    3.40
  -7  -1   3   85.29    3.50
  -7   1   3   74.99    4.80
  -7   1   3   88.29    3.20
  -7   1   3   86.19    3.30
   7   1  -3   83.49    3.00
  -7   1   3   86.99    3.30
   7   1  -3   76.69    4.80
  -7   1   3   88.49    3.10
   7   1  -3   82.99    3.10
  -6  -1   3   16.20    1.10
  -6  -1   3   15.40    1.20
  -6  -1   3   13.60    1.00
  -6  -1   3   14.90    1.30
   6  -1  -3   11.70    1.00
  -6  -1   3   12.30    2.10
   6  -1  -3   11.80    1.00
   6  -1  -3   17.70    2.80
  -6   1   3   14.30    2.40
   6   1  -3   12.10    0.90
   6   1  -3   12.40    1.00
   6   1  -3   11.90    1.00
   6   1  -3   13.50    1.00
   6   1  -3   11.20    1.00
  -6   1   3   12.50    1.10
   6   1  -3   13.80    1.00
  -6   1   3   12.30    1.10
   6   1  -3   15.10    2.50
  -5  -1   3  198.38    8.10
  -5  -1   3  217.88    6.20
   5  -1  -3  208.68    8.40
  -5  -1   3  216.18    6.50
   5  -1  -3  221.48    6.50
  -5  -1   3  216.08    6.20
   5  -1  -3  214.18    6.40
  -5  -1   3  222.18    6.50
  -5  -1   3  214.78    6.40
   5  -1  -3  202.38    6.30
  -5  -1   3  212.28    6.40
   5  -1  -3  196.78    6.30
  -5   1   3  216.68    6.20
   5   1  -3  212.18    6.10
  -5   1   3  218.98    6.30
  -5   1   3  208.08    8.40
   5   1  -3  202.58    8.20
  -5   1   3  212.98    6.30
  -5   1   3  219.08    6.20
   5   1  -3  208.08    6.20
   5   1  -3  211.98    6.10
   5   1  -3  206.98    6.20
   5   1  -3  206.28    6.00
   4  -1  -3    8.90    1.90
  -4  -1   3    8.60    0.90
  -4  -1   3   11.10    1.90
   4  -1  -3    9.20    1.10
  -4  -1   3    8.10    0.80
   4  -1  -3    8.60    0.70
   4  -1  -3    8.60    1.10
  -4  -1   3    8.00    0.90
   4  -1  -3    8.60    0.70
  -4  -1   3    9.00    1.10
  -4  -1   3    6.60    0.60
  -4  -1   3    6.70    0.60
   4  -1  -3    7.80    0.80
  -4  -1   3    9.50    0.90
   4  -1  -3    7.00    0.80
  -4  -1   3    8.20    0.80
  -4   1   3   10.50    0.90
   4   1  -3    9.00    1.00
   4   1  -3   10.80    2.10
  -4   1   3   12.00    2.20
  -4   1   3    7.10    0.90
   4   1  -3    8.60    0.90
   4   1  -3    9.80    1.10
  -4   1   3    7.70    0.70
   4   1  -3    7.20    0.80
  -4   1   3    8.80    1.10
  -4   1   3    8.10    0.80
   4   1  -3    7.20    0.70
  -4   1   3    7.70    0.70
   4   1  -3    7.60    0.90
   3  -1  -3  484.95   13.20
  -3  -1   3  463.75   13.10
   3  -1  -3  488.25   13.20
   3  -1  -3  488.15   13.10
   3  -1  -3  486.15   13.10
  -3  -1   3  474.35   13.10
  -3  -1   3  462.35   15.10
  -3  -1   3  466.75   12.80
   3  -1  -3  462.45   15.30
  -3  -1   3  481.95   13.10
  -3  -1   3  479.85   13.20
   3  -1  -3  495.25   12.90
  -3  -1   3  493.65   13.10
   3  -1  -3  490.25   12.90
  -3  -1   3  483.95   13.20
  -3   1   3  497.85   12.90
  -3   1   3  488.65   13.40
  -3   1   3  485.15   13.40
   3   1  -3  476.75   13.00
   3   1  -3  487.25   12.90
  -3   1   3  473.05   15.20
  -3   1   3  506.75   13.10
  -3   1   3  496.05   12.90
   3   1  -3  476.75   13.10
  -3   1   3  512.25   13.20
   3   1  -3  499.65   15.30
  -2  -1   3   93.69    3.10
   2  -1  -3   99.09    3.00
  -2  -1   3   95.79    2.70
   2  -1  -3   96.99    3.10
   2  -1  -3  102.29    4.80
  -2  -1   3  102.59    4.70
  -2  -1   3   98.29    3.20
  -2  -1   3   99.99    3.20
   2  -1  -3  100.09    3.00
  -2  -1   3   97.79    3.10
   2  -1  -3   98.99    2.80
  -2  -1   3  101.09    3.00
   2  -1  -3   98.59    2.80
  -2  -1   3   99.99    3.00
   2  -1  -3   96.79    3.00
   2   1  -3   96.49    3.10
  -2   1   3   97.99    3.00
  -2   1   3   97.19    3.00
   2   1  -3   99.49    4.70
   2   1  -3   96.29    3.00
   2   1  -3   93.39    3.00
  -2   1   3  101.89    4.80
  -2   1   3   98.99    3.00
   2   1  -3   97.49    3.00
  -2   1   3  103.29    2.90
   2   1  -3   99.69    2.80
   2   1  -3   93.39    2.90
   2   1  -3   89.59    3.00
  -2   1   3  100.09    2.80
  -2   1   3   92.69    3.00
   1  -1  -3  829.02   21.30
   1  -1  -3  778.52   21.30
   1  -1  -3  812.22   21.30
   1  -1  -3  822.72   21.20
   1  -1  -3  841.82   21.10
   1  -1  -3  797.52   23.30
  -1  -1   3  806.32   21.20
  -1  -1   3  817.42   21.10
  -1  -1   3  784.62   21.30
  -1  -1   3  790.12   21.30
  -1  -1   3  780.42   21.30
  -1  -1   3  802.72   21.30
  -1  -1   3  835.92   21.10
   1  -1  -3  839.02   21.10
  -1  -1   3  806.62   21.20
   1  -1  -3  822.42   21.20
   1  -1  -3  793.52   21.30
  -1   1   3  800.72   21.30
  -1   1   3  845.42   21.20
  -1   1   3  790.52   21.30
   1   1  -3  788.82   21.30
   1   1  -3  826.02   23.60
   1   1  -3  767.42   21.30
  -1   1   3  837.32   21.20
   1   1  -3  834.52   21.10
  -1   1   3  817.82   21.20
  -1   1   3  829.72   21.20
   1   1  -3  850.41   21.10
  -1   1   3  797.82   23.30
  -1   1   3  776.42   21.30
  -1   1   3  812.72   21.30
   1   1  -3  801.02   21.20
   1   1  -3  803.52   21.20
   1   1  -3  787.32   21.30
   0  -1  -3 2885.31   76.69
   0  -1   3 2892.51   76.79
   0   1  -3 2874.01   76.79
   0   1   3 2875.21   76.69
  -1  -1  -3   33.20    1.30
   1  -1   3   32.50    1.30
   1  -1   3   32.00    2.50
   1  -1   3   34.60    1.10
   1  -1   3   33.40    1.10
  -1  -1  -3   37.80    1.20
   1  -1   3   33.30    1.30
  -1  -1  -3   32.70    1.30
  -1  -1  -3   38.70    1.20
  -1  -1  -3   32.90    1.20
   1   1   3   33.60    1.20
   1   1   3   34.70    1.30
  -1   1  -3   33.80    1.30
   1   1   3   35.20    1.30
   1   1   3   30.40    2.40
   1   1   3   32.40    1.30
  -1   1  -3   34.30    1.10
   1   1   3   32.70    1.30
   1   1   3   34.60    1.20
   1   1   3   34.90    1.30
  -1   1  -3   35.60    1.30
  -1   1  -3   33.50    1.10
   1   1   3   32.40    1.30
   2  -1   3  217.88    5.70
  -2  -1  -3  216.88    6.10
  -2  -1  -3  206.98    7.10
  -2  -1  -3  207.98    5.90
   2  -1   3  219.48    5.70
  -2  -1  -3  210.38    6.00
  -2  -1  -3  216.88    6.10
   2  -1   3  202.58    6.00
  -2  -1  -3  213.88    5.80
   2  -1   3  210.58    6.10
   2  -1   3  196.68    6.00
   2  -1   3  211.48    6.10
  -2  -1  -3  210.08    6.00
   2  -1   3  206.38    5.70
  -2  -1  -3  208.78    5.80
   2  -1   3  210.68    5.70
  -2  -1  -3  213.78    5.90
  -2   1  -3  212.68    5.70
   2   1   3  209.88    6.00
  -2   1  -3  213.38    6.00
   2   1   3  216.18    5.80
  -2   1  -3  214.08    5.70
  -2   1  -3  214.28    5.90
   2   1   3  212.18    5.90
  -2   1  -3  209.98    5.70
  -2   1  -3  215.18    7.40
  -2   1  -3  208.38    6.00
   2   1   3  213.38    6.00
   2   1   3  216.98    5.80
  -2   1  -3  210.48    5.70
   2   1   3  207.78    7.10
   2   1   3  212.98    6.00
  -2   1  -3  214.58    5.90
   2   1   3  208.78    6.00
   2   1   3  209.88    6.00
  -2   1  -3  222.28    7.40
  -3  -1  -3  479.15   13.20
  -3  -1  -3  478.35   13.20
   3  -1   3  498.55   12.90
   3  -1   3  489.65   12.90
  -3  -1  -3  476.15   14.00
  -3  -1  -3  488.75   13.30
   3  -1   3  500.45   12.90
   3  -1   3  504.35   12.90
   3  -1   3  472.65   13.20
   3  -1   3  475.55   13.00
   3  -1   3  492.35   13.10
  -3  -1  -3  491.15   13.30
   3  -1   3  487.75   12.90
   3  -1   3  498.05   12.90
   3  -1   3  467.35   13.20
  -3   1  -3  468.45   13.00
  -3   1  -3  473.35   14.40
  -3   1  -3  477.85   13.20
   3   1   3  497.75   13.30
  -3   1  -3  479.55   13.20
  -3   1  -3  472.45   13.00
   3   1   3  471.25   12.90
   3   1   3  476.45   13.40
   3   1   3  484.05   13.40
   3   1   3  487.45   13.10
   3   1   3  503.25   13.30
  -3   1  -3  496.85   12.90
   3   1   3  491.35   13.10
  -3   1  -3  476.95   14.50
  -3   1  -3  501.05   12.90
   3   1   3  471.55   14.00
   3   1   3  479.05   13.00
   4  -1   3   48.40    1.80
   4  -1   3   46.80    2.00
  -4  -1  -3   50.69    2.00
   4  -1   3   51.09    1.80
  -4  -1  -3   49.00    2.00
  -4  -1  -3   51.09    2.10
   4  -1   3   49.50    1.80
  -4  -1  -3   49.00    2.10
   4  -1   3   48.20    1.90
  -4  -1  -3   48.30    1.80
   4  -1   3   51.89    1.80
   4  -1   3   51.19    1.80
   4  -1   3   51.69    1.80
   4  -1   3   49.00    1.90
   4  -1   3   49.50    2.00
  -4  -1  -3   51.29    1.90
   4   1   3   48.50    1.80
  -4   1  -3   50.79    1.80
  -4   1  -3   49.50    1.80
   4   1   3   45.20    2.20
  -4   1  -3   50.29    2.10
   4   1   3   51.59    2.00
  -4   1  -3   47.80    2.70
   4   1   3   46.70    1.90
   4   1   3   49.00    1.80
   4   1   3   46.80    2.00
   4   1   3   50.79    2.00
   4   1   3   48.50    2.00
   4   1   3   45.80    2.20
   4   1   3   52.59    2.00
  -4   1  -3   50.89    2.10
   5  -1   3  144.09    4.40
  -5  -1  -3  140.69    4.70
   5  -1   3  139.99    4.30
   5  -1   3  150.08    4.80
   5  -1   3  139.19    4.40
   5  -1   3  150.38    4.40
   5  -1   3  148.19    4.40
   5  -1   3  140.69    4.70
  -5  -1  -3  142.09    4.40
  -5  -1  -3  147.49    4.60
   5  -1   3  142.39    4.40
  -5  -1  -3  146.89    4.60
   5  -1   3  148.39    4.40
   5  -1   3  149.59    4.40
   5  -1   3  140.89    4.40
  -5  -1  -3  140.09    4.40
  -5  -1  -3  150.38    4.80
   5  -1   3  142.99    4.40
   5   1   3  146.89    4.60
  -5   1  -3  143.09    4.40
   5   1   3  146.79    4.60
  -5   1  -3  141.19    4.40
   5   1   3  143.49    4.40
   5   1   3  136.79    4.40
  -6  -1  -3    1.10    0.70
   6  -1   3    0.00    0.50
   6  -1   3   -0.10    0.50
  -6  -1  -3    1.20    0.80
   6  -1   3    0.00    0.60
   6  -1   3    0.80    0.40
   6  -1   3    0.50    0.60
  -6  -1  -3    1.20    0.70
  -6  -1  -3   -0.40    0.60
   6  -1   3    0.30    0.50
   6  -1   3    1.00    0.50
   6  -1   3    0.90    0.70
   6   1   3    1.00    0.60
  -6   1  -3   -0.10    0.50
   6   1   3   -0.20    0.50
  -6   1  -3    1.30    0.60
   6   1   3    0.60    0.50
   6   1   3    0.20    0.50
  -7  -1  -3   85.19    3.30
   7  -1   3   80.59    3.40
  -7  -1  -3   84.29    3.20
   7  -1   3   79.19    3.00
   7  -1   3   76.69    3.00
   7  -1   3   86.09    3.40
  -7  -1  -3   78.69    3.40
   7  -1   3   77.39    2.90
   7  -1   3   76.99    2.90
  -7  -1  -3   83.09    3.50
   7   1   3   81.89    3.10
   7   1   3   85.79    3.30
   7   1   3   79.29    3.30
   7   1   3   77.09    3.10
   8  -1   3   11.90    1.50
  -8  -1  -3   13.20    1.70
   8  -1   3   10.30    1.60
   8  -1   3   13.20    1.60
   8  -1   3    9.20    1.10
  -8  -1  -3   12.50    1.60
  -8  -1  -3   10.50    1.50
  -8  -1  -3   10.90    1.50
   8   1   3   13.10    1.70
   8   1   3   11.00    1.30
   8   1   3   12.10    1.40
  -8   1  -3   10.70    1.40
   8   1   3   10.50    1.20
  -8   1  -3   12.20    1.60
  -9  -1  -3    8.60    1.30
   9  -1   3    5.90    1.10
   9  -1   3    6.40    1.10
   9  -1   3    6.50    1.10
  -9  -1  -3    6.50    1.40
   9  -1   3    4.30    1.00
  -9  -1  -3    6.60    1.40
   9  -1   3    7.30    1.50
   9  -1   3    7.10    1.50
   9   1   3    9.20    1.10
  -9   1  -3    8.60    1.30
   9   1   3    7.60    1.40
  -9   1  -3    8.20    1.30
   9   1   3    8.30    1.50
   9   1   3    7.70    1.30
  10  -1   3    7.70    1.20
  10  -1   3    9.80    1.70
  10  -1   3    5.90    1.10
  10  -1   3    6.70    1.20
  10  -1   3    8.50    1.20
  10   1   3    7.00    1.20
  10   1   3    6.40    1.30
  10   1   3    5.30    1.20
  10   1   3    6.80    1.30
  10   1   3    5.80    1.20
  10   1   3   10.30    1.70
  11  -1   3    0.70    0.80
  11  -1   3   -0.90    0.80
  11  -1   3   -0.60    1.10
  11  -1   3    0.60    1.20
  11   1   3    0.30    0.90
  11   1   3   -0.30    1.00
  11   1   3    2.10    1.10
  11   1   3    0.90    1.00
  11   1   3    1.60    1.10
  11   1   3    0.30    0.90
  11   1   3    0.10    0.90
  10  -2  -3   10.60    2.00
 -10  -2   3   14.20    1.70
 -10  -2   3   14.50    2.00
 -10  -2   3   13.70    1.70
  10  -2  -3   13.10    2.20
 -10  -2   3   10.20    1.80
 -10   2   3   13.90    2.00
 -10   2   3   13.10    1.80
 -10   2   3   10.80    1.40
  10   2  -3   13.30    1.50
 -10   2   3   11.50    1.40
  -9  -2   3    3.50    1.40
   9  -2  -3    4.20    1.30
  -9  -2   3    4.40    1.40
  -9  -2   3    3.20    0.90
   9  -2  -3    2.70    1.20
  -9  -2   3    6.30    1.20
  -9  -2   3    5.00    1.40
   9   2  -3    4.80    0.90
  -9   2   3    4.50    0.80
  -9   2   3    4.20    0.80
  -9   2   3    6.00    1.30
  -9   2   3    4.70    1.20
  -8  -2   3   14.80    1.60
  -8  -2   3   15.00    1.40
  -8  -2   3   18.40    1.80
  -8  -2   3   18.90    1.80
   8  -2  -3   14.80    1.70
  -8  -2   3   14.00    1.40
  -8  -2   3   16.20    1.60
   8  -2  -3   15.90    1.70
  -8   2   3   16.90    1.50
   8   2  -3   19.10    3.40
  -8   2   3   14.20    1.40
  -8   2   3   17.60    1.20
  -8   2   3   17.50    1.20
  -7  -2   3    7.10    1.20
  -7  -2   3    9.70    1.40
  -7  -2   3    7.50    1.40
   7  -2  -3    7.40    0.90
   7  -2  -3    7.10    1.40
  -7  -2   3    8.80    1.40
  -7  -2   3    8.10    1.40
   7  -2  -3    6.90    1.40
   7  -2  -3    8.20    0.90
   7  -2  -3    5.00    2.50
  -7  -2   3    7.20    1.40
  -7   2   3    9.50    2.30
   7   2  -3    8.10    2.50
  -7   2   3    7.70    1.20
   7   2  -3    5.60    2.40
  -7   2   3    9.80    1.30
  -7   2   3    8.50    0.90
  -7   2   3    8.00    0.90
  -6  -2   3   58.39    2.50
  -6  -2   3   61.99    2.50
  -6  -2   3   56.09    2.60
   6  -2  -3   60.89    2.70
   6  -2  -3   58.59    4.80
  -6  -2   3   60.39    2.80
  -6  -2   3   56.29    2.70
   6  -2  -3   57.69    2.10
  -6  -2   3   59.59    2.60
   6  -2  -3   59.49    2.70
   6  -2  -3   57.19    2.10
  -6   2   3   59.39    2.10
  -6   2   3   60.79    2.50
  -6   2   3   59.89    2.50
  -6   2   3   53.69    4.50
   6   2  -3   57.19    4.40
  -6   2   3   61.59    2.20
  -5  -2   3  147.79    5.30
   5  -2  -3  138.09    7.40
  -5  -2   3  152.88    4.80
  -5  -2   3  144.99    6.20
  -5  -2   3  156.78    6.40
   5  -2  -3  144.59    4.30
  -5  -2   3  153.38    4.80
   5  -2  -3  149.49    4.30
  -5  -2   3  140.69    5.20
  -5   2   3  149.39    4.80
  -5   2   3  150.98    4.40
   5   2  -3  141.69    7.30
  -5   2   3  154.78    4.40
  -5   2   3  140.39    7.20
  -5   2   3  157.28    4.80
  -4  -2   3  390.46   11.00
   4  -2  -3  383.46   10.40
   4  -2  -3  360.56   17.80
  -4  -2   3  393.86   11.00
   4  -2  -3  391.46   11.10
  -4  -2   3  373.26   11.10
   4  -2  -3  396.66   11.10
   4  -2  -3  381.26   10.40
  -4  -2   3  391.36   11.00
  -4  -2   3  388.16   11.00
  -4  -2   3  385.76   11.10
  -4   2   3  395.96   10.90
  -4   2   3  396.76   10.90
  -4   2   3  407.26   10.50
  -4   2   3  407.66   10.50
   3  -2  -3   42.10    1.30
   3  -2  -3   41.50    1.70
   3  -2  -3   39.90    1.80
  -3  -2   3   39.70    1.80
   3  -2  -3   39.40    1.80
   3  -2  -3   39.20    1.60
  -3  -2   3   40.20    1.80
  -3  -2   3   39.70    1.80
  -3  -2   3   41.20    1.80
  -3  -2   3   40.20    1.70
   3  -2  -3   39.40    3.80
  -3   2   3   40.30    1.60
   3   2  -3   36.80    3.50
   3   2  -3   40.30    1.80
  -3   2   3   36.90    1.70
   3   2  -3   39.50    1.70
  -3   2   3   40.20    1.30
  -3   2   3   40.70    3.60
  -3   2   3   41.50    1.70
   3   2  -3   33.70    1.70
  -3   2   3   41.30    1.40
   3   2  -3   37.80    1.70
   3   2  -3   38.30    1.70
  -3   2   3   37.40    1.80
   3   2  -3   37.10    1.80
  -2  -2   3   26.10    1.40
  -2  -2   3   27.80    1.40
   2  -2  -3   27.40    1.40
   2  -2  -3   25.70    1.00
   2  -2  -3   26.00    1.00
  -2  -2   3   25.80    1.40
   2  -2  -3   28.20    1.40
   2  -2  -3   27.40    1.40
   2  -2  -3   25.40    1.00
  -2  -2   3   25.60    1.30
   2  -2  -3   25.70    1.30
   2  -2  -3   27.70    1.00
   2  -2  -3   24.40    3.10
   2   2  -3   26.40    1.20
   2   2  -3   25.60    1.20
  -2   2   3   28.30    1.00
   2   2  -3   25.40    1.20
   2   2  -3   24.50    1.40
   2   2  -3   26.80    1.20
  -2   2   3   25.50    1.20
  -2   2   3   29.70    3.10
  -2   2   3   27.10    1.30
   2   2  -3   23.80    1.30
  -2   2   3   27.20    1.00
  -2   2   3   25.40    1.30
   2   2  -3   29.40    3.00
  -2   2   3   26.40    1.00
  -2   2   3   25.50    1.20
  -2   2   3   25.60    1.00
   1  -2  -3   16.70    1.00
   1  -2  -3   15.40    2.70
   1  -2  -3   17.70    0.80
   1  -2  -3   17.50    1.00
  -1  -2   3   15.30    1.00
  -1  -2   3   17.50    1.10
   1  -2  -3   17.20    0.90
   1  -2  -3   18.30    0.80
  -1  -2   3   17.20    1.00
   1  -2  -3   17.30    1.00
  -1  -2   3   17.00    0.70
   1  -2  -3   17.20    0.90
  -1  -2   3   16.90    1.10
   1  -2  -3   16.70    0.90
   1   2  -3   15.00    1.00
   1   2  -3   16.60    0.90
   1   2  -3   17.80    0.90
  -1   2   3   17.60    0.90
   1   2  -3   16.40    0.90
  -1   2   3   18.40    1.00
   1   2  -3   19.80    0.90
  -1   2   3   17.70    1.00
  -1   2   3   15.80    2.70
  -1   2   3   17.60    0.80
  -1   2   3   16.20    1.00
  -1   2   3   17.80    1.00
  -1   2   3   17.50    0.80
   1   2  -3   24.80    3.60
   1   2  -3   15.70    1.00
   1   2  -3   16.60    0.70
   1   2  -3   14.70    1.00
   1   2  -3   16.10    1.00
  -1   2   3   17.20    0.90
   0  -2  -3  694.63   19.20
   0  -2   3  730.83   19.00
   0  -2  -3  737.63   19.30
   0  -2   3  735.33   19.10
   0  -2   3  744.63   19.00
   0  -2  -3  729.93   19.20
   0  -2   3  704.23   19.30
   0  -2   3  716.63   19.10
   0  -2  -3  715.53   22.30
   0  -2  -3  710.93   19.20
   0  -2   3  707.93   19.30
   0  -2  -3  730.43   19.30
   0  -2   3  733.73   19.10
   0  -2   3  717.63   19.10
   0  -2  -3  731.63   19.30
   0   2  -3  703.93   19.30
   0   2  -3  737.63   19.10
   0   2  -3  692.63   19.30
   0   2   3  740.73   22.40
   0   2   3  722.73   19.20
   0   2   3  726.83   19.20
   0   2   3  727.23   19.20
   0   2   3  708.33   19.20
   0   2   3  709.83   19.30
   0   2  -3  722.73   19.10
   0   2   3  741.43   19.30
   0   2  -3  730.13   19.10
   0   2  -3  738.53   19.10
   0   2   3  733.33   19.20
   0   2  -3  731.93   22.40
   0   2   3  733.33   19.20
   0   2  -3  714.43   19.10
   0   2  -3  730.83   19.00
   0   2  -3  748.43   22.50
   1  -2   3   43.30    1.40
   1  -2   3   42.00    1.70
   1  -2   3   41.20    1.70
   1  -2   3   41.20    1.60
  -1  -2  -3   43.20    1.50
   1  -2   3   43.10    1.60
   1  -2   3   44.70    1.40
   1  -2   3   42.20    1.40
  -1  -2  -3   44.20    3.60
  -1  -2  -3   42.40    1.50
  -1  -2  -3   40.00    1.70
  -1  -2  -3   42.20    1.80
  -1  -2  -3   41.30    1.70
  -1  -2  -3   43.00    1.80
   1  -2   3   43.40    1.40
  -1   2  -3   43.10    3.60
  -1   2  -3   41.30    1.40
   1   2   3   41.20    1.70
  -1   2  -3   44.90    1.70
   1   2   3   45.10    1.70
   1   2   3   43.70    1.50
  -1   2  -3   44.00    1.70
   1   2   3   38.30    3.40
   1   2   3   41.30    1.70
  -1   2  -3   50.69    3.80
   1   2   3   42.90    1.50
  -1   2  -3   42.60    1.40
   1   2   3   42.20    1.70
   1   2   3   43.50    1.70
  -1   2  -3   42.80    1.70
  -1   2  -3   42.10    1.40
   1   2   3   40.80    1.70
   1   2   3   42.00    1.70
  -1   2  -3   41.50    1.40
  -1   2  -3   43.80    1.70
  -2  -2  -3   22.00    1.10
   2  -2   3   20.40    1.10
  -2  -2  -3   20.50    1.20
  -2  -2  -3   19.20    1.20
   2  -2   3   20.80    1.10
   2  -2   3   21.90    0.80
   2  -2   3   20.30    0.80
   2  -2   3   21.30    1.10
  -2  -2  -3   18.80    2.50
  -2  -2  -3   19.50    1.10
  -2  -2  -3   21.50    1.20
  -2  -2  -3   20.10    0.90
  -2  -2  -3   21.40    1.20
   2  -2   3   22.80    1.10
   2   2   3   19.40    1.20
  -2   2  -3   21.10    1.20
   2   2   3   21.20    2.60
   2   2   3   20.90    0.90
   2   2   3   20.90    1.20
  -2   2  -3   22.10    1.20
   2   2   3   19.20    1.10
   2   2   3   21.50    1.20
  -2   2  -3   27.40    2.80
  -2   2  -3   21.10    1.10
   2   2   3   20.00    1.10
  -2   2  -3   21.40    0.80
   2   2   3   20.40    1.10
  -2   2  -3   21.50    1.10
  -2   2  -3   21.20    0.80
  -3  -2  -3   85.39    3.00
   3  -2   3   86.49    2.80
   3  -2   3   87.79    2.80
   3  -2   3   86.69    2.60
  -3  -2  -3   85.29    4.80
   3  -2   3   83.69    2.60
  -3  -2  -3   86.89    3.00
  -3  -2  -3   84.29    3.10
   3   2   3   80.79    4.70
  -3   2  -3   85.39    3.00
  -3   2  -3   84.69    2.60
  -3   2  -3   84.39    3.00
  -3   2  -3   86.29    2.60
  -3   2  -3   80.89    4.90
   3   2   3   84.89    2.90
   3   2   3   86.19    3.00
  -4  -2  -3   18.80    1.30
   4  -2   3   16.60    0.90
   4  -2   3   17.20    1.30
  -4  -2  -3   17.60    1.40
  -4  -2  -3   17.20    1.30
   4  -2   3   16.60    1.10
   4  -2   3   18.00    0.90
   4  -2   3   17.00    1.00
   4  -2   3   18.00    1.30
  -4  -2  -3   18.60    1.40
  -4   2  -3   19.10    1.00
   4   2   3   17.60    1.20
  -4   2  -3   17.10    1.00
  -4   2  -3   17.30    1.00
   4   2   3   18.80    2.60
  -4   2  -3   17.70    0.90
   4   2   3   18.20    0.90
  -4   2  -3   21.40    3.20
   4   2   3   18.10    1.20
   5  -2   3    1.30    0.60
   5  -2   3    0.90    0.40
  -5  -2  -3    1.10    0.50
   5  -2   3    0.80    0.40
   5  -2   3    1.80    0.50
   5  -2   3    0.20    0.60
   5  -2   3    1.90    0.70
  -5  -2  -3    1.60    1.00
  -5  -2  -3    1.50    0.80
   5  -2   3    2.20    0.50
  -5  -2  -3    2.60    1.00
  -5  -2  -3    0.80    0.80
   5  -2   3    0.90    0.60
   5   2   3    1.30    0.40
   5   2   3    3.20    1.40
  -5   2  -3    2.30    1.40
   5   2   3    2.60    0.80
  -5   2  -3    1.50    0.60
   5   2   3    1.10    0.70
   5   2   3    2.00    1.30
  -5   2  -3    1.10    0.50
   6  -2   3   40.80    2.20
  -6  -2  -3   35.80    2.00
   6  -2   3   36.40    1.70
  -6  -2  -3   37.60    2.10
   6  -2   3   37.80    2.10
   6  -2   3   38.00    1.50
  -6  -2  -3   34.30    2.10
   6  -2   3   35.70    1.40
   6  -2   3   39.20    1.80
  -6  -2  -3   39.30    2.20
   6  -2   3   37.40    1.50
   6  -2   3   36.00    1.50
  -6   2  -3   37.20    1.70
   6   2   3   36.00    1.60
  -6   2  -3   34.40    3.10
   6   2   3   35.80    2.00
  -6   2  -3   37.80    1.70
   6   2   3   36.80    2.00
   6   2   3   37.60    1.60
  -6   2  -3   37.30    3.40
   7  -2   3   68.59    2.50
  -7  -2  -3   64.59    3.10
   7  -2   3   66.39    2.50
   7  -2   3   67.69    3.20
   7  -2   3   63.29    2.30
   7  -2   3   63.29    2.60
   7  -2   3   60.59    2.30
   7  -2   3   66.99    2.60
  -7  -2  -3   63.29    2.90
  -7  -2  -3   68.49    3.10
   7  -2   3   65.39    3.20
  -7  -2  -3   64.09    2.90
  -7   2  -3   66.09    2.70
   7   2   3   67.99    3.00
  -7   2  -3   66.09    2.70
   7   2   3   67.79    3.00
   7   2   3   67.09    2.50
   8  -2   3    6.30    0.90
   8  -2   3    6.60    1.40
   8  -2   3    7.70    1.50
  -8  -2  -3    9.00    1.60
  -8  -2  -3    7.80    1.40
  -8  -2  -3    7.10    1.40
  -8  -2  -3    8.30    1.60
   8  -2   3    7.70    1.60
   8  -2   3    6.30    0.90
   8   2   3    9.20    1.50
   8   2   3    6.00    1.30
   8   2   3    7.30    1.10
  -8   2  -3    6.90    1.20
   8   2   3    8.00    1.20
  -8   2  -3    7.60    1.20
   9  -2   3    1.70    0.70
  -9  -2  -3    2.60    1.10
  -9  -2  -3    4.00    1.20
   9  -2   3    2.40    0.80
   9  -2   3    1.40    1.10
   9  -2   3    1.50    0.70
   9  -2   3    2.60    1.30
   9  -2   3    1.30    0.80
  -9  -2  -3    2.00    1.10
  -9  -2  -3    0.60    0.90
   9   2   3    1.40    1.00
   9   2   3    2.20    0.90
   9   2   3    4.00    1.20
  -9   2  -3    0.80    0.80
  -9   2  -3    1.60    0.90
 -10  -2  -3   -1.50    1.00
  10  -2   3    1.30    1.30
 -10  -2  -3    3.10    1.20
  10  -2   3   -0.20    0.70
  10  -2   3    0.20    0.80
  10  -2   3   -0.10    0.60
 -10  -2  -3    0.40    1.00
  10  -2   3    0.40    1.10
  10  -2   3    0.60    0.70
 -10   2  -3    1.00    0.90
  10   2   3    0.70    1.00
  10   2   3   -0.20    0.70
 -10   2  -3    0.10    0.80
  10   2   3    2.60    1.20
  10  -3  -3    2.20    1.50
 -10  -3   3    0.40    1.00
 -10  -3   3    3.30    1.60
  10  -3  -3    3.00    1.50
 -10  -3   3    3.90    1.40
 -10  -3   3    2.50    1.40
  10   3  -3    2.60    1.40
  10   3  -3    2.20    1.30
 -10   3   3    3.30    1.20
 -10   3   3    3.20    1.10
   9  -3  -3    5.90    1.60
  -9  -3   3    6.00    1.50
   9  -3  -3    4.90    1.50
  -9  -3   3    5.30    1.30
  -9  -3   3    4.70    1.40
  -9  -3   3    5.80    1.30
   9   3  -3    7.50    1.50
   9   3  -3    7.90    3.30
   9   3  -3    4.00    1.30
  -8  -3   3   19.00    1.70
   8  -3  -3   21.50    1.90
   8  -3  -3   22.90    2.00
  -8  -3   3   20.30    1.70
  -8  -3   3   22.80    2.10
  -8  -3   3   19.60    2.00
  -8   3   3   21.60    1.70
   8   3  -3   23.30    2.00
  -8   3   3   23.10    1.80
   8   3  -3   23.60    2.00
   7  -3  -3   47.90    7.50
  -7  -3   3   38.90    2.50
  -7  -3   3   45.60    2.60
   7  -3  -3   39.20    2.50
   7  -3  -3   40.50    2.50
  -7  -3   3   39.60    2.30
  -7  -3   3   38.60    2.30
   7   3  -3   47.10    5.30
   7   3  -3   42.80    5.20
   7   3  -3   42.50    2.40
  -7   3   3   40.80    2.20
  -7   3   3   31.40    5.60
  -7   3   3   42.70    2.20
   7   3  -3   42.00    2.40
  -6  -3   3   29.70    2.00
  -6  -3   3   34.10    2.20
  -6  -3   3   31.90    2.10
  -6  -3   3   30.50    2.00
   6  -3  -3   48.90    7.90
   6  -3  -3   33.90    2.10
   6   3  -3   33.40    5.00
  -6   3   3   32.80    1.80
  -6   3   3   30.30    1.80
   6   3  -3   31.30    2.00
   6   3  -3   32.00    2.00
  -5  -3   3   26.50    1.70
   5  -3  -3   29.40    1.90
  -5  -3   3   31.50    1.90
   5  -3  -3   27.90    1.90
  -5  -3   3   30.10    1.80
   5  -3  -3   31.80    4.40
  -5  -3   3   29.50    1.90
   5   3  -3   29.20    4.70
   5   3  -3   26.50    1.70
   5   3  -3   30.30    1.80
   5   3  -3   33.10    5.00
  -5   3   3   31.50    4.80
   4  -3  -3    3.00    0.80
   4  -3  -3    1.60    0.80
  -4  -3   3    2.40    0.90
   4  -3  -3    1.40    1.70
   4  -3  -3    3.00    0.90
  -4  -3   3    2.90    0.90
   4   3  -3    0.50    1.70
  -4   3   3    3.60    0.50
  -4   3   3    1.90    2.00
  -4   3   3    2.10    0.70
  -4   3   3    2.60    0.70
  -4   3   3    2.40    0.50
   4   3  -3    2.30    1.90
  -3  -3   3   -0.10    0.60
   3  -3  -3   -0.10    0.40
  -3  -3   3   -1.00    0.50
  -3  -3   3   -1.00    0.50
  -3  -3   3    0.30    0.60
   3  -3  -3    0.10    0.40
   3  -3  -3   -0.90    0.40
   3  -3  -3   -0.60    0.50
   3  -3  -3    2.50    2.00
  -3   3   3    1.00    0.40
  -3   3   3    0.10    0.40
  -3   3   3    0.70    1.80
   3   3  -3    2.10    2.10
   3   3  -3    0.00    0.50
  -3   3   3    0.20    0.50
  -3   3   3   -0.20    0.50
   3   3  -3    0.70    0.50
   3   3  -3    1.10    2.70
  -2  -3   3   13.50    1.20
   2  -3  -3   16.40    1.20
   2  -3  -3   16.90    3.50
  -2  -3   3   12.50    1.10
  -2  -3   3   13.30    1.20
   2  -3  -3   15.30    1.00
   2  -3  -3   14.40    1.00
   2  -3  -3   12.50    1.10
  -2  -3   3   14.20    1.10
   2   3  -3   14.70    1.30
   2   3  -3   13.40    1.00
  -2   3   3   15.70    0.90
  -2   3   3   16.00    0.80
  -2   3   3   16.30    0.70
  -2   3   3   15.20    0.80
   2   3  -3   11.20    1.20
  -2   3   3   15.00    1.10
  -2   3   3   16.20    0.80
   2   3  -3   16.70    1.00
  -2   3   3   14.70    0.90
  -2   3   3   14.70    1.00
   2   3  -3   16.20    3.20
   2   3  -3   13.40    2.80
  -2   3   3   16.00    3.30
   2   3  -3   16.00    1.00
   1  -3  -3  308.97   12.90
   1  -3  -3  302.67    8.80
   1  -3  -3  321.97    8.80
  -1  -3   3  308.77    8.80
   1  -3  -3  327.37    8.80
  -1  -3   3  313.27    8.50
  -1  -3   3  303.77    8.80
  -1  -3   3  309.47    9.00
   1  -3  -3  313.37    8.80
  -1  -3   3  305.57    8.50
   1  -3  -3  294.77    8.80
  -1  -3   3  306.47    9.00
   1  -3  -3  323.67    8.90
  -1   3   3  329.27    8.70
  -1   3   3  312.27    8.80
   1   3  -3  310.97    8.90
  -1   3   3  309.87   12.80
  -1   3   3  314.37    8.90
  -1   3   3  320.77    8.70
  -1   3   3  317.37    8.60
  -1   3   3  309.97    8.90
   1   3  -3  319.57   12.90
   1   3  -3  315.47   13.00
   1   3  -3  308.47    8.90
  -1   3   3  321.67    8.60
   1   3  -3  332.07    8.80
   1   3  -3  336.07    8.80
  -1   3   3  322.77    8.90
   0  -3   3  437.76   12.00
   0  -3  -3  449.26   12.10
   0  -3   3  453.35   12.00
   0  -3  -3  434.06   12.40
   0  -3   3  447.16   12.00
   0  -3  -3  443.26   12.10
   0  -3   3  430.36   12.30
   0  -3   3  433.36   12.00
   0  -3  -3  455.75   12.30
   0  -3   3  439.56   12.00
   0  -3   3  449.16   12.00
   0  -3   3  441.46   12.00
   0  -3  -3  437.06   16.40
   0  -3  -3  446.76   12.30
   0  -3   3  438.06   12.00
   0  -3   3  433.56   12.40
   0  -3  -3  440.66   12.50
   0   3  -3  443.96   16.40
   0   3  -3  452.15   12.00
   0   3  -3  442.36   12.00
   0   3   3  440.76   12.10
   0   3  -3  450.45   12.00
   0   3  -3  439.46   12.00
   0   3  -3  462.75   16.70
   0   3   3  447.06   12.20
   0   3   3  442.06   12.30
   0   3   3  463.65   12.30
   0   3   3  441.96   12.10
   0   3   3  445.36   12.10
   0   3   3  437.66   12.20
   0   3   3  445.56   12.10
   0   3   3  449.66   12.10
   0   3   3  456.45   16.50
   0   3   3  446.56   12.10
   1  -3   3   76.39    2.60
   1  -3   3   76.09    2.60
  -1  -3  -3   74.49    2.40
   1  -3   3   76.99    2.40
  -1  -3  -3   72.09    2.70
   1  -3   3   70.49    2.60
   1  -3   3   73.99    2.70
   1  -3   3   71.69    2.70
   1  -3   3   70.49    2.60
   1  -3   3   75.79    2.40
   1  -3   3   76.39    2.30
   1  -3   3   75.69    2.30
  -1  -3  -3   73.99    2.40
  -1  -3  -3   82.19    5.70
  -1  -3  -3   75.49    2.80
  -1   3  -3   71.79    2.70
   1   3   3   86.99    5.80
  -1   3  -3   75.09    2.30
  -1   3  -3   74.69    2.40
  -1   3  -3   75.49    2.40
   1   3   3   75.69    2.70
  -1   3  -3   68.69    2.60
   1   3   3   73.29    2.40
   1   3   3   74.19    2.70
   1   3   3   73.09    2.40
   1   3   3   73.69    2.60
   1   3   3   76.19    2.70
  -1   3  -3   66.89    5.30
  -1   3  -3   72.69    2.30
   2  -3   3  160.68    4.40
   2  -3   3  155.38    4.80
  -2  -3  -3  153.48    4.90
   2  -3   3  159.68    4.90
  -2  -3  -3  158.48    8.00
  -2  -3  -3  156.18    4.90
   2  -3   3  159.48    4.50
  -2  -3  -3  147.39    4.90
  -2  -3  -3  148.39    4.90
   2  -3   3  161.08    4.90
   2  -3   3  160.28    4.80
   2   3   3  155.28    4.90
  -2   3  -3  155.18    8.10
  -2   3  -3  154.28    4.50
  -2   3  -3  144.99    4.70
   2   3   3  154.38    4.80
  -2   3  -3  151.28    4.40
  -2   3  -3  148.29    4.70
   2   3   3  152.58    7.90
   3  -3   3   28.30    1.20
   3  -3   3   29.90    1.70
  -3  -3  -3   34.30    3.80
   3  -3   3   29.90    1.50
   3  -3   3   31.90    1.70
  -3  -3  -3   31.10    1.70
  -3  -3  -3   30.30    1.70
   3  -3   3   31.20    1.30
  -3  -3  -3   30.70    1.70
  -3  -3  -3   29.60    1.70
   3  -3   3   28.60    1.50
  -3   3  -3   30.40    1.30
   3   3   3   28.20    3.50
   3   3   3   32.20    1.60
  -3   3  -3   33.00    3.80
  -3   3  -3   31.90    1.60
  -3   3  -3   29.70    1.30
  -3   3  -3   28.40    1.60
   3   3   3   30.40    1.60
   4  -3   3    6.00    0.80
   4  -3   3    7.80    1.00
   4  -3   3    6.60    1.10
  -4  -3  -3    7.90    1.20
  -4  -3  -3    7.40    1.20
   4  -3   3    6.50    0.90
   4  -3   3    8.60    1.10
  -4  -3  -3    7.30    1.30
   4  -3   3    5.50    1.00
  -4   3  -3    6.00    0.70
   4   3   3    6.70    1.00
   4   3   3    5.80    2.50
  -4   3  -3    6.30    0.70
  -4   3  -3    3.90    1.90
   4   3   3    9.10    1.00
   5  -3   3   27.00    1.50
   5  -3   3   25.30    1.80
   5  -3   3   27.50    1.40
  -5  -3  -3   26.90    1.80
  -5  -3  -3   26.60    1.80
   5  -3   3   24.70    1.30
  -5  -3  -3   30.90    2.00
   5  -3   3   28.80    1.90
   5  -3   3   30.80    1.50
  -5  -3  -3   27.90    1.90
  -5   3  -3   33.80    4.90
   5   3   3   31.30    4.30
   5   3   3   33.30    4.10
  -5   3  -3   28.20    1.40
  -5   3  -3   27.50    1.40
   5   3   3   28.00    1.70
   5   3   3   24.80    1.70
   6  -3   3   42.70    2.00
  -6  -3  -3   43.80    2.40
  -6  -3  -3   40.00    2.40
   6  -3   3   41.60    1.90
   6  -3   3   45.50    2.50
  -6  -3  -3   41.50    2.40
  -6  -3  -3   42.40    2.40
   6  -3   3   41.60    2.40
  -6   3  -3   39.60    4.30
  -6   3  -3   41.90    1.90
   6   3   3   48.20    2.30
   6   3   3   43.70    4.30
   6   3   3   43.80    4.30
  -6   3  -3   43.40    1.90
   6   3   3   41.30    2.30
  -6   3  -3   45.80    4.60
   7  -3   3   25.70    1.50
   7  -3   3   26.00    2.10
   7  -3   3   29.50    2.20
  -7  -3  -3   25.00    2.00
   7  -3   3   25.10    1.50
  -7  -3  -3   27.50    2.00
  -7  -3  -3   26.70    2.10
  -7  -3  -3   28.90    2.00
  -7   3  -3   27.20    2.00
   7   3   3   29.50    3.80
   7   3   3   30.70    2.00
  -7   3  -3   26.40    1.90
  -7   3  -3   30.00    4.40
   7   3   3   31.90    4.70
   7   3   3   28.70    2.00
   8  -3   3    0.50    0.80
  -8  -3  -3    2.10    1.10
  -8  -3  -3    2.00    1.10
   8  -3   3    0.90    1.00
   8  -3   3    2.20    1.00
  -8  -3  -3    2.90    1.30
  -8  -3  -3    1.60    1.00
   8  -3   3    1.50    0.90
   8   3   3    0.40    0.80
  -8   3  -3    2.30    0.90
  -8   3  -3    3.90    1.00
  -8   3  -3    1.60    2.70
   8   3   3    1.70    1.00
   9  -3   3    6.00    1.60
   9  -3   3    5.70    1.00
  -9  -3  -3    6.10    1.50
   9  -3   3    4.50    1.50
   9  -3   3    4.40    0.90
  -9  -3  -3    9.80    1.70
  -9  -3  -3    3.20    1.40
  -9  -3  -3    6.00    1.60
   9   3   3    5.50    1.40
  -9   3  -3    7.00    1.20
   9   3   3    6.90    1.50
  -9   3  -3    6.20    1.30
 -10  -3  -3    3.80    1.40
  10  -3   3    4.60    1.70
 -10  -3  -3    6.60    1.60
 -10  -3  -3    6.50    1.60
  10  -3   3    6.80    1.70
 -10   3  -3    8.20    1.70
  10   3   3    5.40    1.60
  10   3   3    4.20    1.50
 -10   3  -3    8.70    1.50
  -9  -4   3   18.20    2.00
   9  -4  -3   18.60    2.20
  -9  -4   3   20.60    2.70
   9  -4  -3   20.00    2.40
  -9  -4   3   16.40    1.90
  -9  -4   3   20.60    2.20
   9   4  -3   16.90    2.00
  -9   4   3   15.70    1.80
   9   4  -3   18.90    2.00
  -9   4   3   19.20    1.90
   8  -4  -3    3.60    1.30
  -8  -4   3    2.80    1.30
  -8  -4   3    2.90    1.20
  -8  -4   3    0.80    1.10
  -8  -4   3    0.00    1.00
   8  -4  -3    1.80    1.30
   8   4  -3    2.40    1.10
  -8   4   3    1.30    0.90
   8   4  -3    2.60    1.10
   8   4  -3    9.10    4.30
  -8   4   3    2.00    1.00
   7  -4  -3   12.30    2.00
  -7  -4   3   10.10    1.60
  -7  -4   3   15.30    1.70
  -7  -4   3   14.90    1.80
  -7  -4   3   18.80    1.90
   7  -4  -3   15.30    1.80
   7   4  -3   15.40    1.60
   7   4  -3   13.10    4.30
  -7   4   3   12.80    1.60
   7   4  -3   16.80    1.70
  -7   4   3   13.20    1.40
  -6  -4   3    9.60    1.60
   6  -4  -3    7.30    1.60
  -6  -4   3    4.20    1.20
  -6  -4   3    6.70    1.40
  -6  -4   3    7.60    1.50
   6  -4  -3    2.00    3.20
   6  -4  -3    3.90    1.30
   6   4  -3    5.10    1.10
   6   4  -3    5.00    4.50
  -6   4   3    5.90    1.10
  -6   4   3    3.90    3.40
   6   4  -3    6.90    1.30
  -6   4   3    6.00    1.10
  -5  -4   3  109.59    4.40
  -5  -4   3  113.49    4.40
  -5  -4   3  108.99    4.30
  -5  -4   3  110.39    4.40
   5  -4  -3  123.79   10.40
   5  -4  -3  121.29    4.40
   5  -4  -3  113.39    4.40
   5  -4  -3  112.09    3.50
   5  -4  -3  114.99    3.50
  -5   4   3  109.39    9.60
  -5   4   3  113.19    4.10
   5   4  -3   98.99    9.80
   5   4  -3  113.19    4.20
   5   4  -3  102.99    8.30
  -5   4   3  113.29    4.00
   5   4  -3  107.79    4.20
  -4  -4   3   40.60    2.30
   4  -4  -3   38.30    2.40
  -4  -4   3   40.60    2.30
   4  -4  -3   38.90    5.50
   4  -4  -3   40.80    1.80
   4  -4  -3   42.70    2.40
   4  -4  -3   43.10    1.80
  -4  -4   3   36.00    2.20
  -4  -4   3   36.80    2.30
  -4   4   3   38.90    1.70
   4   4  -3   43.90    5.50
   4   4  -3   39.60    2.10
  -4   4   3   37.00    1.70
  -4   4   3   39.60    2.00
  -4   4   3   42.60    5.70
  -4   4   3   40.90    2.00
   4   4  -3   39.20    2.10
   4   4  -3   39.70    5.50
  -3  -4   3  189.08    5.90
   3  -4  -3  190.18    6.00
  -3  -4   3  180.58    5.90
  -3  -4   3  178.28    6.00
   3  -4  -3  188.28    5.90
   3  -4  -3  195.78    5.50
  -3  -4   3  182.68    6.00
   3  -4  -3  187.28    5.50
   3  -4  -3  181.88   10.30
  -3   4   3  179.38    6.10
  -3   4   3  179.58    5.50
   3   4  -3  183.68    5.80
  -3   4   3  178.38    5.50
   3   4  -3  173.98   10.30
   3   4  -3  182.58    5.70
   3   4  -3  166.18   10.10
  -3   4   3  174.48    6.00
  -3   4   3  169.78   10.10
   2  -4  -3   72.29    2.90
   2  -4  -3   75.79    2.80
   2  -4  -3   72.79    2.90
   2  -4  -3   79.79    6.80
  -2  -4   3   75.49    3.10
  -2  -4   3   73.49    3.10
  -2  -4   3   67.49    2.80
   2  -4  -3   75.59    2.80
  -2  -4   3   71.99    2.90
   2   4  -3   71.59    2.80
  -2   4   3   86.49    7.40
  -2   4   3   74.99    2.40
  -2   4   3   69.49    2.50
  -2   4   3   74.99    2.40
   2   4  -3   71.99    6.50
   2   4  -3   74.49    2.80
  -2   4   3   74.19    2.90
  -2   4   3   78.39    2.80
   2   4  -3   68.79    6.40
   1  -4  -3  113.29    3.80
   1  -4  -3  110.09    7.80
  -1  -4   3  112.19    3.80
   1  -4  -3  110.99    3.80
  -1  -4   3  107.79    3.40
  -1  -4   3  109.99    4.00
  -1  -4   3  112.29    3.80
   1  -4  -3  116.69    3.90
  -1  -4   3  114.99    4.10
   1  -4  -3  113.09    3.80
   1   4  -3  106.49    7.70
  -1   4   3  111.29    3.60
  -1   4   3  126.79    8.00
  -1   4   3  114.59    3.90
  -1   4   3  116.29    3.60
   1   4  -3  114.59    3.80
   1   4  -3  117.99    8.00
   1   4  -3  116.49    3.70
  -1   4   3  111.59    3.60
  -1   4   3  114.19    3.90
  -1   4   3  113.09    3.50
   0  -4  -3   -0.20    1.80
   0  -4  -3    0.70    0.60
   0  -4   3    0.10    0.50
   0  -4  -3    0.20    0.50
   0  -4  -3    0.20    0.60
   0  -4   3    0.50    0.50
   0  -4   3    0.00    0.40
   0  -4   3   -0.30    0.50
   0  -4  -3    0.40    0.60
   0  -4   3    0.10    0.50
   0  -4   3    0.70    0.50
   0  -4   3    0.10    0.50
   0  -4   3   -0.10    0.40
   0   4  -3    0.00    0.40
   0   4  -3    1.30    2.00
   0   4   3    0.60    0.50
   0   4   3    0.60    0.50
   0   4   3    0.30    0.50
   0   4   3    1.80    2.40
   0   4   3    0.30    0.60
   0   4  -3    0.80    0.50
   0   4   3    0.30    0.50
   0   4   3    0.50    0.50
   0   4   3    0.40    0.60
   0   4  -3    0.20    0.50
   0   4  -3    0.60    0.50
   0   4   3    0.50    0.50
   0   4  -3   -0.50    2.60
   1  -4   3   15.60    1.30
   1  -4   3   16.00    1.20
  -1  -4  -3   16.70    2.70
   1  -4   3   14.90    1.30
   1  -4   3   14.80    0.90
   1  -4   3   13.80    0.90
   1  -4   3   13.30    0.90
   1  -4   3   13.30    1.10
  -1  -4  -3   14.20    4.20
  -1  -4  -3   12.20    1.00
   1  -4   3   13.30    0.90
   1   4   3   14.20    1.10
   1   4   3   15.40    3.80
  -1   4  -3   14.10    0.90
  -1   4  -3   13.10    1.00
  -1   4  -3   20.50    4.30
  -1   4  -3   13.70    0.90
  -1   4  -3   13.70    1.00
   1   4   3   13.40    0.90
   1   4   3   14.40    1.00
  -1   4  -3   18.10    4.60
   1   4   3   12.00    1.10
  -2  -4  -3    1.40    0.70
   2  -4   3    1.80    0.80
   2  -4   3    0.90    0.70
   2  -4   3    2.40    0.60
   2  -4   3    0.70    0.70
   2  -4   3    2.50    0.80
   2  -4   3    1.50    0.50
  -2  -4  -3    0.60    0.80
  -2  -4  -3   -1.20    2.20
  -2  -4  -3    2.60    1.00
  -2  -4  -3    2.90    0.90
  -2   4  -3    3.60    2.60
   2   4   3    1.40    0.70
   2   4   3    1.50    0.70
  -2   4  -3    0.90    0.50
   2   4   3    2.00    2.40
  -2   4  -3    2.90    0.60
   3  -4   3   76.49    2.60
   3  -4   3   78.49    2.60
   3  -4   3   77.79    3.00
   3  -4   3   78.29    3.10
  -3  -4  -3   76.39    3.20
  -3  -4  -3   74.79    3.20
   3  -4   3   80.59    3.20
  -3  -4  -3   76.39    3.30
   3  -4   3   77.79    3.10
  -3  -4  -3   72.99    3.10
   3   4   3   79.79    6.40
  -3   4  -3   76.99    6.60
   3   4   3   78.09    3.10
  -3   4  -3   82.09    2.70
   3   4   3   78.39    3.10
  -3   4  -3   76.79    2.60
   4  -4   3   44.00    1.80
   4  -4   3   49.90    2.20
   4  -4   3   46.90    2.20
   4  -4   3   44.40    2.50
   4  -4   3   45.70    2.50
  -4  -4  -3   47.80    2.60
  -4  -4  -3   48.00    2.50
   4  -4   3   42.30    1.80
  -4  -4  -3   45.30    2.60
  -4  -4  -3   49.40    2.60
   4   4   3   57.39    5.90
   4   4   3   47.20    2.40
  -4   4  -3   43.60    1.80
  -4   4  -3   42.90    1.90
  -4   4  -3   35.40    5.70
   4   4   3   50.49    2.40
   5  -4   3    2.50    1.00
  -5  -4  -3    4.40    1.20
  -5  -4  -3    4.20    1.30
  -5  -4  -3    8.20    1.40
   5  -4   3    4.30    1.10
   5  -4   3    6.30    1.30
   5  -4   3    6.20    1.20
  -5  -4  -3    3.90    1.30
  -5   4  -3    4.50    0.80
   5   4   3    5.00    1.10
  -5   4  -3    8.30    3.10
   5   4   3    5.80    2.90
   5   4   3    8.30    3.00
  -5   4  -3    3.70    0.80
   5   4   3    6.90    1.30
  -6  -4  -3    2.10    1.10
   6  -4   3    2.90    0.90
  -6  -4  -3    2.30    1.00
   6  -4   3    3.00    0.90
   6  -4   3    4.70    1.30
  -6  -4  -3    2.90    1.10
   6  -4   3    1.90    0.90
  -6  -4  -3    2.60    1.00
  -6   4  -3    4.00    3.10
  -6   4  -3    3.10    0.80
   6   4   3    3.30    1.00
  -6   4  -3    3.80    0.80
   6   4   3    2.50    0.90
   6   4   3    4.20    3.10
  -7  -4  -3   21.60    2.10
   7  -4   3   26.20    1.60
  -7  -4  -3   25.90    2.20
  -7  -4  -3   27.50    2.30
   7  -4   3   27.70    1.60
  -7  -4  -3   29.60    2.20
   7  -4   3   26.30    2.20
   7  -4   3   28.80    2.30
   7   4   3   26.40    1.90
  -7   4  -3   25.70    1.60
  -7   4  -3   30.40    5.80
  -7   4  -3   21.80    1.50
   7   4   3   26.50    2.00
   8  -4   3    1.70    0.70
  -8  -4  -3    2.10    1.20
   8  -4   3    1.30    0.70
  -8  -4  -3    0.10    1.10
   8  -4   3   -0.50    0.90
   8  -4   3    0.00    1.10
  -8  -4  -3    0.30    1.20
  -8  -4  -3    1.20    1.20
  -8   4  -3    1.00    4.00
  -8   4  -3    0.00    0.70
   8   4   3    6.20    3.50
   8   4   3    0.80    1.10
  -8   4  -3    1.10    0.70
   8   4   3    1.00    1.00
   9  -4   3    2.30    1.40
   9  -4   3    1.70    1.30
  -9  -4  -3    3.60    1.40
  -9  -4  -3    3.30    1.60
   9  -4   3    1.10    0.90
  -9  -4  -3    2.60    1.40
   9  -4   3    1.20    0.90
  -9  -4  -3    2.50    1.30
   9   4   3    2.20    1.20
   9   4   3    1.40    1.30
  -9   4  -3    2.10    1.10
  -9   4  -3    1.80    1.10
  -8  -5   3    4.50    1.40
  -8  -5   3    1.60    1.20
   8  -5  -3    1.70    1.40
  -8  -5   3    3.30    1.50
  -8  -5   3    1.90    1.30
   8  -5  -3    3.60    1.60
   8   5  -3    2.70    1.20
  -8   5   3    0.70    0.90
   8   5  -3    1.20    1.20
  -8   5   3    3.40    1.10
  -7  -5   3    5.80    1.50
  -7  -5   3    4.80    1.50
  -7  -5   3    4.70    1.40
  -7  -5   3    5.60    1.70
   7  -5  -3    8.10    1.80
   7  -5  -3    5.50    1.60
  -7   5   3    5.80    1.30
   7   5  -3    4.50    1.20
   7   5  -3    6.10    1.40
  -7   5   3    3.20    1.00
  -6  -5   3   18.00    2.40
  -6  -5   3   16.90    2.00
   6  -5  -3   15.80    1.90
   6  -5  -3   16.50    1.90
  -6  -5   3   20.90    2.10
   6  -5  -3   18.00    1.10
  -6  -5   3   16.80    2.30
  -6   5   3   15.20    1.60
  -6   5   3   17.50    1.60
   6   5  -3   18.60    2.30
   6   5  -3   21.00    4.90
   6   5  -3   15.30    1.60
  -5  -5   3   21.70    2.60
   5  -5  -3   21.80    2.00
   5  -5  -3   18.60    1.90
   5  -5  -3   24.20    6.60
   5  -5  -3   19.40    1.30
  -5  -5   3   22.40    3.20
   5  -5  -3   22.10    1.30
  -5  -5   3   20.50    2.00
  -5  -5   3   19.40    1.90
  -5   5   3   21.90    1.70
   5   5  -3   22.30    1.80
   5   5  -3   27.30    5.40
   5   5  -3   24.30    1.80
  -5   5   3   20.30    1.70
   4  -5  -3  338.87   23.10
  -4  -5   3  339.47   10.70
   4  -5  -3  359.86   10.00
   4  -5  -3  361.16   10.70
   4  -5  -3  364.36   10.70
  -4  -5   3  342.77   10.70
  -4  -5   3  341.67   10.60
  -4  -5   3  332.17   10.60
   4  -5  -3  364.46   10.00
   4   5  -3  310.37   16.50
   4   5  -3  337.57   10.40
   4   5  -3  366.36   17.40
  -4   5   3  359.76   10.30
  -4   5   3  354.86   10.40
   4   5  -3  333.07   10.40
  -4   5   3  353.76   21.60
  -3  -5   3   76.49    3.50
  -3  -5   3   84.39    3.70
  -3  -5   3   80.59    3.50
   3  -5  -3   85.89    3.30
  -3  -5   3   82.19    3.70
   3  -5  -3   90.19    3.70
   3  -5  -3   88.49    3.30
   3  -5  -3   94.99    3.70
   3  -5  -3  100.29    8.50
   3   5  -3   87.99    8.60
  -3   5   3   85.79    8.30
  -3   5   3   89.19    3.40
   3   5  -3   75.39    3.40
  -3   5   3   87.59    3.40
   3   5  -3   83.69    3.40
   3   5  -3   83.19    8.00
  -2  -5   3    2.30    0.80
  -2  -5   3    2.80    1.10
   2  -5  -3    1.80    0.90
  -2  -5   3    2.90    1.10
   2  -5  -3    2.40    1.00
   2  -5  -3    3.50    1.00
   2  -5  -3    1.70    2.90
   2  -5  -3    2.00    0.90
  -2  -5   3    3.10    0.80
   2   5  -3    2.80    0.90
   2   5  -3   -2.20    2.90
  -2   5   3    2.10    0.90
  -2   5   3    3.10    0.90
   2   5  -3    2.40    0.80
   2   5  -3    0.60    3.50
  -2   5   3    3.50    3.30
   1  -5  -3   16.00    1.50
   1  -5  -3   15.80    1.40
   1  -5  -3   16.60    1.40
  -1  -5   3   14.10    1.50
  -1  -5   3   18.00    1.50
  -1  -5   3   15.00    1.30
  -1  -5   3   16.30    1.60
  -1  -5   3   14.40    1.30
   1  -5  -3   16.30    1.50
   1  -5  -3   16.50    6.90
   1   5  -3    8.40    3.50
  -1   5   3   13.60    1.10
  -1   5   3   14.90    1.10
  -1   5   3   16.80    1.10
   1   5  -3   15.30    1.30
  -1   5   3   16.20    7.70
  -1   5   3   14.70    1.40
  -1   5   3   13.50    1.40
   1   5  -3   12.70    4.00
  -1   5   3   16.40    1.10
   1   5  -3   16.60    1.30
   0  -5   3   25.10    1.40
   0  -5  -3   25.50    1.80
   0  -5   3   26.70    1.40
   0  -5  -3   26.20    1.50
   0  -5   3   23.20    1.80
   0  -5   3   24.50    1.80
   0  -5   3   27.10    1.50
   0  -5  -3   25.70    1.50
   0  -5  -3   32.70    5.40
   0  -5   3   28.30    1.50
   0  -5  -3   27.50    1.90
   0   5  -3   27.70    1.60
   0   5   3   25.80    1.50
   0   5   3   27.10    1.70
   0   5  -3   30.30    8.90
   0   5  -3   26.60    5.70
   0   5   3   26.10    1.50
   0   5   3   25.10    1.70
   0   5  -3   27.30    1.60
   0   5   3   28.40    5.60
   1  -5   3    5.90    0.80
  -1  -5  -3    8.10    1.00
   1  -5   3    7.50    1.10
   1  -5   3    4.60    1.20
   1  -5   3    4.70    1.30
  -1  -5  -3    8.90    3.90
  -1  -5  -3    9.50    1.50
  -1  -5  -3    5.90    1.30
   1  -5   3    5.40    1.00
   1  -5   3    6.20    0.90
   1   5   3    5.50    3.60
  -1   5  -3    6.90    1.00
   1   5   3    5.30    1.10
  -1   5  -3    9.80    3.10
  -1   5  -3    6.90    1.00
   1   5   3    4.50    1.10
   2  -5   3  257.77    7.80
   2  -5   3  249.88    7.70
   2  -5   3  240.78    7.60
  -2  -5  -3  248.98    7.90
   2  -5   3  253.87    7.80
  -2  -5  -3  246.08    8.00
  -2  -5  -3  252.57   13.50
   2   5   3  254.67    7.80
  -2   5  -3  255.77   13.80
   2   5   3  215.38   13.00
  -2   5  -3  256.37    7.30
   2   5   3  243.28    7.80
  -2   5  -3  256.37    7.40
   2   5   3  241.38    7.70
  -3  -5  -3  107.29    4.30
   3  -5   3  109.29    4.00
   3  -5   3  107.29    4.10
   3  -5   3  107.29    4.10
  -3  -5  -3  107.39    4.20
   3  -5   3  102.09    4.10
  -3  -5  -3  103.09    4.30
   3   5   3  107.19    4.10
  -3   5  -3  102.09    8.70
  -3   5  -3  107.99    3.70
  -3   5  -3  108.59    3.60
   3   5   3  112.89    9.00
   3   5   3  110.79    4.20
  -3   5  -3  115.39    9.10
   4  -5   3   29.00    2.10
  -4  -5  -3   24.10    2.00
  -4  -5  -3   24.70    2.10
   4  -5   3   31.30    2.10
  -4  -5  -3   30.00    2.20
   4  -5   3   29.90    1.90
   4  -5   3   29.80    1.90
  -4  -5  -3   25.60    2.10
   4   5   3   28.10    2.00
  -4   5  -3   29.50    1.60
   4   5   3   20.80    5.00
  -4   5  -3   20.90    5.20
  -4   5  -3   27.50    1.60
   4   5   3   28.10    2.00
   5  -5   3    0.20    0.90
  -5  -5  -3    3.70    1.60
   5  -5   3    1.60    0.80
  -5  -5  -3    1.90    1.00
  -5  -5  -3    1.70    1.40
   5  -5   3    0.30    1.00
   5  -5   3    1.90    0.80
  -5  -5  -3    4.20    1.20
  -5   5  -3    1.00    0.60
  -5   5  -3    1.10    0.60
   5   5   3    2.10    1.00
   5   5   3    0.50    0.80
   5   5   3   -1.90    3.50
  -6  -5  -3    2.70    1.20
   6  -5   3    2.60    0.90
  -6  -5  -3    1.10    1.10
   6  -5   3    3.00    1.00
   6  -5   3    2.10    1.20
  -6  -5  -3    1.50    1.20
  -6  -5  -3    2.40    1.20
   6  -5   3    3.40    1.30
   6   5   3    1.40    1.00
  -6   5  -3    1.20    0.60
  -6   5  -3    5.90    4.50
   6   5   3    2.50    1.00
   6   5   3    1.90    3.90
  -6   5  -3    2.10    0.70
   7  -5   3    5.20    1.50
  -7  -5  -3    2.10    1.30
  -7  -5  -3    3.70    1.50
  -7  -5  -3    2.80    1.40
   7  -5   3    1.50    1.20
   7  -5   3    4.90    1.10
   7  -5   3    4.00    1.00
  -7  -5  -3    4.30    1.50
  -7   5  -3    3.50    1.00
   7   5   3    2.70    1.20
  -7   5  -3    2.60    0.90
   7   5   3    2.20    1.10
   8  -5   3   16.80    1.40
   8  -5   3   12.70    2.30
   8  -5   3   18.30    2.60
  -8  -5  -3   13.60    2.20
  -8  -5  -3   14.00    2.30
   8  -5   3   12.20    1.40
  -8  -5  -3   11.70    2.10
  -8   5  -3   13.90    1.60
   8   5   3   15.50    2.30
   8   5   3   18.40    2.40
  -8   5  -3   15.00    1.70
  -7  -6   3    1.30    1.40
   7  -6  -3   -0.80    1.30
  -7  -6   3    0.00    1.30
   7  -6  -3    1.10    1.50
  -7  -6   3    1.90    1.50
  -7  -6   3    2.90    1.50
   7   6  -3    1.60    1.20
  -7   6   3    3.20    1.20
  -7   6   3    1.50    1.00
   7   6  -3    2.50    1.10
  -6  -6   3   12.00    2.20
   6  -6  -3   11.50    2.10
  -6  -6   3   10.20    2.10
   6  -6  -3    8.90    1.90
  -6  -6   3   13.90    2.20
  -6  -6   3   13.50    2.20
   6   6  -3   10.70    1.90
  -6   6   3   11.60    2.00
  -6   6   3   13.40    2.10
   6   6  -3   13.60    2.10
  -5  -6   3    9.80    1.90
  -5  -6   3   11.60    2.00
  -5  -6   3   14.80    2.40
   5  -6  -3    8.30    1.80
   5  -6  -3    9.00    1.30
   5  -6  -3    8.20    1.20
  -5  -6   3    5.20    1.70
   5  -6  -3    7.10    1.70
   5   6  -3    7.40    1.50
   5   6  -3    8.60    1.60
  -5   6   3    8.50    1.40
  -5   6   3    7.70    1.40
   4  -6  -3    1.80    0.90
   4  -6  -3    0.80    0.80
  -4  -6   3    1.50    1.20
  -4  -6   3    3.40    1.40
   4   6  -3    2.50    3.80
  -4   6   3    0.80    1.00
   4   6  -3    2.20    1.10
  -4   6   3    1.00    1.00
   4   6  -3    2.30    1.00
  -3  -6   3    0.10    0.80
  -3  -6   3    0.30    0.90
   3  -6  -3   -0.50    1.00
   3  -6  -3    0.00    0.90
  -3  -6   3    1.70    1.00
   3  -6  -3   -0.20    0.90
   3  -6  -3   -0.80    3.20
  -3  -6   3    0.80    0.90
   3  -6  -3    1.30    0.80
   3   6  -3    0.60    0.80
  -3   6   3    0.80    0.90
   3   6  -3    0.90    0.90
  -3   6   3   -3.80    4.00
   3   6  -3    5.00    4.10
   3   6  -3    3.10    4.90
  -3   6   3    0.40    0.90
   2  -6  -3   -0.90    4.80
   2  -6  -3    1.20    1.00
   2  -6  -3    1.00    1.00
  -2  -6   3    2.00    1.10
  -2  -6   3    1.40    0.90
  -2  -6   3    0.50    1.10
   2  -6  -3    2.20    1.10
   2  -6  -3    0.30    1.00
  -2  -6   3    2.00    0.90
   2   6  -3    4.80    3.90
   2   6  -3    8.00    8.40
  -2   6   3    1.80    1.00
   2   6  -3   -0.10    0.70
  -2   6   3   -3.60    4.30
   2   6  -3    1.10    0.80
  -2   6   3    2.70    1.00
  -1  -6   3    3.90    1.40
   1  -6  -3    1.30    1.00
  -1  -6   3    1.10    0.80
  -1  -6   3    2.00    1.10
   1  -6  -3    3.00    1.10
  -1  -6   3    1.60    0.80
   1  -6  -3    2.10    1.00
   1  -6  -3    1.70    4.00
   1  -6  -3    1.90    1.00
   1   6  -3   -0.60    4.30
  -1   6   3    3.40    1.20
   1   6  -3    2.10    0.90
  -1   6   3    2.90    3.60
   1   6  -3   -1.80    3.50
  -1   6   3    1.00    1.00
  -1   6   3    1.90    0.70
   1   6  -3    1.10    0.80
  -1   6   3    2.50    0.80
   0  -6   3   10.40    1.30
   0  -6  -3    9.50    1.60
   0  -6   3   11.00    1.20
   0  -6   3    9.20    1.10
   0  -6  -3   13.50    1.90
   0  -6  -3   10.70    5.00
   0  -6   3    8.90    1.70
   0  -6  -3   14.40    1.90
   0  -6   3   12.30    1.30
   0  -6  -3   12.80    1.70
   0  -6   3   11.40    1.80
   0   6   3   15.50    1.90
   0   6   3   11.40    1.20
   0   6   3   10.60    4.60
   0   6  -3    7.90    4.70
   0   6  -3    6.90    4.70
   0   6   3   11.50    1.20
   0   6   3   13.10    1.50
   0   6  -3   10.50    1.40
   0   6  -3   12.60    1.30
  -1  -6  -3   21.10    1.40
  -1  -6  -3   24.20    6.70
   1  -6   3   19.10    1.80
   1  -6   3   20.20    1.70
   1  -6   3   20.70    1.90
   1  -6   3   18.40    1.70
  -1  -6  -3   21.40    1.90
  -1  -6  -3   21.60    1.90
  -1   6  -3   22.70    8.40
   1   6   3   17.30    1.70
  -1   6  -3   18.90    1.50
   1   6   3   15.70    5.50
   1   6   3   16.70    1.50
   1   6   3   18.60    1.80
  -1   6  -3   16.50    1.30
  -1   6  -3   16.20    1.30
   1   6   3   21.90    1.60
  -1   6  -3   17.80    1.50
  -1   6  -3   18.30    5.50
   2  -6   3   16.40    1.70
   2  -6   3   21.20    1.80
   2  -6   3   20.20    1.70
  -2   6  -3   15.60    1.40
   2   6   3   18.00    1.60
  -2   6  -3   25.00    7.50
   2   6   3   15.40    1.50
  -2   6  -3   19.00    1.50
   2   6   3   18.70    1.70
   2   6   3   15.90    4.30
  -2   6  -3   12.70    4.90
   2   6   3   16.10    1.70
   3  -6   3    4.70    1.10
   3  -6   3    6.90    1.40
   3  -6   3    4.10    1.30
   3  -6   3    4.60    1.30
   3   6   3    5.20    1.30
   3   6   3    5.70    1.30
   3   6   3    6.50    1.30
   3   6   3    5.20    1.30
  -3   6  -3    4.20    5.30
   3   6   3    6.30    4.20
  -3   6  -3    2.70    0.90
   4  -6   3   28.30    2.00
  -4  -6  -3   22.20    2.20
   4  -6   3   26.20    2.00
  -4  -6  -3   22.30    2.20
   4   6   3   20.50    7.50
  -4   6  -3   22.80    9.00
  -4   6  -3   26.80    1.60
   4   6   3   22.60    2.00
   4   6   3   22.90    2.00
  -4   6  -3   23.10    1.50
   4   6   3   27.50    2.10
   5  -6   3   35.30    2.50
   5  -6   3   43.00    2.70
  -5  -6  -3   37.50    2.70
   5  -6   3   35.90    2.30
  -5  -6  -3   34.90    2.70
   5  -6   3   38.50    2.30
  -5   6  -3   37.70    1.90
  -5   6  -3   35.40    2.00
   5   6   3   32.50    2.40
   5   6   3   33.70    2.50
   6  -6   3    1.70    1.10
   6  -6   3   -0.20    1.10
   6  -6   3    1.70    1.30
   6  -6   3    2.50    1.10
  -6  -6  -3    3.50    1.50
  -6  -6  -3    1.10    1.30
  -6   6  -3    0.60    0.90
   6   6   3    0.40    1.10
  -6   6  -3   -0.20    0.80
   6   6   3    5.90    1.70
  -4  -7   3    4.20    1.50
   4  -7  -3    2.70    1.60
   4  -7  -3    4.70    1.20
  -4  -7   3    4.70    1.70
  -4  -7   3    5.00    1.40
   4  -7  -3    4.50    1.60
   4  -7  -3    2.90    1.20
  -4  -7   3    3.30    1.50
  -4   7   3    6.20    1.50
   4   7  -3    2.70    1.30
  -4   7   3    3.20    1.20
   4   7  -3    2.00    1.20
   3  -7  -3   10.70    1.80
  -3  -7   3   10.10    1.80
   3  -7  -3   12.40    1.90
  -3  -7   3    7.10    1.80
   3  -7  -3    7.60    1.60
   3  -7  -3   10.70    1.90
  -3  -7   3    8.70    1.90
  -3  -7   3   11.30    1.90
  -3   7   3    8.80    1.50
   3   7  -3    8.20    1.40
   3   7  -3   10.10    1.70
  -3   7   3   11.40    1.80
  -2  -7   3    5.50    1.70
  -2  -7   3    7.30    1.40
   2  -7  -3    0.90    5.70
  -2  -7   3    5.40    1.40
   2  -7  -3    4.00    1.30
  -2  -7   3    6.80    1.70
   2  -7  -3    0.60    1.90
   2  -7  -3    3.20    1.20
  -2   7   3    4.00    6.60
   2   7  -3    2.10    1.00
   2   7  -3    4.30    1.20
  -2   7   3    3.50    1.20
  -2   7   3    3.40    1.20
   1  -7  -3   12.20    1.90
   1  -7  -3   12.10    1.80
  -1  -7   3   15.90    2.40
   1  -7  -3   12.30    1.80
  -1  -7   3   12.10    1.60
   1  -7  -3   15.50    2.10
  -1  -7   3   11.70    2.20
   1  -7  -3    9.50    6.70
   1   7  -3   13.20    7.40
  -1   7   3   15.60    1.80
   1   7  -3   12.30    1.80
  -1   7   3   13.40    2.00
   1   7  -3   15.20    1.90
  -1   7   3    4.90    6.80
  -1   7   3   14.20    1.90
  -1   7   3   16.60    2.40
   1   7  -3    2.90    5.20
   0  -7  -3    4.20    1.40
   0  -7  -3    4.80    1.30
   0  -7  -3    2.30    1.00
   0  -7   3    1.00    1.00
   0  -7   3    1.40    1.10
   0  -7   3    3.10    1.30
   0   7   3    2.80    1.00
   0   7   3    2.70    1.20
   0   7  -3   -4.70    7.00
   0   7  -3    1.50    1.10
   0   7   3    9.00    6.20
   0   7   3    5.00    1.30
   0   7  -3    1.50    0.90
   0   7  -3    0.50    0.90
   0   7   3    2.90    0.90
   0   7  -3    2.80    6.80
   1  -7   3    6.60    1.40
   1  -7   3    4.50    1.20
  -1  -7  -3    7.10    1.70
   1  -7   3    6.50    1.50
   1  -7   3    5.50    1.30
  -1  -7  -3    7.10    1.70
  -1   7  -3    0.50    7.60
   1   7   3    3.90    1.30
   1   7   3    4.90    1.40
  -1   7  -3    0.50    5.80
  -1   7  -3    5.40    1.20
  -1   7  -3    6.10    1.30
   1   7   3    4.40    1.20
   1   7   3    3.70    1.30
  -2  -7  -3    3.00    1.50
   2  -7   3    3.50    1.30
   2  -7   3    4.50    1.40
  -2  -7  -3    3.40    1.50
   2  -7   3    2.90    1.40
   2  -7   3    2.60    1.30
  -2   7  -3    3.10    1.10
   2   7   3    4.00    1.20
   2   7   3    6.20    1.40
  -2   7  -3    2.50    1.00
  -2   7  -3   11.60   12.00
   2   7   3    2.60    1.10
   2   7   3    5.90    1.30
   3  -7   3   18.70    2.40
  -3  -7  -3   19.10    2.60
  -3  -7  -3   20.60    2.80
   3  -7   3   14.70    1.80
   3  -7   3   18.40    2.40
   3  -7   3   19.50    2.40
   3   7   3   16.50    2.20
   3   7   3   13.90    2.10
   3   7   3   14.30    2.00
   3   7   3   18.00    2.20
  -3   7  -3   14.20    1.70
  -3   7  -3   14.70    1.80
   4  -7   3    9.30    1.70
   4  -7   3   11.20    2.10
   4  -7   3    9.50    1.90
   4  -7   3    7.50    1.70
  -4  -7  -3    4.50    1.80
  -4  -7  -3    7.00    1.90
  -4   7  -3    8.70    1.40
   4   7   3    8.60    1.70
   4   7   3    7.00    1.60
   4   7   3    7.70    1.70
   4   7   3    6.40    1.70
  -4   7  -3    9.10    1.50
 -11   0   4    4.10    1.30
 -11   0   4    2.20    1.30
  11   0  -4    0.80    1.00
 -11   0   4    1.60    1.20
  11   0  -4    0.60    0.90
 -11   0   4    0.70    1.00
  10   0  -4    3.10    0.80
  10   0  -4    2.60    1.00
 -10   0   4    3.80    1.00
  10   0  -4    4.00    1.10
 -10   0   4    2.60    1.00
 -10   0   4    3.60    1.20
 -10   0   4    4.10    1.10
  10   0  -4    3.50    0.80
  -9   0   4   -0.10    1.00
  -9   0   4    0.80    0.90
  -9   0   4    0.70    1.10
   9   0  -4    1.70    0.60
   9   0  -4    3.90    1.00
   9   0  -4    1.80    0.80
  -9   0   4    0.50    0.80
  -8   0   4   95.69    3.20
  -8   0   4   95.69    3.20
   8   0  -4   91.89    3.20
   8   0  -4   89.69    3.20
   8   0  -4  107.29    3.80
  -8   0   4  100.39    3.90
  -8   0   4  101.49    3.90
   8   0  -4   99.69    3.70
  -8   0   4  103.49    3.90
  -8   0   4   98.09    3.80
  -8   0   4   86.49    5.30
   6   0  -4  169.48    5.20
  -6   0   4  168.48    5.20
  -6   0   4  163.58    4.70
   6   0  -4  146.49    7.00
  -6   0   4  164.18    5.30
   6   0  -4  162.18    4.70
  -6   0   4  159.98    4.70
   6   0  -4  169.58    5.20
  -6   0   4  152.78    7.00
   6   0  -4  158.08    4.70
  -6   0   4  167.58    5.30
  -6   0   4  165.38    5.20
  -5   0   4   -0.40    0.50
   5   0  -4    0.80    0.70
   5   0  -4    0.20    0.30
  -5   0   4    0.40    0.60
  -5   0   4   -0.10    0.50
   5   0  -4    1.30    1.20
   5   0  -4    0.30    0.50
   5   0  -4   -0.70    0.50
   5   0  -4    0.40    0.50
   5   0  -4    0.00    0.30
  -5   0   4    0.50    0.50
  -5   0   4    0.30    1.00
  -5   0   4   -0.70    0.50
  -5   0   4   -0.30    0.40
   4   0  -4   17.10    1.10
   4   0  -4   14.30    1.00
  -4   0   4   15.80    0.80
  -4   0   4   14.00    1.10
  -4   0   4   15.00    1.00
  -4   0   4   16.20    1.00
   4   0  -4   18.00    2.30
  -4   0   4   15.20    1.10
   4   0  -4   14.40    1.00
  -4   0   4   16.20    0.80
  -4   0   4   16.50    2.30
   4   0  -4   15.30    1.00
  -4   0   4   15.90    1.00
   4   0  -4   15.00    1.00
  -4   0   4   16.80    1.10
   4   0  -4   15.90    0.80
   4   0  -4   14.40    1.00
   4   0  -4   16.10    0.80
   3   0  -4    0.80    0.90
   3   0  -4   -0.30    0.30
   3   0  -4    0.00    0.30
  -3   0   4    0.20    0.30
   3   0  -4   -0.10    0.40
   3   0  -4   -0.60    0.30
  -3   0   4    0.60    0.40
   3   0  -4    0.20    0.40
  -3   0   4   -0.20    0.30
  -3   0   4   -0.20    0.40
  -3   0   4   -0.20    0.40
   3   0  -4    0.90    0.40
   3   0  -4    0.40    0.50
  -3   0   4    0.20    0.90
  -3   0   4   -0.30    0.50
  -3   0   4    0.10    0.40
   3   0  -4    0.00    0.40
  -3   0   4    0.10    0.40
   2   0  -4 3210.28   85.19
  -2   0   4 3189.68   85.19
  -1   0   4   -0.10    0.30
  -1   0   4    0.20    0.40
  -1   0   4    0.30    0.40
  -1   0   4    0.00    0.30
  -1   0   4    0.70    0.90
  -1   0   4   -0.10    0.30
   1   0  -4    0.50    0.40
   1   0  -4    1.00    0.40
  -1   0   4    0.40    0.40
   1   0  -4   -0.20    0.30
   1   0  -4    0.80    0.40
  -1   0   4    0.30    0.40
   1   0  -4   -0.10    0.30
   1   0  -4    0.10    0.40
   1   0  -4    0.10    0.30
  -1   0   4    0.00    0.30
   1   0  -4    0.60    0.90
   1   0  -4    0.30    0.30
   0   0  -4 3694.93   99.09
   0   0   4 3390.66   98.69
   1   0   4    0.40    0.40
   1   0   4    0.60    0.30
   1   0   4    0.30    0.40
  -1   0  -4    0.30    0.30
  -1   0  -4    0.20    0.30
   1   0   4   -0.10    0.20
  -1   0  -4    0.10    0.20
  -1   0  -4    0.00    0.20
  -1   0  -4    0.40    0.30
   1   0   4    0.00    0.40
  -1   0  -4    0.60    0.60
   1   0   4    0.70    0.40
   1   0   4    0.00    0.30
   1   0   4   -0.10    0.70
   1   0   4    0.30    0.40
   1   0   4    0.00    0.30
  -1   0  -4    0.00    0.30
   1   0   4   -0.30    0.20
   2   0   4 1700.63   45.60
   2   0   4 1819.82   46.50
  -2   0  -4 1720.43   46.40
   2   0   4 1725.23   45.60
  -2   0  -4 1727.43   45.70
   2   0   4 1705.53   45.60
   2   0   4 1740.63   45.70
   2   0   4 1810.62   45.50
  -2   0  -4 1717.83   45.70
   2   0   4 1809.12   45.50
   3   0   4   -0.20    0.30
   3   0   4   -0.10    0.30
   3   0   4    0.40    0.30
   3   0   4   -0.10    0.30
   3   0   4   -0.20    0.30
   3   0   4   -0.10    0.30
   3   0   4    0.20    0.30
   3   0   4    0.10    0.30
   3   0   4    0.00    0.40
   3   0   4    0.70    0.40
  -3   0  -4    0.30    0.40
   3   0   4    0.00    0.40
   3   0   4    0.10    0.40
  -3   0  -4    0.50    0.50
   4   0   4    0.00    0.40
   4   0   4    0.60    0.40
   4   0   4    0.50    0.40
   4   0   4    0.90    0.50
  -4   0  -4    0.60    0.60
   4   0   4   -0.60    0.40
   4   0   4    0.10    0.40
  -4   0  -4   -0.60    0.40
   4   0   4    0.20    0.40
   4   0   4   -0.10    0.40
   4   0   4   -0.50    0.40
   4   0   4    0.50    0.40
  -4   0  -4   -0.30    0.40
   5   0   4   -0.30    0.40
   5   0   4   -0.10    0.40
  -5   0  -4    0.50    0.60
   5   0   4    0.10    0.40
  -5   0  -4    0.50    0.50
  -5   0  -4    1.10    0.50
  -5   0  -4    0.50    0.60
  -6   0  -4  302.17    8.90
   6   0   4  316.17    9.00
   6   0   4  313.87    9.00
  -6   0  -4  299.97    8.90
  -7   0  -4   -0.50    0.70
   7   0   4   -0.70    0.60
   7   0   4   -0.20    0.50
  -7   0  -4   -0.70    0.70
   7   0   4   -0.70    0.70
   7   0   4   -0.10    0.50
   7   0   4   -0.10    0.70
   8   0   4    0.60    0.60
   8   0   4    0.60    0.70
   8   0   4    0.30    0.60
   8   0   4    2.80    0.80
   8   0   4   -0.10    0.60
   8   0   4    0.70    0.70
   9   0   4    0.80    0.70
   9   0   4   -0.50    0.70
   9   0   4   -0.80    0.60
   9   0   4    0.80    0.70
   9   0   4    0.60    0.80
   9   0   4    0.90    0.80
   9   0   4    0.30    0.70
  10   0   4    0.90    1.00
  10   0   4    1.90    0.90
  10   0   4    2.00    1.00
  10   0   4    1.40    1.00
  10   0   4    3.80    1.00
  10   0   4    2.20    1.10
  10   0   4    3.20    1.00
  10   0   4    2.70    0.90
  11   0   4    0.60    1.10
  11   0   4    2.70    1.10
  11   0   4    0.50    1.00
  11   0   4    2.50    1.10
  11   0   4    2.00    1.00
  11   0   4    3.80    1.10
  11   0   4    2.60    1.10
 -11  -1   4   14.50    2.10
 -11  -1   4    9.70    1.90
  11  -1  -4    7.50    1.80
 -11  -1   4    9.20    1.80
  11  -1  -4    7.30    1.60
 -11  -1   4   11.60    1.90
 -11   1   4    9.40    1.60
 -11   1   4   10.50    1.80
 -11   1   4   10.40    1.70
  11   1  -4    8.80    1.60
 -11   1   4    7.30    1.50
  11   1  -4    8.10    1.50
  10  -1  -4   -0.30    0.90
 -10  -1   4   -0.40    0.70
 -10  -1   4    1.80    1.00
 -10  -1   4    1.20    0.80
 -10  -1   4    0.30    0.70
  10  -1  -4    1.70    0.90
 -10  -1   4    1.10    0.80
 -10  -1   4    2.10    1.00
 -10   1   4   -0.20    0.80
 -10   1   4    0.20    0.80
 -10   1   4   -0.40    0.90
  10   1  -4    1.30    0.80
 -10   1   4    1.20    0.90
  -9  -1   4    0.40    0.70
  -9  -1   4    1.60    0.90
   9  -1  -4    1.90    0.90
  -9  -1   4    0.10    0.90
   9  -1  -4    1.70    1.10
  -9  -1   4    0.40    0.90
  -9  -1   4    0.20    0.70
  -9  -1   4    1.90    0.80
  -9   1   4    1.40    0.90
  -9   1   4   -0.40    0.80
   9   1  -4    1.00    0.70
   9   1  -4    1.20    0.70
  -9   1   4    0.60    0.80
  -9   1   4    0.90    0.90
  -8  -1   4   46.50    2.10
  -8  -1   4   47.10    2.60
  -8  -1   4   51.09    2.70
  -8  -1   4   46.00    4.00
   8  -1  -4   46.30    4.50
  -8  -1   4   45.40    2.10
  -8  -1   4   43.40    2.50
   8  -1  -4   50.39    2.60
   8  -1  -4   54.49    2.60
  -8  -1   4   48.50    2.60
  -8   1   4   39.60    4.10
   8   1  -4   40.90    4.00
   8   1  -4   42.80    2.20
  -8   1   4   52.29    2.50
  -8   1   4   48.90    2.60
   8   1  -4   46.20    2.20
  -8   1   4   49.00    2.60
  -8   1   4   52.19    2.60
  -7  -1   4   16.60    1.50
  -7  -1   4   16.50    1.50
  -7  -1   4   14.10    2.90
  -7  -1   4   13.00    1.40
   7  -1  -4   13.70    1.70
  -7  -1   4   15.60    1.20
  -7  -1   4   14.30    1.10
  -7  -1   4   17.30    1.90
   7  -1  -4   12.90    2.80
   7  -1  -4   15.60    1.80
  -7   1   4   15.80    1.40
  -7   1   4   14.10    1.20
   7   1  -4   11.60    1.20
   7   1  -4   11.70    2.40
  -7   1   4   16.50    2.60
  -7   1   4   15.20    1.30
  -7   1   4   15.60    1.40
  -6  -1   4   83.19    2.90
  -6  -1   4   89.19    3.20
  -6  -1   4   81.79    4.90
  -6  -1   4   84.19    2.90
  -6  -1   4   84.39    3.40
   6  -1  -4   79.59    2.90
  -6  -1   4   83.69    3.50
  -6  -1   4   81.49    3.20
   6  -1  -4   77.79    2.90
   6  -1  -4   79.99    5.00
   6   1  -4   79.69    2.80
   6   1  -4   80.39    2.80
   6   1  -4   82.59    2.90
  -6   1   4   75.89    4.90
  -6   1   4   87.99    3.20
   6   1  -4   80.99    2.80
  -6   1   4   81.89    2.90
   6   1  -4   73.79    4.70
   6   1  -4   80.99    2.90
   6   1  -4   81.29    2.80
  -6   1   4   84.59    3.10
  -6   1   4   84.49    3.00
  -5  -1   4  127.59    4.00
   5  -1  -4  134.69    4.40
   5  -1  -4  133.69    4.30
  -5  -1   4  132.89    4.10
  -5  -1   4  134.89    4.40
   5  -1  -4  129.59    4.10
  -5  -1   4  134.79    4.30
   5  -1  -4  132.09    4.10
  -5  -1   4  132.89    4.10
  -5  -1   4  130.09    4.40
  -5  -1   4  134.89    4.40
  -5  -1   4  127.79    6.20
   5  -1  -4  127.19    6.40
  -5  -1   4  126.79    4.00
  -5   1   4  138.79    4.10
   5   1  -4  125.79    6.30
   5   1  -4  130.69    4.10
  -5   1   4  132.69    4.20
  -5   1   4  122.49    6.20
   5   1  -4  127.09    4.00
  -5   1   4  139.99    4.10
   5   1  -4  126.79    4.00
  -5   1   4  135.09    4.30
   5   1  -4  128.89    4.10
  -4  -1   4   60.39    2.20
   4  -1  -4   60.69    2.40
  -4  -1   4   57.19    2.00
  -4  -1   4   61.39    2.00
  -4  -1   4   60.19    2.30
   4  -1  -4   55.89    4.10
  -4  -1   4   57.79    2.40
   4  -1  -4   59.79    2.30
  -4  -1   4   63.19    2.40
   4  -1  -4   60.69    2.30
  -4  -1   4   59.99    2.20
   4  -1  -4   61.99    2.10
   4  -1  -4   60.59    2.40
  -4  -1   4   67.19    4.00
  -4  -1   4   62.39    2.30
   4  -1  -4   60.19    2.10
  -4   1   4   61.09    2.10
  -4   1   4   63.39    2.20
   4   1  -4   59.89    2.50
   4   1  -4   59.69    2.10
  -4   1   4   63.59    2.30
   4   1  -4   64.19    2.20
   4   1  -4   58.49    3.90
  -4   1   4   63.09    2.30
  -4   1   4   55.99    2.30
  -4   1   4   59.49    4.00
  -4   1   4   57.69    2.30
   4   1  -4   62.29    2.10
   4   1  -4   58.39    2.50
   4   1  -4   61.89    2.20
  -3  -1   4   38.80    3.00
  -3  -1   4   34.40    1.50
   3  -1  -4   34.80    1.40
   3  -1  -4   34.70    1.40
   3  -1  -4   35.60    1.60
  -3  -1   4   34.20    1.60
  -3  -1   4   34.30    1.60
   3  -1  -4   34.40    3.10
   3  -1  -4   34.70    1.60
   3  -1  -4   33.50    1.70
  -3  -1   4   31.80    1.30
   3  -1  -4   35.30    1.60
  -3  -1   4   36.40    1.50
  -3  -1   4   34.20    1.50
  -3  -1   4   35.00    1.30
  -3  -1   4   35.70    1.40
  -3   1   4   33.90    1.50
   3   1  -4   33.50    1.70
  -3   1   4   35.60    1.80
   3   1  -4   34.30    1.40
  -3   1   4   33.90    1.70
   3   1  -4   36.10    1.30
   3   1  -4   34.60    1.60
   3   1  -4   34.10    1.30
   3   1  -4   34.20    1.60
  -3   1   4   38.20    3.00
   3   1  -4   34.30    1.60
   3   1  -4   37.20    3.10
  -3   1   4   33.20    1.50
   3   1  -4   35.50    1.40
   2  -1  -4   64.89    3.90
  -2  -1   4   59.09    1.80
  -2  -1   4   57.79    3.70
   2  -1  -4   62.39    2.10
  -2  -1   4   57.29    2.10
  -2  -1   4   57.79    2.00
   2  -1  -4   58.99    1.90
   2  -1  -4   64.99    2.10
  -2  -1   4   60.09    2.10
   2  -1  -4   60.89    1.90
  -2  -1   4   58.89    2.00
  -2  -1   4   58.79    2.20
  -2  -1   4   60.79    2.20
  -2  -1   4   60.39    1.80
  -2   1   4   60.89    2.00
   2   1  -4   56.29    2.10
  -2   1   4   59.79    1.90
   2   1  -4   62.19    2.00
   2   1  -4   59.99    1.80
  -2   1   4   57.39    2.10
  -2   1   4   62.39    1.90
   2   1  -4   57.59    2.00
   2   1  -4   60.29    2.00
  -2   1   4   62.09    2.10
  -2   1   4   56.39    2.10
   2   1  -4   58.29    2.00
  -2   1   4   65.59    3.80
   2   1  -4   64.19    3.90
   2   1  -4   56.49    2.10
   2   1  -4   60.29    1.80
  -1  -1   4  109.19    3.20
  -1  -1   4  106.89    3.50
  -1  -1   4  110.49    3.40
  -1  -1   4  114.89    3.20
  -1  -1   4  110.49    3.20
   1  -1  -4  111.29    5.20
   1  -1  -4  116.39    3.30
   1  -1  -4  112.39    3.30
  -1  -1   4  110.49    3.40
  -1  -1   4  117.69    3.20
   1  -1  -4  117.49    3.20
  -1  -1   4  104.89    3.50
   1  -1  -4  116.49    3.20
   1   1  -4  114.79    6.20
  -1   1   4  113.79    3.30
  -1   1   4  108.49    5.30
  -1   1   4  113.09    3.30
  -1   1   4  110.29    3.40
   1   1  -4  115.19    3.20
  -1   1   4  117.79    3.20
   1   1  -4  111.39    3.20
  -1   1   4  114.09    3.40
  -1   1   4  119.89    3.50
   1   1  -4  110.59    3.30
   1   1  -4  112.29    3.40
   1   1  -4  114.49    3.20
   1   1  -4  111.09    3.40
   1   1  -4  115.19    3.20
  -1   1   4  114.79    3.20
  -1   1   4  119.19    3.50
   1   1  -4  111.19    3.40
   0  -1  -4 7365.66  193.68
   0   1   4 6754.22  197.48
  -1  -1  -4   18.50    0.90
   1  -1   4   17.90    0.90
  -1  -1  -4   14.20    2.00
   1  -1   4   19.80    1.00
  -1  -1  -4   19.20    1.00
   1  -1   4   19.90    0.80
   1  -1   4   23.20    2.30
  -1  -1  -4   19.80    0.90
   1  -1   4   19.90    1.00
  -1  -1  -4   19.90    1.00
   1  -1   4   20.20    0.80
  -1  -1  -4   18.70    0.90
  -1  -1  -4   19.30    1.00
  -1  -1  -4   20.30    0.90
   1  -1   4   21.80    1.00
   1   1   4   20.20    2.10
  -1   1  -4   19.10    1.00
  -1   1  -4   17.70    0.90
   1   1   4   19.90    0.90
  -1   1  -4   20.80    0.80
   1   1   4   19.20    0.90
  -1   1  -4   20.10    0.80
  -1   1  -4   19.10    0.90
   1   1   4   18.80    1.00
   1   1   4   19.20    1.00
   2  -1   4  156.08    4.20
  -2  -1  -4  150.98    4.50
   2  -1   4  151.58    4.40
  -2  -1  -4  149.39    4.40
   2  -1   4  149.29    4.40
  -2  -1  -4  148.59    4.50
   2  -1   4  139.59    4.40
  -2  -1  -4  149.79    4.40
  -2  -1  -4  151.18    5.70
  -2  -1  -4  149.49    4.30
   2  -1   4  159.08    4.20
  -2  -1  -4  148.39    4.30
   2   1   4  150.58    4.50
   2   1   4  151.58    5.70
   2   1   4  156.48    4.50
   2   1   4  156.58    4.40
  -2   1  -4  148.49    4.20
   2   1   4  151.88    4.50
   2   1   4  149.99    4.50
   2   1   4  145.39    4.50
  -2   1  -4  149.39    5.90
  -2   1  -4  149.99    4.40
   2   1   4  149.59    4.30
  -2   1  -4  150.38    4.40
   2   1   4  147.09    4.30
   2   1   4  154.28    4.50
  -2   1  -4  150.18    4.20
   2   1   4  154.58    4.40
   3  -1   4 1002.80   25.80
  -3  -1  -4  992.10   26.20
   3  -1   4 1021.70   25.90
   3  -1   4  998.30   25.80
  -3  -1  -4  976.00   25.90
   3  -1   4  957.60   26.10
   3  -1   4 1039.30   25.90
   3  -1   4  965.40   26.10
  -3  -1  -4  992.80   26.10
   3  -1   4 1008.90   26.10
   3  -1   4 1034.50   25.90
  -3  -1  -4  967.60   25.90
   3  -1   4 1023.00   25.90
  -3  -1  -4  992.70   27.20
   3  -1   4  990.00   26.00
   3   1   4  961.30   27.10
  -3   1  -4  966.20   26.20
  -3   1  -4  953.10   26.00
  -3   1  -4  963.00   27.50
  -3   1  -4  971.50   25.80
  -3   1  -4  951.60   26.00
  -3   1  -4  983.10   25.80
   3   1   4 1007.20   26.10
   3   1   4  950.10   26.10
  -3   1  -4  974.70   27.50
   3   1   4  986.90   26.20
   3   1   4  957.60   26.10
   3   1   4  974.90   26.20
   3   1   4 1005.90   26.00
   3   1   4  970.90   25.90
   3   1   4  981.40   25.90
  -3   1  -4  959.20   26.10
   4  -1   4   56.79    2.10
  -4  -1  -4   56.89    2.30
   4  -1   4   58.99    2.00
   4  -1   4   55.09    2.00
  -4  -1  -4   55.19    2.20
   4  -1   4   57.09    1.90
  -4  -1  -4   56.99    2.30
   4  -1   4   58.39    2.00
   4  -1   4   55.19    2.10
   4  -1   4   56.89    2.00
  -4  -1  -4   55.19    2.20
   4  -1   4   54.59    1.90
  -4  -1  -4   53.79    2.10
  -4  -1  -4   56.59    2.10
   4  -1   4   58.59    2.00
   4  -1   4   56.99    2.10
   4   1   4   55.19    2.00
   4   1   4   52.59    2.00
   4   1   4   58.89    2.20
  -4   1  -4   54.99    2.30
  -4   1  -4   54.59    2.30
  -4   1  -4   54.99    1.90
   4   1   4   56.19    2.10
   4   1   4   56.79    2.10
   4   1   4   54.59    2.10
  -4   1  -4   54.99    1.90
  -4   1  -4   58.59    3.00
  -5  -1  -4    9.40    1.20
   5  -1   4    7.60    0.70
   5  -1   4    8.20    0.90
   5  -1   4    9.40    0.90
   5  -1   4    9.10    0.90
  -5  -1  -4   10.20    1.10
   5  -1   4    8.70    0.70
  -5  -1  -4    7.70    0.90
  -5  -1  -4    8.30    0.90
   5  -1   4    6.90    0.80
   5  -1   4    7.20    0.80
   5  -1   4    7.50    0.90
  -5  -1  -4    8.80    1.00
  -5  -1  -4    9.30    1.00
   5   1   4    8.60    0.90
  -5   1  -4    8.00    0.80
   5   1   4    7.90    0.70
   5   1   4    9.60    0.80
  -5   1  -4    8.50    1.00
   5   1   4    7.70    0.90
  -5   1  -4    9.10    0.80
   6  -1   4   94.59    3.70
  -6  -1  -4   99.19    3.40
   6  -1   4   93.49    3.30
   6  -1   4   99.89    3.70
   6  -1   4   98.89    3.30
   6  -1   4   95.89    3.30
  -6  -1  -4   99.69    3.70
   6  -1   4   97.69    3.40
  -6  -1  -4  100.29    3.70
   6  -1   4   99.79    3.40
   6  -1   4   97.79    3.30
   6   1   4   99.39    3.50
  -6   1  -4   99.79    3.40
   6   1   4   99.69    3.60
  -6   1  -4   98.69    3.40
   7  -1   4   60.19    2.50
  -7  -1  -4   60.69    2.90
   7  -1   4   59.69    2.50
  -7  -1  -4   61.69    2.70
  -7  -1  -4   59.19    2.90
   7  -1   4   63.19    2.90
  -7  -1  -4   62.79    2.70
   7  -1   4   64.79    2.90
   7  -1   4   60.39    2.50
   7  -1   4   58.29    2.50
  -7   1  -4   58.49    2.90
   7   1   4   63.59    2.80
   7   1   4   63.39    2.70
   7   1   4   58.39    2.60
  -7   1  -4   57.79    2.80
   7   1   4   61.59    2.60
   8  -1   4   21.40    1.60
   8  -1   4   20.80    1.60
   8  -1   4   22.70    1.50
  -8  -1  -4   19.30    1.60
   8  -1   4   19.70    1.80
  -8  -1  -4   19.60    1.60
  -8  -1  -4   24.90    1.80
   8  -1   4   18.80    1.70
   8  -1   4   22.90    1.50
  -8   1  -4   23.10    1.60
   8   1   4   23.20    1.70
   8   1   4   21.00    1.60
   8   1   4   19.10    1.60
  -8   1  -4   19.60    1.50
   8   1   4   19.60    1.50
   9  -1   4    0.00    0.70
   9  -1   4   -0.30    0.70
   9  -1   4   -0.30    0.60
   9  -1   4    1.90    1.30
   9  -1   4    0.50    1.70
   9  -1   4    0.00    0.70
   9   1   4    1.90    0.90
  -9   1  -4    1.50    0.80
   9   1   4    0.60    0.80
   9   1   4   -0.10    0.80
   9   1   4    2.60    1.00
  -9   1  -4    0.70    0.80
   9   1   4    0.40    0.80
  10  -1   4   13.70    1.70
  10  -1   4   11.90    1.90
  10  -1   4   11.40    1.30
  10  -1   4    9.60    1.80
  10  -1   4   11.70    1.60
  10  -1   4   12.80    1.60
  10   1   4   10.10    1.50
  10   1   4   11.90    1.70
  10   1   4   15.30    2.00
  10   1   4   12.40    1.80
 -10   1  -4   17.30    2.50
  10   1   4   13.80    1.80
  10   1   4   12.10    1.60
 -10  -2   4    7.90    1.50
 -10  -2   4    7.70    1.50
  10  -2  -4    3.30    1.30
  10  -2  -4    3.60    1.50
 -10  -2   4    8.20    1.60
 -10  -2   4    6.40    1.20
 -10   2   4    4.00    1.20
 -10   2   4    6.60    1.40
 -10   2   4    4.40    1.10
 -10   2   4    4.00    1.10
  10   2  -4    5.60    1.10
   9  -2  -4   15.30    1.80
  -9  -2   4   18.90    1.50
  -9  -2   4   19.10    2.00
  -9  -2   4   18.20    1.80
  -9  -2   4   14.30    1.50
  -9  -2   4   17.90    1.90
  -9  -2   4   17.40    1.80
   9  -2  -4   18.10    1.90
  -9   2   4   16.50    1.40
  -9   2   4   17.50    2.00
  -9   2   4   20.30    1.40
  -9   2   4   18.40    2.10
   9   2  -4   16.40    1.20
   8  -2  -4    3.90    1.20
  -8  -2   4    1.90    1.10
  -8  -2   4    5.30    1.10
  -8  -2   4    3.90    1.20
   8  -2  -4    3.50    1.30
  -8  -2   4    3.80    1.10
  -8  -2   4    1.60    1.00
  -8  -2   4    4.10    1.00
   8   2  -4    3.60    0.80
   8   2  -4    1.90    0.80
  -8   2   4    4.40    1.00
  -8   2   4    3.60    0.90
  -8   2   4    3.30    0.80
  -8   2   4    1.90    0.90
  -7  -2   4    0.90    0.70
  -7  -2   4    1.70    0.80
  -7  -2   4    1.00    0.80
  -7  -2   4    0.30    0.80
  -7  -2   4   -0.30    0.70
  -7  -2   4    1.30    0.80
   7  -2  -4    0.50    0.50
   7  -2  -4    0.00    0.80
   7  -2  -4    4.70    2.40
   7  -2  -4   -0.40    0.90
  -7   2   4    1.40    0.90
  -7   2   4    1.60    0.60
  -7   2   4    4.50    2.20
   7   2  -4    3.40    2.10
  -7   2   4    2.40    0.90
  -7   2   4    1.10    0.60
  -6  -2   4    3.70    0.90
   6  -2  -4    2.80    0.90
  -6  -2   4    5.70    1.10
  -6  -2   4    3.30    1.00
   6  -2  -4    2.80    2.30
  -6  -2   4    3.50    1.00
   6  -2  -4    4.70    1.10
   6  -2  -4    2.20    0.90
  -6  -2   4    4.20    0.90
  -6  -2   4    5.50    1.00
  -6   2   4    3.00    1.90
  -6   2   4    3.40    0.90
   6   2  -4    4.80    2.00
  -6   2   4    4.80    1.00
  -6   2   4    5.10    0.80
  -6   2   4    3.90    0.80
  -5  -2   4  116.69    3.90
   5  -2  -4  117.49    3.50
  -5  -2   4  114.29    4.20
   5  -2  -4  113.69    3.50
  -5  -2   4  107.99    4.00
   5  -2  -4  123.29    4.50
   5  -2  -4  108.19    6.70
  -5  -2   4  121.89    4.20
  -5  -2   4  123.49    6.60
   5  -2  -4  121.39    4.50
  -5  -2   4  107.39    4.00
  -5  -2   4  117.09    3.90
  -5   2   4  117.19    3.90
  -5   2   4  120.09    3.60
  -5   2   4  120.79    3.60
  -5   2   4  112.69    6.40
   5   2  -4  118.89    6.60
  -5   2   4  114.59    3.90
   4  -2  -4   26.10    1.60
  -4  -2   4   22.40    1.60
  -4  -2   4   27.50    3.10
  -4  -2   4   22.10    1.50
  -4  -2   4   28.10    1.50
   4  -2  -4   26.80    1.10
  -4  -2   4   24.70    1.50
   4  -2  -4   25.70    1.10
  -4  -2   4   22.20    1.40
  -4  -2   4   27.40    1.40
   4  -2  -4   25.60    1.60
  -4   2   4   26.10    1.40
  -4   2   4   25.70    1.40
  -4   2   4   33.90    6.60
   4   2  -4   28.80    3.60
  -3  -2   4  240.18    6.80
  -3  -2   4  232.48    6.80
   3  -2  -4  235.48    6.90
  -3  -2   4  235.18    6.80
  -3  -2   4  237.88    6.80
   3  -2  -4  243.28    6.40
   3  -2  -4  229.98    6.70
  -3  -2   4  232.78    6.90
   3  -2  -4  230.38    6.70
   3  -2  -4  245.48   10.00
   3  -2  -4  235.68    6.90
  -3  -2   4  232.18    9.70
  -3  -2   4  231.08    6.90
   3  -2  -4  239.18    6.40
   3   2  -4  229.08    6.80
  -3   2   4  234.48    6.80
   3   2  -4  224.78    9.70
   3   2  -4  227.08    7.40
   3   2  -4  227.28    7.40
  -3   2   4  231.68    9.80
  -3   2   4  237.18    6.40
  -3   2   4  237.38    6.40
   3   2  -4  222.48    6.70
  -3   2   4  237.38    6.70
   3   2  -4  229.58    6.80
   3   2  -4  231.18    6.80
  -2  -2   4   26.90    1.40
   2  -2  -4   26.20    1.00
   2  -2  -4   28.80    3.20
  -2  -2   4   24.00    3.00
  -2  -2   4   25.20    1.40
  -2  -2   4   25.80    1.40
   2  -2  -4   28.20    1.10
   2  -2  -4   26.50    1.30
  -2  -2   4   25.10    1.40
   2  -2  -4   25.60    1.20
   2  -2  -4   28.60    1.10
   2  -2  -4   26.90    1.40
   2  -2  -4   30.20    1.40
   2  -2  -4   30.40    1.10
   2   2  -4   28.10    1.20
   2   2  -4   26.60    1.20
   2   2  -4   28.10    1.40
  -2   2   4   31.60    3.30
   2   2  -4   27.20    1.40
   2   2  -4   28.80    3.30
   2   2  -4   25.20    1.30
  -2   2   4   28.60    1.40
  -2   2   4   28.10    1.10
  -2   2   4   28.10    1.10
  -2   2   4   26.90    1.10
  -2   2   4   27.60    1.10
   2   2  -4   27.10    1.40
  -2   2   4   29.60    1.40
  -2   2   4   26.50    1.30
  -2   2   4   27.00    1.30
   1  -2  -4  260.07   10.40
   1  -2  -4  269.47    7.70
  -1  -2   4  256.37    7.40
   1  -2  -4  274.97    7.30
   1  -2  -4  267.77    7.60
  -1  -2   4  257.77    7.50
  -1  -2   4  260.37   10.40
  -1  -2   4  261.07    7.20
   1  -2  -4  272.67    7.50
  -1  -2   4  259.47    7.50
   1  -2  -4  277.97    7.30
   1  -2  -4  272.27    7.50
   1  -2  -4  274.87    7.30
  -1  -2   4  259.77    7.40
   1  -2  -4  262.07    7.30
   1   2  -4  269.37    7.30
   1   2  -4  266.27    7.30
  -1   2   4  255.87    7.30
   1   2  -4  258.97    7.40
  -1   2   4  276.27    7.30
  -1   2   4  273.37    7.50
   1   2  -4  264.17   10.40
  -1   2   4  271.17    7.30
   1   2  -4  261.47    7.20
   1   2  -4  262.97    7.40
  -1   2   4  265.27    7.40
   1   2  -4  264.67    7.50
  -1   2   4  274.67   10.50
  -1   2   4  253.67    7.30
   1   2  -4  266.97    7.50
  -1   2   4  264.97    7.40
  -1   2   4  257.97    7.40
   0  -2  -4  369.26    9.90
   0  -2  -4  375.66    9.90
   0  -2  -4  359.86   13.00
   0  -2   4  358.96   10.00
   0  -2  -4  361.46    9.80
   0  -2   4  348.57    9.80
   0  -2   4  368.96   10.00
   0  -2  -4  370.26    9.90
   0  -2   4  354.36   10.00
   0  -2  -4  366.06   10.10
   0  -2  -4  351.26   10.10
   0  -2   4  360.56    9.80
   0  -2   4  349.67   10.00
   0   2   4  362.86   12.80
   0   2  -4  350.06   10.00
   0   2   4  356.36    9.90
   0   2  -4  367.86    9.60
   0   2   4  357.46    9.80
   0   2   4  368.36    9.90
   0   2  -4  360.36    9.80
   0   2   4  361.16    9.90
   0   2  -4  365.26   13.10
   0   2  -4  368.26    9.70
   0   2  -4  364.26    9.60
   0   2  -4  343.57   10.00
   0   2   4  359.36    9.80
   0   2   4  365.26    9.90
   0   2   4  365.16    9.90
   0   2   4  366.36    9.90
   0   2   4  361.96    9.90
   0   2  -4  367.06    9.70
   0   2  -4  358.06    9.80
   0   2   4  359.96    9.90
   1  -2   4  188.78    5.20
  -1  -2  -4  184.58    5.50
  -1  -2  -4  184.58    5.50
   1  -2   4  187.48    5.50
  -1  -2  -4  202.18    5.60
   1  -2   4  191.28    5.50
   1  -2   4  188.38    5.50
  -1  -2  -4  190.88    5.40
  -1  -2  -4  191.68    5.40
  -1  -2  -4  188.58    5.60
   1  -2   4  190.68    5.60
   1  -2   4  187.98    5.20
  -1  -2  -4  197.68    8.10
  -1   2  -4  185.18    5.70
   1   2   4  194.68    8.10
  -1   2  -4  180.78    5.50
   1   2   4  186.58    5.50
   1   2   4  190.98    5.30
   1   2   4  187.88    5.50
  -1   2  -4  195.98    8.20
   1   2   4  190.48    5.80
   1   2   4  193.58    5.60
   1   2   4  194.58    5.60
  -1   2  -4  188.68    8.30
   1   2   4  187.38    5.30
   1   2   4  191.28    5.50
  -1   2  -4  190.28    5.70
  -1   2  -4  189.98    5.50
   1   2   4  189.28    5.60
  -1   2  -4  193.78    5.20
   1   2   4  185.88    5.80
  -1   2  -4  196.48    5.30
  -2  -2  -4   78.49    2.40
   2  -2   4   78.39    2.70
  -2  -2  -4   80.39    2.50
  -2  -2  -4   76.59    4.60
   2  -2   4   73.59    2.70
  -2  -2  -4   75.29    2.70
  -2  -2  -4   76.19    2.70
  -2  -2  -4   76.99    2.80
  -2  -2  -4   76.49    2.70
   2  -2   4   79.59    2.70
   2  -2   4   80.49    2.70
   2   2   4   78.79    2.40
   2   2   4   84.49    2.70
   2   2   4   81.59    4.70
   2   2   4   80.99    2.40
   2   2   4   78.79    2.80
  -2   2  -4   80.89    2.90
  -2   2  -4   81.89    2.80
  -2   2  -4   82.39    2.80
  -2   2  -4   73.29    2.90
   2   2   4   77.59    2.80
   2   2   4   81.69    2.80
   2   2   4   79.89    2.70
  -2   2  -4   79.29    4.80
  -3  -2  -4  567.64   15.40
   3  -2   4  565.64   15.20
  -3  -2  -4  562.44   15.30
   3  -2   4  568.34   15.20
  -3  -2  -4  557.84   15.30
   3  -2   4  558.64   14.80
   3  -2   4  556.34   14.70
  -3  -2  -4  567.94   15.40
  -3  -2  -4  554.44   17.70
  -3   2  -4  565.34   14.80
  -3   2  -4  567.74   15.40
  -3   2  -4  566.54   15.40
  -3   2  -4  563.14   14.80
  -3   2  -4  540.25   15.10
  -3   2  -4  538.75   15.10
  -3   2  -4  565.24   18.10
   3   2   4  564.44   15.20
   3   2   4  560.24   17.60
   3   2   4  535.45   14.80
   3   2   4  564.44   15.30
  -3   2  -4  546.85   17.90
   4  -2   4    0.30    0.40
   4  -2   4    0.40    0.50
  -4  -2  -4    0.10    0.50
  -4  -2  -4    0.90    0.50
  -4  -2  -4    0.30    0.50
  -4  -2  -4   -0.20    0.60
  -4  -2  -4    0.00    0.50
  -4  -2  -4    0.30    0.60
   4  -2   4    0.10    0.30
  -4  -2  -4   -1.20    1.10
   4  -2   4    0.30    0.30
   4   2   4    0.50    0.40
  -4   2  -4    0.30    0.40
  -4   2  -4    0.80    1.30
   4   2   4    0.40    0.50
  -4   2  -4    0.00    0.40
  -4   2  -4    0.00    0.40
  -4   2  -4    0.30    1.20
  -4   2  -4   -0.20    0.40
   4   2   4   -0.10    0.50
   4   2   4    0.60    0.40
   4   2   4   -0.20    1.10
   5  -2   4    3.60    0.90
   5  -2   4    5.80    0.90
  -5  -2  -4    5.50    1.00
  -5  -2  -4    6.50    1.10
  -5  -2  -4    3.70    0.90
   5  -2   4    5.50    0.90
  -5  -2  -4    5.20    1.10
  -5  -2  -4    5.80    0.80
   5  -2   4    4.80    0.80
  -5  -2  -4    4.90    0.70
   5  -2   4    6.50    1.10
   5  -2   4    3.90    0.80
   5   2   4    4.20    1.60
  -5   2  -4    4.20    1.70
   5   2   4    4.90    0.70
  -5   2  -4    4.50    0.70
  -5   2  -4    5.50    0.80
   5   2   4    7.20    1.10
   5   2   4    4.70    0.90
   5   2   4    3.60    1.40
  -5   2  -4    4.70    1.70
  -6  -2  -4   18.10    1.40
   6  -2   4   15.90    1.50
   6  -2   4   15.70    1.00
   6  -2   4   15.90    0.90
  -6  -2  -4   16.70    1.50
   6  -2   4   15.70    0.90
   6  -2   4   16.10    1.20
   6  -2   4   16.60    1.20
   6  -2   4   17.80    1.50
   6  -2   4   16.20    0.90
  -6  -2  -4   14.90    1.40
  -6  -2  -4   17.70    1.50
   6   2   4   13.80    1.00
  -6   2  -4   15.30    1.10
  -6   2  -4   16.60    1.20
  -6   2  -4   16.30    2.60
   6   2   4   17.10    1.40
   6   2   4   14.40    1.00
   6   2   4   13.30    1.30
  -6   2  -4   19.10    2.70
   7  -2   4  100.79    4.10
  -7  -2  -4  107.29    4.10
   7  -2   4   95.89    3.20
   7  -2   4  103.59    4.20
  -7  -2  -4  100.99    4.10
   7  -2   4   94.49    3.20
   7  -2   4   93.29    3.20
   7  -2   4   94.99    3.20
   7  -2   4  100.19    3.60
   7  -2   4   98.39    3.60
  -7  -2  -4  101.79    4.00
  -7  -2  -4   97.39    3.90
  -7   2  -4  102.49    3.50
   7   2   4   97.99    3.40
   7   2   4  103.79    3.90
   7   2   4  103.39    4.00
   7   2   4  100.69    3.50
  -7   2  -4  101.89    3.50
   8  -2   4   41.20    2.60
   8  -2   4   44.00    1.90
  -8  -2  -4   41.50    2.40
  -8  -2  -4   45.90    2.70
   8  -2   4   40.90    1.80
   8  -2   4   43.70    2.10
  -8  -2  -4   44.20    2.50
   8  -2   4   47.00    2.70
  -8  -2  -4   47.30    2.70
   8  -2   4   47.00    2.20
   8   2   4   46.70    2.20
  -8   2  -4   44.10    2.20
  -8   2  -4   44.00    2.20
   8   2   4   50.89    2.30
   8   2   4   46.40    2.60
   8   2   4   46.80    2.50
  -9  -2  -4    6.80    1.80
   9  -2   4    3.30    0.80
   9  -2   4    6.20    1.60
  -9  -2  -4    3.60    1.30
   9  -2   4    4.60    1.00
   9  -2   4    7.00    1.60
   9  -2   4    3.90    1.00
   9  -2   4    4.10    0.80
  -9  -2  -4    7.80    1.70
  -9   2  -4    5.30    1.20
   9   2   4    3.20    0.80
  -9   2  -4    4.80    1.10
   9   2   4    5.00    1.20
   9   2   4    5.00    1.30
   9   2   4    5.20    1.00
  10  -2   4    8.10    1.10
  10  -2   4    7.40    1.40
 -10  -2  -4    8.40    1.60
  10  -2   4    8.20    1.70
  10  -2   4    8.40    1.40
  10  -2   4    7.60    0.90
 -10  -2  -4    9.10    1.60
  10  -2   4    9.60    1.90
  10   2   4    7.30    1.30
 -10   2  -4    9.40    1.40
  10   2   4    8.00    1.30
 -10   2  -4    7.70    1.40
  10   2   4    8.50    1.70
  10   2   4    8.70    1.70
  10   2   4    7.00    1.70
 -10  -3   4    2.40    1.10
 -10  -3   4    2.90    1.50
 -10  -3   4   -0.10    1.30
  10  -3  -4    2.30    1.40
  10  -3  -4    0.70    1.20
 -10  -3   4    2.00    1.10
  10   3  -4    2.90    1.20
 -10   3   4    2.20    1.10
  10   3  -4    3.00    1.20
 -10   3   4    2.60    1.10
  -9  -3   4   14.50    1.90
  -9  -3   4   17.60    2.00
   9  -3  -4   15.20    2.20
  -9  -3   4   13.90    1.60
   9  -3  -4   14.60    2.20
  -9  -3   4   14.80    2.20
  -9   3   4   14.20    1.70
   9   3  -4   13.30    2.00
   9   3  -4   15.70    2.10
   9   3  -4   13.10    4.20
  -9   3   4   13.80    1.60
   8  -3  -4   16.40    1.80
  -8  -3   4   17.00    1.60
   8  -3  -4   17.80    1.80
  -8  -3   4   16.40    1.90
  -8  -3   4   17.20    1.60
  -8  -3   4   16.80    2.20
  -8   3   4   17.70    1.70
   8   3  -4   17.50    1.80
   8   3  -4   16.10    4.00
   8   3  -4   17.90    1.70
  -8   3   4   12.10    1.40
  -7  -3   4   56.39    2.70
   7  -3  -4   61.59    3.10
   7  -3  -4   57.69    7.70
   7  -3  -4   58.49    3.00
  -7  -3   4   57.79    3.00
  -7  -3   4   54.49    3.00
  -7  -3   4   55.19    2.70
  -7   3   4   54.49    2.60
  -7   3   4   57.99    6.80
  -7   3   4   58.09    2.70
   7   3  -4   58.59    8.50
   7   3  -4   58.49    2.90
   7   3  -4   57.59    2.80
   7   3  -4   53.19    5.90
   6  -3  -4   19.00    1.60
   6  -3  -4   18.20    6.70
  -6  -3   4   17.70    1.60
  -6  -3   4   17.30    1.60
  -6  -3   4   17.90    1.70
   6  -3  -4   20.00    1.70
  -6  -3   4   16.20    1.70
   6   3  -4   22.20    7.20
   6   3  -4   22.20    4.30
  -6   3   4   20.10    5.90
   6   3  -4   17.30    1.50
  -6   3   4   15.40    1.40
  -6   3   4   16.10    1.40
   6   3  -4   17.90    1.50
   5  -3  -4   11.10    1.50
  -5  -3   4   10.00    1.20
  -5  -3   4   10.60    1.30
  -5  -3   4   10.20    1.20
  -5  -3   4   10.70    1.50
   5  -3  -4   11.30    3.10
   5  -3  -4    9.10    1.40
  -5   3   4   11.00    1.10
   5   3  -4    9.80    2.80
  -5   3   4   11.60    1.10
   5   3  -4   11.40    1.40
   5   3  -4   12.00    1.40
  -5   3   4    5.30    2.20
   5   3  -4   14.20    3.50
   4  -3  -4   37.80    4.70
  -4  -3   4   47.90    2.30
   4  -3  -4   46.80    2.30
  -4  -3   4   49.50    2.40
   4  -3  -4   51.79    2.40
  -4   3   4   47.80    2.10
  -4   3   4   50.69    2.10
   4   3  -4   42.30    4.80
  -4   3   4   57.39    5.10
   4   3  -4   52.69    5.00
  -3  -3   4   28.20    1.70
  -3  -3   4   32.70    1.80
   3  -3  -4   31.00    1.70
  -3  -3   4   28.30    1.70
   3  -3  -4   32.40    1.70
   3  -3  -4   26.60    3.90
   3  -3  -4   32.90    1.30
   3  -3  -4   33.40    1.30
  -3  -3   4   29.70    1.70
   3   3  -4   30.60    1.50
   3   3  -4   31.40    4.20
  -3   3   4   31.00    1.60
  -3   3   4   31.50    4.00
   3   3  -4   31.80    1.60
  -3   3   4   31.40    1.30
  -3   3   4   29.50    1.50
  -3   3   4   31.90    1.30
   3   3  -4   42.30    7.30
   2  -3  -4  114.99    3.50
  -2  -3   4  104.69    3.70
   2  -3  -4  111.99    3.80
  -2  -3   4  109.69    3.80
   2  -3  -4  115.19    3.50
  -2  -3   4  111.89    3.80
   2  -3  -4  115.69    3.80
  -2  -3   4  109.09    3.80
   2  -3  -4  120.49    7.10
   2   3  -4  113.99    3.60
   2   3  -4  104.29    6.90
   2   3  -4  126.69    7.50
  -2   3   4  116.89    7.10
   2   3  -4  109.19    3.60
  -2   3   4  112.29    3.50
  -2   3   4  110.29    3.70
  -2   3   4  114.59    3.40
  -2   3   4  115.09    3.40
   2   3  -4  115.29    3.60
  -2   3   4  116.99    3.50
  -2   3   4  110.69    3.70
   2   3  -4  107.79    3.60
   1  -3  -4   -0.80    0.40
   1  -3  -4    0.30    0.50
  -1  -3   4   -0.70    0.50
  -1  -3   4    0.40    0.50
  -1  -3   4    1.30    0.60
  -1  -3   4    0.10    0.40
   1  -3  -4    0.50    0.60
   1  -3  -4   -0.10    1.40
  -1  -3   4    0.30    0.30
   1  -3  -4    0.10    0.60
   1   3  -4    2.10    1.90
   1   3  -4    0.40    0.50
  -1   3   4   -0.20    0.40
  -1   3   4    0.10    0.40
  -1   3   4    0.50    0.40
  -1   3   4    0.70    0.50
  -1   3   4    0.30    0.50
   1   3  -4    0.50    0.50
  -1   3   4    0.30    0.60
  -1   3   4    0.10    0.40
   1   3  -4   -0.80    0.30
  -1   3   4    1.10    0.60
   1   3  -4    0.70    1.70
   1   3  -4    0.10    0.40
  -1   3   4   -1.20    1.60
   0  -3  -4    0.60    2.00
   0  -3   4    3.00    0.80
   0  -3   4    1.60    0.60
   0  -3  -4    1.60    0.70
   0  -3  -4    1.10    0.60
   0  -3   4    2.20    0.50
   0  -3   4    2.50    0.60
   0  -3  -4    1.40    0.60
   0  -3  -4    2.30    0.80
   0  -3   4    1.90    0.60
   0  -3   4    3.10    0.50
   0  -3   4    2.00    0.50
   0  -3   4    1.60    0.60
   0   3   4    2.30    0.60
   0   3   4    2.30    1.90
   0   3   4    2.30    0.70
   0   3  -4    0.60    1.70
   0   3  -4    2.60    0.60
   0   3   4    1.50    0.70
   0   3   4    2.10    0.70
   0   3   4    0.60    0.50
   0   3  -4    2.20    0.50
   0   3   4    3.00    0.60
   0   3  -4    3.30    2.10
   0   3   4    2.20    0.60
   0   3  -4    2.00    0.50
   0   3   4    1.50    0.60
   0   3  -4    2.40    0.60
   1  -3   4  109.99    3.60
   1  -3   4  111.99    3.80
  -1  -3  -4  114.29    3.80
  -1  -3  -4  108.69    6.80
   1  -3   4  109.89    3.60
   1  -3   4  118.69    3.40
  -1  -3  -4  114.19    3.50
  -1  -3  -4  113.49    3.80
   1  -3   4  117.29    3.40
  -1  -3  -4  111.69    3.50
   1  -3   4  118.89    3.40
   1  -3   4  117.29    3.40
   1  -3   4  111.89    3.80
  -1   3  -4  113.39    3.60
  -1   3  -4  113.49    3.50
  -1   3  -4  114.09    3.40
   1   3   4  111.69    3.50
   1   3   4  109.09    3.70
   1   3   4  108.29    3.70
  -1   3  -4  116.59    3.40
   1   3   4  116.09    3.70
  -1   3  -4  112.59    7.00
   1   3   4  116.29    6.80
   1   3   4  113.09    3.70
   1   3   4  112.39    3.70
  -1   3  -4  121.59    7.10
   1   3   4  116.59    3.80
   1   3   4  113.59    3.50
   2  -3   4  229.28    6.60
   2  -3   4  231.88    6.60
   2  -3   4  228.08    6.10
  -2  -3  -4  223.78    6.70
  -2  -3  -4  223.68    6.70
   2  -3   4  232.38    6.20
   2  -3   4  227.28    6.60
  -2  -3  -4  202.68    6.70
  -2  -3  -4  222.48   10.60
   2   3   4  218.38    6.70
   2   3   4  217.88    6.20
  -2   3  -4  226.98   10.20
   2   3   4  219.18    6.60
  -2   3  -4  211.18   10.20
   2   3   4  210.08    9.70
   3  -3   4  216.08    6.50
   3  -3   4  215.98    6.40
  -3  -3  -4  209.18    9.70
  -3  -3  -4  213.38    6.60
   3  -3   4  224.68    6.60
  -3  -3  -4  212.48    6.60
   3  -3   4  209.58    5.90
  -3  -3  -4  213.68    6.80
   3  -3   4  208.18    5.90
  -3  -3  -4  208.08    6.70
   3  -3   4  210.18    6.30
  -3   3  -4  190.98    9.60
   3   3   4  210.78    6.60
  -3   3  -4  210.48    5.90
  -3   3  -4  213.48    5.90
   3   3   4  208.18    6.50
   3   3   4  215.98    9.70
  -4  -3  -4   18.00    1.50
   4  -3   4   22.80    1.60
  -4  -3  -4   16.80    1.50
  -4  -3  -4   21.50    1.60
   4  -3   4   21.20    1.30
   4  -3   4   20.90    1.40
  -4  -3  -4   20.90    4.70
  -4  -3  -4   21.40    1.60
   4  -3   4   20.80    1.60
   4  -3   4   20.20    1.00
   4  -3   4   18.80    1.00
  -4   3  -4   19.70    3.50
  -4   3  -4   24.70    1.10
   4   3   4   18.90    4.40
  -4   3  -4   17.30    3.30
   4   3   4   23.50    1.50
   4   3   4   20.70    1.40
  -4   3  -4   20.70    1.10
   5  -3   4    8.20    1.40
   5  -3   4    8.00    1.00
   5  -3   4    7.90    1.00
   5  -3   4    7.30    0.90
  -5  -3  -4    7.40    1.30
  -5  -3  -4    7.10    1.30
  -5  -3  -4    7.10    1.30
   5  -3   4    8.00    0.90
  -5  -3  -4    7.90    1.30
   5  -3   4    7.10    1.30
   5   3   4   10.50    1.20
  -5   3  -4    7.30    0.90
  -5   3  -4    6.50    2.60
   5   3   4    7.20    2.40
  -5   3  -4   11.00    3.10
  -5   3  -4    8.20    0.90
   5   3   4   10.40    1.30
   5   3   4    7.10    2.60
   6  -3   4    1.50    1.00
  -6  -3  -4    1.90    1.00
   6  -3   4    2.00    1.00
  -6  -3  -4    1.30    0.90
  -6  -3  -4    1.40    0.90
   6  -3   4    1.60    0.70
  -6  -3  -4    0.70    0.90
   6  -3   4    0.90    0.70
  -6   3  -4    1.50    0.60
   6   3   4    1.40    1.90
   6   3   4    1.20    0.70
   6   3   4    0.70    2.10
  -6   3  -4    1.60    2.00
  -6   3  -4    2.70    2.40
  -6   3  -4    1.90    0.60
   6   3   4    2.20    0.80
  -7  -3  -4    6.20    1.40
   7  -3   4    6.30    1.10
  -7  -3  -4    7.50    1.50
  -7  -3  -4    4.70    1.30
   7  -3   4    8.80    1.60
   7  -3   4    4.90    1.00
  -7  -3  -4    4.70    1.30
   7  -3   4    7.20    1.50
   7   3   4    5.50    1.20
  -7   3  -4    5.70    1.00
  -7   3  -4    6.60    1.00
   7   3   4    4.80    1.20
  -7   3  -4    3.80    3.00
  -8  -3  -4    4.80    1.50
   8  -3   4    3.50    1.40
  -8  -3  -4    3.80    1.30
   8  -3   4    4.10    1.00
   8  -3   4    5.60    1.10
  -8  -3  -4    3.20    1.30
   8  -3   4    2.70    1.20
  -8  -3  -4    3.60    1.40
   8   3   4    6.00    1.30
  -8   3  -4    5.10    2.80
  -8   3  -4    6.40    1.10
   8   3   4    5.20    1.30
  -8   3  -4    6.10    1.10
   9  -3   4    2.50    1.20
  -9  -3  -4    0.60    1.10
  -9  -3  -4   -0.60    0.90
   9  -3   4    1.70    1.20
   9  -3   4    0.60    0.80
   9  -3   4    0.30    0.80
  -9  -3  -4    1.80    1.20
   9   3   4   -0.70    0.80
  -9   3  -4    1.00    0.80
   9   3   4   -1.10    0.90
  -9   3  -4    0.80    0.80
  10  -3   4    2.00    1.40
  10  -3   4    1.30    1.50
 -10  -3  -4    0.90    1.40
 -10  -3  -4    1.90    1.50
  10  -3   4   -0.90    1.00
  10  -3   4   -0.70    1.00
 -10   3  -4    0.80    1.10
  10   3   4   -0.90    1.00
  10   3   4    2.30    1.10
  10   3   4    0.30    1.20
 -10   3  -4    1.90    1.20
  -9  -4   4    2.40    1.30
  -9  -4   4    1.80    1.10
   9  -4  -4    2.00    1.50
   9  -4  -4    3.00    1.70
  -9  -4   4    3.90    1.30
  -9  -4   4    2.50    1.40
  -9   4   4    3.30    1.10
  -9   4   4    2.10    1.10
   9   4  -4    3.10    1.20
   9   4  -4    3.60    1.30
  -8  -4   4    2.00    1.10
  -8  -4   4    0.40    1.10
  -8  -4   4   -0.50    0.90
   8  -4  -4    0.80    1.20
   8  -4  -4    4.10    1.40
  -8  -4   4    2.70    1.30
   8   4  -4    1.00    0.80
   8   4  -4    0.70    0.80
  -8   4   4    2.30    1.10
  -8   4   4    2.10    1.10
   8   4  -4   -2.40    3.70
  -7  -4   4   55.09    3.10
  -7  -4   4   57.29    3.10
  -7  -4   4   52.39    2.90
   7  -4  -4   59.49    3.10
  -7  -4   4   49.60    2.80
   7  -4  -4   57.49    3.10
  -7   4   4   53.39    2.60
   7   4  -4   54.59    2.90
   7   4  -4   50.89    2.90
   7   4  -4   53.39    7.30
  -7   4   4   54.19    2.70
   6  -4  -4   14.40    1.70
  -6  -4   4   15.20    1.70
  -6  -4   4   15.50    2.10
  -6  -4   4   13.40    1.60
  -6  -4   4   15.10    2.00
   6  -4  -4   13.30    4.00
   6  -4  -4   15.50    1.70
  -6   4   4   12.30    4.00
   6   4  -4   14.10    1.80
  -6   4   4   12.40    1.40
   6   4  -4   14.50    1.50
   6   4  -4   21.50    5.20
  -6   4   4   11.60    1.30
   5  -4  -4   68.49    7.40
  -5  -4   4   67.69    3.20
  -5  -4   4   65.79    3.20
  -5  -4   4   64.19    3.10
   5  -4  -4   73.19    3.20
   5  -4  -4   76.39    3.30
  -5  -4   4   67.09    3.20
   5   4  -4   63.49    3.00
   5   4  -4   53.59    6.50
   5   4  -4   60.29    2.90
  -5   4   4   67.29    7.90
   5   4  -4   69.49    8.60
  -5   4   4   66.09    2.90
  -5   4   4   67.99    2.90
  -4  -4   4   -0.70    0.80
  -4  -4   4    1.40    0.90
   4  -4  -4    1.50    3.20
   4  -4  -4    1.40    0.60
   4  -4  -4    2.40    0.70
  -4  -4   4    1.50    0.90
   4   4  -4    1.90    0.70
   4   4  -4    0.70    0.70
   4   4  -4    2.70    2.70
   4   4  -4    3.50    2.60
  -4   4   4    2.20    1.10
  -4   4   4    3.20    2.40
   3  -4  -4   43.00    2.20
   3  -4  -4   38.90    1.80
   3  -4  -4   41.20    2.20
   3  -4  -4   37.60    5.30
  -3  -4   4   40.00    2.20
  -3  -4   4   39.40    2.20
  -3  -4   4   33.20    2.10
   3  -4  -4   43.00    1.80
  -3  -4   4   37.90    2.10
   3   4  -4   39.60    1.90
  -3   4   4   39.00    5.10
   3   4  -4   37.10    5.70
   3   4  -4   40.40    2.00
  -3   4   4   41.50    2.00
  -3   4   4   37.10    1.70
  -3   4   4   37.20    1.70
  -3   4   4   42.30    2.00
  -2  -4   4   65.89    2.70
  -2  -4   4   65.09    2.90
   2  -4  -4   67.89    2.70
  -2  -4   4   60.19    2.80
   2  -4  -4   68.59    2.80
   2  -4  -4   69.39    2.50
   2  -4  -4   66.59    2.50
   2  -4  -4   69.49    6.50
  -2  -4   4   65.99    2.70
  -2   4   4   65.39    2.30
   2   4  -4   65.49    2.60
   2   4  -4   67.59    6.20
  -2   4   4   65.79    2.20
  -2   4   4   63.79    6.20
   2   4  -4   74.59    6.70
  -2   4   4   67.29    2.30
   2   4  -4   67.09    2.60
  -2   4   4   66.89    2.30
   1  -4  -4   85.59    3.10
   1  -4  -4   92.09    7.10
  -1  -4   4   82.19    2.70
  -1  -4   4   86.09    3.10
   1  -4  -4   84.29    3.10
  -1  -4   4   81.59    3.30
  -1  -4   4   82.59    3.30
  -1  -4   4   81.69    2.70
  -1  -4   4   82.69    3.10
   1  -4  -4   88.69    3.10
   1  -4  -4   85.19    3.10
  -1   4   4   87.69    3.50
  -1   4   4   85.29    2.90
   1   4  -4   84.79    3.00
   1   4  -4   81.59    7.00
  -1   4   4   82.09    2.80
   1   4  -4   84.89    2.90
  -1   4   4   81.19    3.40
  -1   4   4   85.79    2.90
   1   4  -4   89.99    7.00
  -1   4   4   87.09    2.80
  -1   4   4   74.89    6.40
   0  -4   4   41.60    2.10
   0  -4   4   40.60    1.70
   0  -4   4   39.90    2.10
   0  -4  -4   42.10    1.80
   0  -4   4   41.20    1.70
   0  -4   4   40.00    1.80
   0  -4  -4   42.70    5.20
   0  -4   4   39.50    1.70
   0  -4  -4   40.10    1.80
   0  -4  -4   45.30    2.10
   0  -4   4   40.00    1.70
   0  -4   4   43.80    1.80
   0  -4   4   42.00    1.80
   0  -4   4   40.50    1.80
   0  -4  -4   45.90    2.10
   0   4   4   39.50    1.80
   0   4   4   41.60    2.00
   0   4  -4   43.30    5.20
   0   4   4   49.90    5.10
   0   4   4   42.40    1.80
   0   4   4   38.00    2.00
   0   4  -4   55.69    5.60
   0   4  -4   38.00    1.70
   0   4  -4   41.80    1.80
   0   4   4   41.40    1.80
   0   4   4   41.70    1.80
   0   4  -4   39.80    1.70
   0   4  -4   39.70    1.70
   1  -4   4   41.00    1.60
   1  -4   4   38.70    1.60
   1  -4   4   38.80    1.80
   1  -4   4   41.80    1.60
   1  -4   4   39.50    1.50
  -1  -4  -4   37.50    1.70
  -1  -4  -4   38.60    1.70
  -1  -4  -4   36.30    5.00
   1  -4   4   38.00    1.80
   1   4   4   36.80    5.00
  -1   4  -4   40.50    1.50
   1   4   4   43.00    2.00
   1   4   4   38.90    1.90
  -1   4  -4   40.00    1.60
  -1   4  -4   39.00    1.60
  -1   4  -4   38.80    1.50
  -1   4  -4   40.70    5.40
   1   4   4   42.50    1.90
   1   4   4   39.50    1.90
  -1   4  -4   42.30    6.30
  -2  -4  -4   32.90    1.90
   2  -4   4   32.30    1.80
   2  -4   4   31.40    2.70
   2  -4   4   32.00    2.70
   2  -4   4   35.90    1.80
  -2  -4  -4   38.10    5.50
  -2  -4  -4   35.80    2.00
  -2   4  -4   32.60    1.50
   2   4   4   34.10    1.90
   2   4   4   34.90    2.20
   2   4   4   29.90    1.80
  -2   4  -4   30.90    5.00
  -2   4  -4   33.10    7.80
   2   4   4   32.70    2.20
  -2   4  -4   32.20    1.40
   2   4   4   40.20    4.90
   3  -4   4    2.40    1.00
   3  -4   4    0.80    0.90
  -3  -4  -4    2.40    1.00
  -3  -4  -4    0.80    0.80
  -3   4  -4    1.20    0.60
  -3   4  -4    1.50    0.60
   3   4   4    1.10    0.80
  -3   4  -4    3.70    2.30
   3   4   4   -0.30    2.00
  -3   4  -4    0.80    2.30
   3   4   4    1.40    0.80
  -4  -4  -4  251.77    8.00
  -4  -4  -4  256.07    8.00
  -4  -4  -4  251.57    8.00
   4  -4   4  262.57    8.00
   4  -4   4  254.37    8.00
   4  -4   4  247.48    7.10
   4  -4   4  250.37    7.90
   4  -4   4  252.77    8.00
  -4  -4  -4  248.38    8.00
   4  -4   4  240.58    7.10
   4   4   4  255.77    7.90
  -4   4  -4  258.37    7.20
   4   4   4  243.08   12.10
  -4   4  -4  259.77    7.20
   4   4   4  249.38    7.80
  -4   4  -4  245.18   12.40
   5  -4   4    0.00    0.70
   5  -4   4   -0.70    0.50
  -5  -4  -4    0.00    0.90
   5  -4   4   -0.50    0.50
   5  -4   4    2.40    0.90
   5  -4   4    0.40    0.90
  -5  -4  -4   -0.20    0.80
  -5  -4  -4    1.10    1.00
  -5  -4  -4    1.60    1.00
   5  -4   4    1.50    0.90
   5   4   4    0.90    0.70
  -5   4  -4   -0.10    2.70
   5   4   4   -0.10    0.70
  -5   4  -4    0.70    0.60
   5   4   4    0.10    2.80
  -5   4  -4   -1.10    2.20
   5   4   4   -1.60    2.50
  -5   4  -4   -0.20    0.50
   6  -4   4   63.29    3.20
  -6  -4  -4   58.19    3.10
   6  -4   4   60.59    2.60
  -6  -4  -4   63.89    3.20
  -6  -4  -4   60.99    3.20
   6  -4   4   62.09    2.70
   6  -4   4   66.69    3.20
  -6  -4  -4   60.19    3.20
  -6   4  -4   58.39    2.30
  -6   4  -4   59.99    2.40
   6   4   4   58.59    2.90
  -6   4  -4   54.19    6.20
   6   4   4   65.99    6.30
   6   4   4   61.29    3.00
   7  -4   4    0.30    0.70
  -7  -4  -4    1.10    1.20
  -7  -4  -4    1.20    1.10
   7  -4   4    0.30    0.90
   7  -4   4    1.50    0.80
  -7  -4  -4    1.20    1.00
  -7  -4  -4    0.80    1.00
   7  -4   4    2.40    1.20
   7   4   4    0.40    0.90
  -7   4  -4    0.50    0.70
   7   4   4    1.20    3.10
  -7   4  -4    1.40    0.80
   7   4   4    1.10    0.90
  -7   4  -4    1.70    3.30
   8  -4   4   27.10    2.40
  -8  -4  -4   24.70    2.10
  -8  -4  -4   25.30    2.30
   8  -4   4   23.90    2.20
  -8  -4  -4   26.40    2.10
   8  -4   4   25.10    1.60
   8  -4   4   22.30    1.60
  -8   4  -4   23.40    1.60
   8   4   4   20.90    4.40
  -8   4  -4   23.90    1.70
  -8   4  -4   20.10    5.30
   8   4   4   19.40    2.00
   8   4   4   21.70    2.10
  -9  -4  -4   37.00    2.70
   9  -4   4   40.20    2.10
   9  -4   4   36.10    2.80
   9  -4   4   41.30    2.10
  -9  -4  -4   38.00    2.70
   9  -4   4   42.00    3.00
   9   4   4   35.50    2.70
  -9   4  -4   40.30    2.30
  -9   4  -4   39.20    2.30
   9   4   4   35.90    2.80
   8  -5  -4   -0.40    1.30
  -8  -5   4    0.30    1.20
  -8  -5   4    1.50    1.30
   8  -5  -4    0.40    1.30
  -8  -5   4    1.70    1.30
  -8  -5   4    1.20    1.40
  -8   5   4   -0.10    1.00
  -8   5   4    1.90    1.20
   8   5  -4    0.40    1.10
   8   5  -4    0.10    1.00
   7  -5  -4    0.60    1.20
  -7  -5   4    3.20    1.40
  -7  -5   4    0.20    1.10
  -7  -5   4    0.10    1.10
   7  -5  -4    0.20    1.20
  -7  -5   4    1.70    1.30
  -7   5   4    1.80    1.20
   7   5  -4    1.50    1.00
  -7   5   4    0.30    1.00
   7   5  -4    0.70    0.80
  -6  -5   4    3.00    1.30
  -6  -5   4    0.90    1.10
   6  -5  -4    2.90    1.30
  -6  -5   4    0.90    1.10
  -6  -5   4    2.80    1.30
   6  -5  -4    1.50    1.20
  -6   5   4    2.60    1.00
   6   5  -4    1.90    1.20
  -6   5   4    2.80    1.00
   6   5  -4    0.70    4.00
   6   5  -4    3.60    1.20
   5  -5  -4   27.10    2.20
   5  -5  -4   29.90    2.30
  -5  -5   4   28.30    2.30
  -5  -5   4   29.10    2.30
   5  -5  -4   29.10    1.50
   5  -5  -4   37.30    9.20
   5  -5  -4   30.00    1.50
   5   5  -4   26.40    2.00
   5   5  -4   26.50    6.00
  -5   5   4   30.60    2.00
  -5   5   4   27.50    1.90
   5   5  -4   27.70    2.00
  -4  -5   4    0.40    1.00
   4  -5  -4    2.50    0.90
  -4  -5   4    0.80    1.10
  -4  -5   4    1.50    1.10
  -4  -5   4    1.10    1.00
  -4   5   4   -0.90    5.70
   4   5  -4    2.20    0.90
   4   5  -4    1.80    3.40
   4   5  -4    1.60    0.90
   4   5  -4    2.80    3.20
   3  -5  -4    1.30    0.90
   3  -5  -4    1.00    1.10
   3  -5  -4    4.50    4.10
  -3  -5   4    2.40    1.20
   3  -5  -4    1.30    0.80
  -3  -5   4    6.20    1.30
  -3  -5   4    3.40    1.10
   3  -5  -4    2.20    1.10
  -3  -5   4    2.20    1.10
   3   5  -4    3.00    2.90
  -3   5   4    6.40    3.70
   3   5  -4    2.80    0.90
   3   5  -4    5.60    3.70
  -3   5   4    3.40    0.90
   3   5  -4    3.40    0.90
  -3   5   4    4.30    0.90
   2  -5  -4    3.10    1.10
  -2  -5   4    1.80    1.00
  -2  -5   4    2.50    1.00
   2  -5  -4    1.80    0.90
   2  -5  -4    0.30    2.20
   2  -5  -4    2.90    1.00
   2  -5  -4    3.20    1.10
  -2  -5   4    4.00    1.00
  -2  -5   4    3.10    0.90
   2   5  -4    9.00    4.20
   2   5  -4    1.10    0.70
   2   5  -4    2.30    0.80
  -2   5   4    2.60    0.60
  -2   5   4    1.30    3.00
   2   5  -4    3.90    3.50
  -2   5   4    1.90    1.00
  -2   5   4    2.60    0.60
  -2   5   4    2.10    0.90
  -1  -5   4    5.40    1.10
  -1  -5   4    7.00    1.40
  -1  -5   4    5.30    0.70
   1  -5  -4    3.00    3.70
   1  -5  -4    5.40    1.20
   1  -5  -4    4.60    1.10
  -1  -5   4    4.00    1.30
  -1  -5   4    4.60    1.00
  -1  -5   4    5.80    0.80
  -1   5   4    2.70    3.80
   1   5  -4    2.80    2.70
  -1   5   4    5.60    1.10
   1   5  -4    8.30    4.40
  -1   5   4    4.10    1.00
  -1   5   4    6.20    0.90
  -1   5   4    6.00    0.90
   0  -5  -4    6.10    3.50
   0  -5   4    2.10    0.70
   0  -5   4    3.00    0.80
   0  -5   4    2.70    0.80
   0  -5  -4    2.60    1.00
   0  -5   4    2.50    0.70
   0  -5   4    1.90    1.00
   0  -5   4    2.50    1.00
   0  -5  -4    4.30    0.90
   0  -5  -4    3.00    0.90
   0  -5  -4    3.30    1.10
   0   5  -4    2.20    0.80
   0   5  -4    4.00    0.90
   0   5  -4    1.20    2.60
   0   5   4    3.00    1.00
   0   5   4    1.60    0.90
   0   5  -4    4.60    3.20
   0   5   4    3.90    0.80
   0   5   4    7.50    3.70
   0   5   4    3.10    0.80
   1  -5   4    8.90    1.50
   1  -5   4   10.00    1.30
  -1  -5  -4    9.00    1.40
  -1  -5  -4    6.80    2.90
  -1  -5  -4    8.10    1.40
   1  -5   4   10.30    1.60
  -1  -5  -4    8.70    1.10
   1  -5   4    7.80    0.90
   1  -5   4    8.70    1.00
  -1  -5  -4    9.30    1.00
   1  -5   4    9.20    1.20
   1   5   4    6.10    3.40
   1   5   4    8.60    1.30
  -1   5  -4    9.10    1.00
   1   5   4    6.80    0.90
  -1   5  -4   11.40    1.20
   1   5   4    7.50    0.90
  -1   5  -4    9.50    1.00
  -1   5  -4    9.00    3.60
   1   5   4    7.20    1.30
   1   5   4    7.00    1.20
   1   5   4    8.20    1.20
  -1   5  -4   10.50    1.10
  -1   5  -4   10.70    4.60
  -2  -5  -4    6.30    1.30
   2  -5   4    7.80    1.40
   2  -5   4    4.00    1.20
   2  -5   4    6.40    1.20
  -2  -5  -4    8.00    1.40
   2  -5   4    5.30    1.20
  -2  -5  -4    5.20    3.80
  -2   5  -4    5.70    1.00
  -2   5  -4    6.80    1.00
   2   5   4   10.60    1.50
   2   5   4   12.30    3.70
  -2   5  -4    2.40    3.20
   2   5   4    6.10    1.20
  -2   5  -4    6.40    3.90
   2   5   4    6.40    1.10
   3  -5   4   68.09    3.00
  -3  -5  -4   72.09    7.30
   3  -5   4   62.19    3.00
  -3  -5  -4   66.29    3.20
  -3  -5  -4   62.69    3.10
   3  -5   4   66.09    3.00
   3  -5   4   60.89    2.90
   3   5   4   67.29    3.00
   3   5   4   64.59    3.00
   3   5   4   73.99    7.50
  -3   5  -4   52.59    8.00
  -3   5  -4   64.99    2.50
   3   5   4   65.09    3.00
  -3   5  -4   63.69    2.40
  -3   5  -4   63.49    8.90
   3   5   4   66.89    3.10
  -4  -5  -4    1.60    1.10
   4  -5   4    1.40    0.80
   4  -5   4    0.80    1.00
  -4  -5  -4    1.60    1.00
   4  -5   4    3.10    0.90
   4  -5   4    1.40    1.00
   4   5   4    2.10    0.80
  -4   5  -4    2.50    0.70
   4   5   4    1.20    0.80
  -4   5  -4    5.00    3.90
   4   5   4    3.00    3.60
  -4   5  -4    2.30    3.30
  -4   5  -4    1.50    0.70
   5  -5   4   12.50    1.40
   5  -5   4   13.90    2.30
  -5  -5  -4    9.80    1.80
   5  -5   4   13.20    1.40
  -5  -5  -4   12.70    2.00
   5  -5   4   17.20    2.40
   5   5   4   10.20    1.70
  -5   5  -4   11.00    1.00
   5   5   4   15.50    2.00
  -5   5  -4   11.30    4.70
   5   5   4   12.90    5.10
  -5   5  -4   11.70    1.00
   6  -5   4    4.90    1.50
   6  -5   4    3.60    1.40
   6  -5   4    3.50    1.00
  -6  -5  -4    2.30    1.20
  -6  -5  -4    0.80    1.00
   6  -5   4    2.30    0.90
   6   5   4    2.60    3.50
  -6   5  -4    0.30    6.40
   6   5   4    0.30    0.80
  -6   5  -4    1.10    0.80
   6   5   4    3.30    1.10
  -6   5  -4    2.60    0.80
  -7  -5  -4   30.50    2.60
   7  -5   4   35.70    2.10
   7  -5   4   35.10    2.10
   7  -5   4   38.20    2.70
   7  -5   4   37.80    2.70
  -7  -5  -4   36.20    2.60
   7   5   4   31.00    2.40
   7   5   4   35.30    2.50
  -7   5  -4   35.50    1.90
  -7   5  -4   32.60    1.80
  -8  -5  -4    2.40    1.30
   8  -5   4   -0.60    0.90
   8  -5   4   -0.50    1.20
   8  -5   4    0.90    1.40
  -8  -5  -4    2.10    1.30
   8  -5   4    1.30    1.00
   8   5   4    0.60    1.00
   8   5   4    2.00    1.40
   8   5   4    0.20    1.00
  -8   5  -4   -0.60    1.10
  -8   5  -4   -0.10    1.00
   7  -6  -4   14.70    2.40
  -7  -6   4   12.20    2.40
  -7  -6   4    9.30    2.30
  -7  -6   4   13.90    2.30
   7  -6  -4    8.10    2.10
  -7  -6   4    8.50    2.00
   7   6  -4   10.60    2.00
  -7   6   4   11.10    1.70
   7   6  -4   12.50    2.10
  -7   6   4   13.20    1.90
  -6  -6   4    1.00    1.20
  -6  -6   4    1.00    1.20
  -6  -6   4   -0.20    1.30
  -6  -6   4    4.00    1.50
   6  -6  -4    0.60    1.30
   6  -6  -4    1.50    1.50
  -6   6   4    1.50    1.00
   6   6  -4    0.30    0.90
  -6   6   4    4.80    1.30
   6   6  -4    1.00    1.10
  -5  -6   4    9.70    1.90
   5  -6  -4    9.60    1.20
   5  -6  -4    9.40    1.90
  -5  -6   4    9.40    2.00
   5  -6  -4   11.90    1.20
   5  -6  -4    9.50    1.80
  -5  -6   4   11.60    2.10
  -5  -6   4   12.90    2.20
  -5   6   4   15.70    3.10
  -5   6   4    8.90    2.70
   5   6  -4    8.10    1.60
   5   6  -4   10.00    1.60
  -4  -6   4   29.10    2.40
  -4  -6   4   33.80    2.50
   4  -6  -4   30.60    3.00
   4  -6  -4   30.30    1.80
   4  -6  -4   31.10    1.90
  -4   6   4   29.50    2.10
  -4   6   4   33.80    2.20
   4   6  -4   29.80    7.10
   3  -6  -4    1.70    0.90
  -3  -6   4    3.50    1.30
  -3  -6   4    3.30    1.30
   3  -6  -4    4.30    1.10
  -3  -6   4    4.30    1.20
  -3  -6   4    3.80    1.10
   3  -6  -4    1.10    5.20
   3  -6  -4    2.20    1.10
   3  -6  -4    2.80    1.30
   3   6  -4    2.10    0.90
  -3   6   4    0.60    4.70
  -3   6   4    2.10    1.00
  -3   6   4    2.20    1.00
   3   6  -4   -0.90    4.30
   3   6  -4    3.00    0.90
   3   6  -4    8.50    4.70
  -2  -6   4    6.60    1.30
   2  -6  -4    5.40    3.60
   2  -6  -4    6.90    1.40
   2  -6  -4    7.20    1.30
  -2  -6   4    5.30    1.20
  -2  -6   4    4.10    1.30
  -2  -6   4    5.20    1.40
   2  -6  -4    4.20    1.10
   2  -6  -4    5.50    1.30
   2   6  -4    4.10    4.50
   2   6  -4    3.70    1.00
   2   6  -4    6.70    1.30
  -2   6   4    4.80    0.90
  -2   6   4    4.00    1.00
  -2   6   4    6.50    1.30
   2   6  -4    7.70    4.60
  -2   6   4    1.80    4.60
  -2   6   4    4.50    1.20
  -2   6   4    3.80    1.00
   1  -6  -4    1.90    3.90
  -1  -6   4    5.60    1.20
   1  -6  -4    4.10    1.30
   1  -6  -4    4.70    1.20
  -1  -6   4    5.80    2.20
   1  -6  -4    6.70    1.30
   1  -6  -4    7.60    1.50
  -1  -6   4    4.20    2.00
  -1  -6   4    5.00    1.10
   1   6  -4    6.70    1.20
  -1   6   4    6.50    1.10
   1   6  -4    3.00    3.70
  -1   6   4    6.60    1.30
  -1   6   4    7.30    1.10
  -1   6   4    5.60    1.20
  -1   6   4    1.50    3.60
   1   6  -4    6.50    1.20
   1   6  -4    6.70    5.30
   0  -6  -4    1.90    1.00
   0  -6   4    2.90    1.00
   0  -6  -4    3.20    1.10
   0  -6   4    2.30    0.90
   0  -6  -4    4.10    1.20
   0  -6   4    4.40    1.00
   0  -6   4    2.40    1.30
   0  -6   4    5.10    1.40
   0  -6   4    3.70    1.00
   0  -6  -4    1.70    3.80
   0  -6  -4    5.00    1.30
   0   6  -4    0.00    4.40
   0   6  -4    5.50    1.00
   0   6   4    3.10    0.90
   0   6   4    5.50    1.20
   0   6   4    3.00    1.10
   0   6   4   -2.30    4.30
   0   6  -4   -1.10    3.70
   0   6  -4    3.40    0.90
   0   6   4    3.30    0.90
   1  -6   4   45.90    1.90
   1  -6   4   44.70    2.40
   1  -6   4   50.69    2.80
  -1  -6  -4   47.90    2.70
   1  -6   4   48.10    2.70
   1  -6   4   49.00    2.40
  -1  -6  -4   45.80    7.40
  -1  -6  -4   47.30    2.10
  -1  -6  -4   52.69    2.80
  -1   6  -4   35.20    7.30
  -1   6  -4   44.80    2.20
  -1   6  -4   39.40    2.00
   1   6   4   49.60    2.70
   1   6   4   47.40    2.40
   1   6   4   44.80    2.50
   1   6   4   46.60    2.40
  -1   6  -4   45.90    2.20
   1   6   4   55.59    7.50
  -1   6  -4   39.40    2.00
   2  -6   4    5.40    1.40
   2  -6   4    4.30    1.20
   2  -6   4    3.90    1.10
  -2  -6  -4    2.00    3.60
   2  -6   4    3.70    1.30
  -2   6  -4    5.00    1.00
  -2   6  -4    5.50    1.10
   2   6   4    4.80    1.20
   2   6   4    1.00    4.50
   2   6   4    5.10    1.20
  -2   6  -4   10.40    4.70
  -2   6  -4   -1.10    5.20
   3  -6   4   53.99    2.90
   3  -6   4   54.19    2.80
   3  -6   4   50.49    2.80
   3  -6   4   59.09    2.90
  -3  -6  -4   52.69    3.00
  -3  -6  -4   52.69    3.10
   3   6   4   51.09    2.90
  -3   6  -4   57.89    2.80
  -3   6  -4   42.70    8.10
  -3   6  -4   59.39    2.80
   3   6   4   54.79    2.90
   3   6   4   51.29    2.80
   3   6   4   54.19    3.00
   3   6   4   58.89    8.80
   4  -6   4   25.90    2.10
   4  -6   4   24.90    2.40
   4  -6   4   26.40    2.10
  -4  -6  -4   28.30    2.20
   4  -6   4   27.10    2.30
  -4  -6  -4   28.40    2.30
   4   6   4   25.90    2.10
   4   6   4   25.50    2.10
  -4   6  -4   35.90    8.90
   4   6   4   26.20    2.10
   4   6   4   24.70    2.10
  -4   6  -4   28.30    2.20
  -4   6  -4   25.20    2.20
   5  -6   4    1.50    1.10
   5  -6   4    2.60    1.20
   5  -6   4    3.90    1.40
  -5  -6  -4    2.30    1.20
   5  -6   4    1.60    1.10
  -5  -6  -4    4.10    1.40
   5   6   4    4.20    1.20
   5   6   4    6.80    1.50
  -5   6  -4    2.20    0.90
   5   6   4    3.20    1.30
   5   6   4    3.60    1.20
  -5   6  -4    1.30    0.80
  -6  -6  -4    7.50    1.90
   6  -6   4    4.00    1.40
  -6  -6  -4    6.00    1.70
   6  -6   4    5.70    1.50
   6  -6   4    1.70    1.20
   6  -6   4    5.30    1.60
   6   6   4    3.70    1.40
   6   6   4    7.00    1.50
   6   6   4    3.70    1.40
  -6   6  -4    3.90    1.10
   6   6   4    6.30    1.50
  -6   6  -4    4.60    1.10
   4  -7  -4    3.30    1.20
  -4  -7   4    1.20    1.20
  -4  -7   4    3.60    1.50
   4  -7  -4    4.30    1.80
  -4  -7   4    6.30    1.50
   4  -7  -4    3.20    1.20
  -4  -7   4    3.10    1.50
   4  -7  -4    4.80    1.70
   4   7  -4    2.50    1.20
  -4   7   4    3.10    1.30
   4   7  -4    4.70    1.30
  -4   7   4    4.30    1.50
   3  -7  -4    0.50    1.40
  -3  -7   4    1.10    1.20
   3  -7  -4    1.00    1.40
  -3  -7   4    0.60    1.10
  -3  -7   4    2.30    1.40
   3  -7  -4   -0.30    0.90
   3  -7  -4    1.50    1.00
  -3  -7   4    1.20    1.40
  -3   7   4    1.90    1.20
   3   7  -4    1.40    1.10
  -3   7   4    0.90    1.10
   3   7  -4    1.00    1.10
  -2  -7   4   20.00    1.90
  -2  -7   4   19.70    1.90
  -2  -7   4   21.30    2.40
   2  -7  -4   19.70    2.00
  -2  -7   4   22.20    2.30
   2  -7  -4   19.90    2.00
   2  -7  -4   16.90    7.40
  -2   7   4   14.10    7.30
   2   7  -4   18.70    1.90
   2   7  -4   20.60    2.00
  -2   7   4   25.90    2.10
  -2   7   4   25.20    2.10
   1  -7  -4    4.00    1.30
   1  -7  -4    4.50    1.40
   1  -7  -4    3.90    1.30
  -1  -7   4    5.40    1.20
  -1  -7   4    3.00    1.30
  -1  -7   4    1.10    1.00
   1  -7  -4   -2.60    6.50
   1  -7  -4    3.80    1.30
  -1  -7   4    2.30    1.30
  -1   7   4    3.40    0.90
   1   7  -4    4.00    1.10
   1   7  -4    8.80    7.20
  -1   7   4    4.40    1.00
  -1   7   4    3.30    1.30
   1   7  -4    2.00    1.10
  -1   7   4    5.20    1.30
   1   7  -4    5.40    5.70
  -1   7   4   -2.60    5.50
   0  -7  -4    7.00    1.60
   0  -7  -4    3.90    1.50
   0  -7   4    4.60    1.50
   0  -7  -4   -0.10    5.50
   0  -7  -4    2.90    1.10
   0  -7   4    5.60    1.50
   0  -7  -4    2.30    1.10
   0  -7   4    4.10    1.20
   0   7   4    0.90    5.20
   0   7  -4    8.80    6.00
   0   7  -4    3.00    1.00
   0   7   4    3.70    1.20
   0   7   4    3.50    1.20
   0   7  -4    4.20    1.10
   0   7   4    2.70    1.20
   0   7   4    2.80    1.10
   0   7  -4   -3.00    7.10
  -1  -7  -4    2.00    1.10
   1  -7   4    3.50    1.30
  -1  -7  -4    3.00    1.30
   1  -7   4    5.30    1.50
   1  -7   4    2.50    1.20
   1  -7   4    2.50    1.20
  -1   7  -4    1.00    9.10
  -1   7  -4    2.80    1.10
   1   7   4    2.50    1.20
  -1   7  -4   -2.60    6.90
  -1   7  -4    1.70    1.00
   1   7   4    1.40    1.00
   1   7   4    1.30    1.10
   1   7   4    2.00    1.20
  -2  -7  -4    0.00    1.20
   2  -7   4    3.80    1.30
   2  -7   4    2.20    1.40
  -2  -7  -4    1.00    1.30
   2  -7   4    3.90    1.20
   2  -7   4    0.90    1.20
  -2   7  -4    3.10    1.00
   2   7   4    2.00    1.80
  -2   7  -4    0.90    0.90
   2   7   4    0.00    1.00
   2   7   4    4.80    1.80
   2   7   4    1.30    1.20
  -3  -7  -4   -0.60    1.30
   3  -7   4    2.60    1.50
   3  -7   4    1.10    1.00
  -3  -7  -4    4.20    1.70
   3  -7   4    1.40    1.20
   3  -7   4   -1.20    1.10
  -3   7  -4    1.30    1.00
   3   7   4    3.10    1.30
   3   7   4    0.40    1.10
   3   7   4    2.00    1.10
   3   7   4    2.30    1.30
  -3   7  -4    3.10    1.10
   4  -7   4   19.20    2.60
   4  -7   4   18.90    2.50
  -4  -7  -4   16.20    2.60
  -4  -7  -4   16.50    2.70
   4  -7   4   14.10    2.20
   4  -7   4   15.20    2.20
   4   7   4   16.80    2.20
  -4   7  -4   16.40    1.60
   4   7   4   17.50    2.40
   4   7   4   16.90    2.30
  -4   7  -4   14.00    1.70
   4   7   4   19.10    2.10
 -11   0   5    5.90    1.50
 -11   0   5    7.10    1.60
  11   0  -5    4.30    1.30
  11   0  -5    4.60    1.40
 -11   0   5    5.50    1.40
 -11   0   5    4.40    1.40
  10   0  -5    1.50    0.90
 -10   0   5    1.00    0.90
 -10   0   5    1.00    0.90
  10   0  -5   -0.10    0.80
 -10   0   5    0.50    0.90
 -10   0   5    1.00    1.00
   9   0  -5   19.60    1.60
  -9   0   5   22.60    1.80
  -9   0   5   15.90    1.60
   9   0  -5   16.40    1.50
  -8   0   5    0.50    0.80
  -8   0   5    1.50    0.80
   8   0  -5    3.40    2.00
   8   0  -5    2.00    0.80
  -8   0   5   -0.20    0.90
  -8   0   5    1.20    0.50
  -8   0   5    0.30    0.80
  -8   0   5    0.00    1.50
   8   0  -5    1.70    0.60
   8   0  -5    1.70    0.60
   8   0  -5    1.80    0.70
  -7   0   5 1781.32   46.00
  -7   0   5 1806.82   46.00
   7   0  -5 1710.43   45.30
  -7   0   5 1631.54   48.80
   7   0  -5 1632.14   48.90
   7   0  -5 1715.23   46.40
   7   0  -5 1816.52   46.70
   7   0  -5 1729.83   45.30
  -7   0   5 1747.93   46.10
  -7   0   5 1760.72   46.10
  -7   0   5 1702.83   45.30
  -7   0   5 1710.13   45.30
   6   0  -5    0.00    0.40
   6   0  -5    1.50    1.40
   6   0  -5   -0.40    0.60
  -6   0   5   -0.30    0.40
   6   0  -5   -0.10    0.60
  -6   0   5   -0.30    1.10
  -6   0   5    1.30    0.60
  -6   0   5    0.40    0.60
  -6   0   5   -0.10    0.40
  -6   0   5    0.90    0.50
   6   0  -5    0.20    0.40
  -6   0   5   -0.30    0.50
  -5   0   5   92.19    5.20
  -5   0   5   98.89    2.90
  -5   0   5   86.69    3.20
   5   0  -5   97.09    3.30
  -5   0   5  102.49    3.40
   5   0  -5   96.89    3.20
  -5   0   5   96.49    3.30
   5   0  -5   93.99    2.90
   5   0  -5   97.49    2.90
  -5   0   5   96.39    2.90
   5   0  -5   85.49    5.10
  -5   0   5   84.29    3.20
  -5   0   5  102.09    3.40
  -5   0   5   96.09    3.40
   4   0  -5   -0.10    0.50
   4   0  -5    0.80    0.50
   4   0  -5    0.60    0.50
   4   0  -5    0.00    0.40
  -4   0   5    0.30    0.40
  -4   0   5    0.50    0.50
  -4   0   5    0.20    0.30
   4   0  -5   -0.10    0.50
   4   0  -5    0.00    0.50
   4   0  -5   -0.80    0.90
  -4   0   5    1.20    0.50
  -4   0   5    0.50    0.30
  -4   0   5    0.30    0.50
   4   0  -5    0.20    0.30
  -4   0   5    0.40    0.50
  -4   0   5    0.70    0.50
   4   0  -5    0.60    0.40
  -4   0   5   -0.50    1.00
   3   0  -5  256.57    7.00
   3   0  -5  250.27    9.60
   3   0  -5  258.97    7.30
  -3   0   5  257.37    7.30
  -3   0   5  265.47    7.40
  -3   0   5  254.87    7.20
  -3   0   5  265.37    7.00
  -3   0   5  260.67    7.30
   3   0  -5  267.27    7.70
   3   0  -5  257.97    7.00
   3   0  -5  263.27    7.30
  -3   0   5  269.17    7.00
   3   0  -5  259.27    7.30
  -3   0   5  251.17    9.50
   3   0  -5  265.87    7.30
  -3   0   5  258.07    7.30
   3   0  -5  256.07    7.80
  -3   0   5  254.77    7.30
  -2   0   5    0.60    0.50
   2   0  -5   -0.10    0.40
   2   0  -5    0.50    0.30
   2   0  -5    0.20    0.40
  -2   0   5    0.30    0.40
  -2   0   5    0.00    0.40
   2   0  -5    1.00    0.50
   2   0  -5    1.90    1.10
  -2   0   5    0.80    0.50
  -2   0   5   -0.30    0.30
  -2   0   5    0.30    0.40
  -2   0   5    0.10    0.30
  -2   0   5    1.60    1.10
   2   0  -5    0.40    0.30
   2   0  -5    0.80    0.50
   2   0  -5    0.20    0.40
  -2   0   5    0.40    0.40
   2   0  -5    0.20    0.40
  -1   0   5 9492.65  262.17
   1   0  -5 9999.00  262.67
   0   0   5    0.10    0.30
   0   0   5    0.20    0.40
   0   0   5   -0.40    0.30
   0   0  -5    0.50    0.40
   0   0  -5    0.00    0.30
   0   0  -5    0.10    0.30
   0   0   5   -0.30    0.40
   0   0  -5    0.30    0.40
   0   0  -5    0.70    0.30
   0   0  -5    1.90    1.00
   0   0  -5   -0.20    0.40
   0   0   5   -0.10    0.30
   0   0  -5   -0.20    0.30
   0   0   5    0.10    0.30
   0   0   5   -0.20    0.30
   0   0   5    0.30    0.30
   0   0   5   -0.30    0.90
   0   0  -5    0.80    0.40
   1   0   5  146.89    3.90
   1   0   5  141.79    4.10
   1   0   5  142.69    3.90
  -1   0  -5  142.69    4.30
  -1   0  -5  139.59    3.90
   1   0   5  136.09    4.10
  -1   0  -5  147.19    5.40
  -1   0  -5  135.59    4.10
   1   0   5  138.29    4.10
   1   0   5  140.09    4.10
   1   0   5  144.79    4.10
  -1   0  -5  139.29    3.90
  -1   0  -5  141.59    4.30
  -1   0  -5  134.49    4.10
   1   0   5  143.59    4.10
   1   0   5  147.79    5.50
   2   0   5    1.40    0.70
  -2   0  -5    0.00    0.70
   2   0   5    0.30    0.40
   2   0   5    0.00    0.40
  -2   0  -5   -0.20    0.40
   2   0   5    0.00    0.40
   2   0   5   -0.30    0.30
   2   0   5   -0.10    0.40
  -2   0  -5    0.20    0.40
   2   0   5   -0.50    0.30
   2   0   5    0.30    0.40
   2   0   5    0.40    0.40
  -2   0  -5    0.20    0.40
   2   0   5   -0.10    0.40
   2   0   5    0.00    0.30
  -2   0  -5   -0.10    0.30
   3   0   5  327.07    9.40
  -3   0  -5  336.97    9.40
   3   0   5  353.66    9.40
   3   0   5  325.67    9.40
   3   0   5  351.26    9.20
   3   0   5  343.87    9.20
   3   0   5  344.37    9.40
   3   0   5  336.67    9.80
  -3   0  -5  326.87    9.40
   3   0   5  341.37    9.40
   3   0   5  339.27    9.20
   3   0   5  334.27    9.40
   3   0   5  345.97    9.40
   3   0   5  343.27    9.20
   3   0   5  327.97    9.40
   4   0   5    0.50    0.40
   4   0   5   -0.10    0.40
   4   0   5   -0.50    0.40
   4   0   5    1.20    0.50
   4   0   5    1.60    0.50
   4   0   5    0.80    0.40
   4   0   5    0.00    0.40
   4   0   5    0.50    0.50
   4   0   5   -0.10    0.40
   4   0   5    0.70    0.40
  -4   0  -5    0.50    0.60
   4   0   5   -0.10    0.40
  -4   0  -5    0.80    0.60
   4   0   5    0.40    0.40
   4   0   5    0.40    0.40
   4   0   5    0.80    0.50
   5   0   5   63.49    2.30
   5   0   5   64.39    2.50
   5   0   5   58.39    2.30
   5   0   5   62.99    2.30
   5   0   5   63.99    2.40
   5   0   5   64.69    2.40
  -5   0  -5   62.09    2.50
   5   0   5   64.39    2.40
   5   0   5   58.49    2.30
  -5   0  -5   62.09    2.50
   6   0   5    1.00    0.60
   6   0   5    1.50    0.60
  -6   0  -5    1.70    0.80
  -6   0  -5    1.00    0.80
   6   0   5    0.40    0.50
   6   0   5    1.20    0.60
   6   0   5    1.00    0.60
   6   0   5    0.70    0.50
   7   0   5   44.30    2.20
   7   0   5   46.70    2.20
   7   0   5   46.90    2.20
   7   0   5   47.10    2.30
   7   0   5   45.90    2.30
   7   0   5   47.60    2.20
   7   0   5   52.69    2.30
   7   0   5   47.40    2.40
   8   0   5   -0.10    0.60
   8   0   5   -0.40    0.50
   8   0   5    0.00    0.60
   8   0   5    0.30    0.50
   8   0   5    0.10    0.60
   8   0   5    0.60    0.60
   8   0   5    0.80    0.70
   8   0   5   -0.10    0.60
   9   0   5   15.10    1.40
   9   0   5   17.60    1.70
   9   0   5   19.80    1.70
   9   0   5   19.10    1.60
   9   0   5   18.00    1.50
   9   0   5   19.10    1.60
   9   0   5   21.20    1.60
   9   0   5   17.80    1.50
  10   0   5    0.70    1.00
  10   0   5    0.30    0.90
  10   0   5    0.00    0.90
  10   0   5    1.50    1.00
  10   0   5    2.20    0.90
  10   0   5    0.70    0.90
  10   0   5   -0.60    0.90
  10   0   5   -0.50    0.90
 -11  -1   5    5.80    1.40
 -11  -1   5    2.40    1.20
 -11  -1   5    4.10    1.40
  11  -1  -5    1.70    1.20
  11  -1  -5    0.80    1.10
 -11  -1   5    4.20    1.40
  11   1  -5    0.50    1.00
 -11   1   5    1.70    1.30
 -11   1   5    1.80    1.30
 -11   1   5    1.70    1.20
 -11   1   5    5.30    1.40
  11   1  -5    1.50    1.10
 -10  -1   5    6.90    1.50
  10  -1  -5    3.60    1.10
 -10  -1   5    4.10    1.10
 -10  -1   5    5.40    1.00
  10  -1  -5    3.20    1.00
 -10  -1   5    5.20    1.00
 -10  -1   5    5.80    1.30
 -10  -1   5    5.60    1.30
 -10   1   5    4.50    1.20
 -10   1   5    5.80    1.30
  10   1  -5    1.50    0.90
 -10   1   5    3.10    1.10
  10   1  -5    2.90    0.90
 -10   1   5    3.90    1.20
  -9  -1   5    0.20    0.80
  -9  -1   5    0.80    0.90
   9  -1  -5    0.90    0.90
   9  -1  -5    1.00    0.90
  -9  -1   5    0.90    1.00
  -9  -1   5    1.90    1.00
  -9   1   5    1.20    0.90
   9   1  -5    1.40    0.80
   9   1  -5   -0.10    0.70
  -9   1   5   -0.40    0.80
  -8  -1   5   20.60    1.90
  -8  -1   5   17.30    1.70
  -8  -1   5   16.70    1.30
   8  -1  -5   16.70    3.50
  -8  -1   5   19.90    1.70
  -8  -1   5   12.50    2.90
  -8  -1   5   19.50    1.90
   8  -1  -5   18.00    1.70
  -8  -1   5   17.70    1.30
   8  -1  -5   19.10    1.70
  -8   1   5   19.60    1.70
   8   1  -5   17.80    1.70
   8   1  -5   17.90    3.20
  -8   1   5   18.00    3.20
  -8   1   5   19.30    1.50
  -8   1   5   17.20    1.50
  -8   1   5   17.90    1.60
   8   1  -5   19.20    1.70
  -7  -1   5    5.00    1.10
  -7  -1   5    4.50    1.10
  -7  -1   5    5.60    1.10
  -7  -1   5    3.60    1.00
   7  -1  -5    1.70    1.10
  -7  -1   5    3.80    0.80
  -7  -1   5    4.00    1.90
  -7  -1   5    5.10    0.90
   7  -1  -5    4.50    2.00
  -7   1   5    3.80    1.00
  -7   1   5    7.30    2.20
   7   1  -5    3.20    0.90
   7   1  -5    2.30    0.80
  -7   1   5    4.30    1.00
  -7   1   5    2.40    0.80
   7   1  -5    5.60    2.20
  -7   1   5    6.60    1.00
   6  -1  -5   12.30    1.20
  -6  -1   5   13.00    1.20
  -6  -1   5   11.80    1.20
  -6  -1   5   14.70    1.20
   6  -1  -5   13.50    2.90
  -6  -1   5   10.80    1.20
  -6  -1   5    9.30    2.30
   6  -1  -5   15.20    1.30
  -6  -1   5   11.60    0.90
  -6  -1   5   10.80    0.90
  -6  -1   5   12.50    1.00
  -6  -1   5   12.50    1.00
   6   1  -5   11.00    1.00
   6   1  -5   10.70    1.00
  -6   1   5   10.90    1.10
   6   1  -5   12.40    1.00
  -6   1   5   12.60    1.20
  -6   1   5   14.60    1.20
   6   1  -5   11.90    1.00
   6   1  -5   14.10    2.70
  -6   1   5   11.70    1.10
  -5  -1   5    8.20    1.00
  -5  -1   5    8.10    1.00
   5  -1  -5    7.50    2.10
  -5  -1   5    8.20    1.10
  -5  -1   5    7.10    0.80
   5  -1  -5    7.50    1.10
  -5  -1   5    8.90    2.20
   5  -1  -5    7.20    0.80
  -5  -1   5    9.80    1.20
  -5  -1   5    6.80    0.90
  -5  -1   5    6.30    0.90
   5  -1  -5    7.00    1.10
  -5  -1   5    7.10    1.00
   5  -1  -5    6.80    0.80
  -5   1   5    7.70    1.00
  -5   1   5    6.40    1.00
   5   1  -5    7.20    0.80
  -5   1   5    7.10    2.00
  -5   1   5    8.50    1.10
   5   1  -5    7.30    0.90
  -5   1   5    7.50    0.90
   5   1  -5    6.20    2.00
   5   1  -5    7.20    0.80
   5   1  -5    7.40    0.90
  -4  -1   5   20.00    1.20
   4  -1  -5   23.30    1.40
  -4  -1   5   21.80    1.20
  -4  -1   5   21.80    1.30
  -4  -1   5   20.60    1.30
   4  -1  -5   20.60    1.10
  -4  -1   5   21.80    2.60
   4  -1  -5   24.60    3.60
  -4  -1   5   21.30    1.00
  -4  -1   5   22.30    1.20
  -4  -1   5   22.30    1.20
   4  -1  -5   21.10    1.30
   4  -1  -5   20.40    1.10
  -4  -1   5   20.20    1.00
  -4   1   5   22.70    1.20
   4   1  -5   22.60    1.10
   4   1  -5   21.70    1.20
  -4   1   5   20.10    2.50
  -4   1   5   22.80    1.30
  -4   1   5   22.20    1.20
  -4   1   5   22.20    1.20
   4   1  -5   22.50    1.20
   4   1  -5   22.70    1.10
   4   1  -5   25.10    2.80
   3  -1  -5   48.50    1.90
  -3  -1   5   52.39    2.10
  -3  -1   5   53.39    2.00
   3  -1  -5   49.70    1.90
   3  -1  -5   50.49    2.00
   3  -1  -5   51.69    2.00
   3  -1  -5   52.69    1.90
  -3  -1   5   50.19    1.80
  -3  -1   5   50.09    1.90
   3  -1  -5   53.49    2.10
  -3  -1   5   54.19    1.90
  -3  -1   5   51.09    2.00
  -3  -1   5   50.99    1.80
  -3  -1   5   51.19    2.10
   3  -1  -5   60.19    4.10
  -3  -1   5   52.09    3.70
  -3   1   5   52.69    2.00
   3   1  -5   51.29    2.00
   3   1  -5   49.90    1.90
   3   1  -5   53.99    1.80
  -3   1   5   53.39    2.00
   3   1  -5   51.99    1.90
  -3   1   5   56.69    3.90
  -3   1   5   51.89    2.00
   3   1  -5   51.99    1.90
   3   1  -5   51.89    2.10
   3   1  -5   54.59    1.80
  -3   1   5   53.79    2.00
  -3   1   5   55.59    1.90
   3   1  -5   52.19    1.90
  -3   1   5   55.19    1.90
   3   1  -5   55.79    4.00
   2  -1  -5   13.70    0.80
  -2  -1   5   15.50    0.90
  -2  -1   5   13.70    0.80
   2  -1  -5   15.30    0.90
   2  -1  -5   15.90    1.00
  -2  -1   5   15.30    0.80
  -2  -1   5   15.40    1.00
   2  -1  -5   15.40    1.00
   2  -1  -5   14.70    2.20
  -2  -1   5   15.70    0.80
  -2  -1   5   16.00    2.30
  -2  -1   5   14.80    1.00
  -2  -1   5   14.20    0.90
  -2  -1   5   14.20    0.90
   2  -1  -5   14.20    0.80
   2  -1  -5   13.90    0.80
   2   1  -5   15.50    0.80
  -2   1   5   14.20    0.90
  -2   1   5   14.30    0.90
   2   1  -5   15.20    0.90
   2   1  -5   12.60    1.00
   2   1  -5   15.10    0.80
  -2   1   5   13.00    2.00
  -2   1   5   13.10    0.90
   2   1  -5   17.30    2.30
  -2   1   5   13.10    0.90
   2   1  -5   13.60    1.00
   2   1  -5   15.20    0.80
   2   1  -5   14.90    0.80
   2   1  -5   16.10    0.90
   1  -1  -5  419.56   11.20
   1  -1  -5  438.86   11.10
  -1  -1   5  413.26   11.30
  -1  -1   5  410.16   11.30
   1  -1  -5  437.06   11.10
   1  -1  -5  424.46   11.20
  -1  -1   5  430.66   11.20
  -1  -1   5  421.26   11.10
   1  -1  -5  389.96   11.20
   1  -1  -5  423.16   11.30
  -1  -1   5  413.66   11.30
   1  -1  -5  430.66   15.10
  -1  -1   5  417.96   11.30
   1  -1  -5  409.46   11.30
  -1  -1   5  428.76   11.20
  -1  -1   5  415.06   11.20
  -1  -1   5  428.76   15.00
   1   1  -5  415.16   11.20
   1   1  -5  405.26   11.30
   1   1  -5  416.66   11.10
  -1   1   5  421.76   11.30
  -1   1   5  412.26   11.50
  -1   1   5  430.66   17.30
  -1   1   5  419.86   11.30
   1   1  -5  405.16   11.10
  -1   1   5  424.76   11.10
   1   1  -5  415.76   11.30
  -1   1   5  415.76   11.50
   1   1  -5  409.76   11.30
   1   1  -5  407.46   11.30
  -1   1   5  414.26   11.30
  -1   1   5  413.36   11.30
   1   1  -5  419.46   11.20
  -1   1   5  428.76   11.10
   0  -1  -5 2044.50   56.09
   0  -1  -5 2180.68   58.59
   0  -1  -5 2127.89   56.09
   0  -1  -5 2090.19   56.09
   0  -1   5 2313.77   58.89
   0   1  -5 2163.68   56.09
   0   1  -5 2182.28   56.09
   0   1  -5 2095.19   56.09
   0   1   5 2154.18   56.09
   0   1  -5 2181.98   58.69
   0   1   5 2164.28   56.09
   0   1   5 2196.88   58.49
   0   1  -5 2113.99   56.09
   1  -1   5   67.19    2.10
   1  -1   5   66.09    2.20
  -1  -1  -5   60.69    2.10
   1  -1   5   67.49    2.20
  -1  -1  -5   67.39    2.20
   1  -1   5   71.39    3.90
   1  -1   5   65.89    2.20
  -1  -1  -5   65.39    2.20
  -1  -1  -5   64.89    2.20
  -1  -1  -5   61.89    2.20
   1  -1   5   65.79    2.10
  -1  -1  -5   63.09    2.10
  -1   1  -5   61.89    2.20
   1   1   5   65.89    2.10
  -1   1  -5   64.79    2.20
   1   1   5   67.39    2.10
   1   1   5   65.79    2.10
   1   1   5   62.29    3.60
  -1   1  -5   62.79    2.20
  -1   1  -5   64.09    2.00
  -1   1  -5   66.19    2.20
   1   1   5   66.09    2.10
  -1   1  -5   64.19    2.10
   1   1   5   62.99    2.20
   1   1   5   66.39    2.20
  -2  -1  -5  122.99    3.70
  -2  -1  -5  129.89    3.90
   2  -1   5  125.29    3.80
  -2  -1  -5  124.99    3.70
  -2  -1  -5  123.29    5.20
  -2  -1  -5  125.89    3.70
   2  -1   5  127.49    3.60
   2  -1   5  122.09    4.10
   2  -1   5  124.09    3.80
  -2  -1  -5  122.09    3.90
   2  -1   5  127.39    3.60
  -2  -1  -5  121.59    3.70
   2  -1   5  135.79    5.60
   2  -1   5  124.09    4.10
   2   1   5  131.29    3.80
  -2   1  -5  128.59    5.40
  -2   1  -5  120.89    3.80
   2   1   5  130.39    3.90
  -2   1  -5  125.49    3.90
   2   1   5  130.39    5.30
   2   1   5  130.09    3.90
   2   1   5  119.59    4.10
   2   1   5  118.09    3.70
  -2   1  -5  121.99    3.60
  -2   1  -5  123.39    3.80
  -2   1  -5  124.69    3.60
  -2   1  -5  124.69    3.90
   2   1   5  121.59    4.10
   2   1   5  131.59    3.80
   2   1   5  120.59    4.10
   2   1   5  122.99    4.10
   2   1   5  121.59    3.70
  -3  -1  -5   70.59    3.60
   3  -1   5   74.69    2.40
   3  -1   5   72.09    2.50
   3  -1   5   74.39    2.20
  -3  -1  -5   72.99    2.50
  -3  -1  -5   73.89    2.50
   3  -1   5   66.79    2.50
   3  -1   5   73.49    2.30
   3  -1   5   75.09    2.20
   3  -1   5   71.99    2.60
   3  -1   5   72.09    2.30
   3  -1   5   72.89    2.50
   3  -1   5   74.29    2.40
  -3  -1  -5   70.49    2.60
  -3  -1  -5   74.99    2.60
   3   1   5   76.39    2.60
   3   1   5   72.99    3.50
   3   1   5   68.89    2.60
   3   1   5   74.79    2.70
   3   1   5   73.59    2.50
   3   1   5   77.99    2.50
   3   1   5   71.69    2.40
   3   1   5   77.79    2.50
  -3   1  -5   72.49    2.70
  -3   1  -5   70.29    2.50
  -3   1  -5   70.39    2.20
  -3   1  -5   75.39    2.50
   3   1   5   73.29    2.60
  -3   1  -5   71.29    3.70
  -3   1  -5   76.59    2.70
   3   1   5   67.69    2.40
   3   1   5   72.29    2.60
   3   1   5   71.59    2.60
   3   1   5   67.99    2.60
  -3   1  -5   69.29    2.20
   4  -1   5    1.60    0.40
   4  -1   5    0.90    0.40
  -4  -1  -5    0.60    0.50
   4  -1   5    0.40    0.40
   4  -1   5    0.70    0.40
   4  -1   5   -0.20    0.40
   4  -1   5    0.40    0.30
  -4  -1  -5    0.60    0.50
  -4  -1  -5   -0.30    0.50
   4  -1   5    0.70    0.40
  -4  -1  -5    0.20    0.50
   4  -1   5    1.40    0.40
   4  -1   5    0.30    0.40
   4  -1   5    0.70    0.40
   4   1   5    0.90    0.40
   4   1   5    0.60    0.50
  -4   1  -5    1.40    0.60
   4   1   5    0.70    0.50
   4   1   5    0.40    0.40
   4   1   5    1.20    0.50
  -4   1  -5    0.50    0.90
  -4   1  -5    1.10    0.40
  -4   1  -5    0.00    0.60
   4   1   5    0.40    0.50
   4   1   5    0.80    0.40
  -4   1  -5    2.20    0.90
  -4   1  -5    0.70    0.40
   4   1   5    0.80    0.50
  -5  -1  -5   53.89    2.30
   5  -1   5   54.19    2.20
  -5  -1  -5   51.49    2.20
   5  -1   5   54.29    2.00
  -5  -1  -5   51.39    2.10
   5  -1   5   53.49    1.90
   5  -1   5   51.29    2.00
   5  -1   5   53.39    2.10
   5  -1   5   54.79    2.00
   5  -1   5   53.19    1.90
   5  -1   5   52.39    2.00
  -5  -1  -5   51.69    2.10
   5   1   5   54.09    2.20
  -5   1  -5   50.69    2.00
  -5   1  -5   49.50    2.30
   5   1   5   48.70    2.10
   5   1   5   56.89    2.40
   5   1   5   50.49    2.10
  -5   1  -5   50.19    2.00
   5   1   5   59.29    2.20
  -5   1  -5   49.10    2.30
  -6  -1  -5   74.09    3.00
   6  -1   5   70.09    2.70
  -6  -1  -5   71.99    2.80
  -6  -1  -5   73.09    2.80
   6  -1   5   75.09    2.90
   6  -1   5   75.59    2.90
  -6  -1  -5   72.29    3.00
   6  -1   5   71.69    2.70
   6   1   5   73.29    3.00
   6   1   5   76.79    2.90
  -6   1  -5   74.09    2.70
   6   1   5   74.99    2.90
  -6   1  -5   73.59    2.70
   7  -1   5  124.09    4.60
   7  -1   5  128.39    4.70
   7  -1   5  126.69    4.30
   7  -1   5  124.99    4.30
  -7  -1  -5  123.99    4.50
   7  -1   5  121.09    4.20
   7  -1   5  122.59    4.20
  -7  -1  -5  116.79    4.40
   7   1   5  130.39    4.40
   7   1   5  121.29    4.40
  -7   1  -5  128.59    4.20
   7   1   5  131.49    4.60
  -7   1  -5  124.69    4.30
  -8  -1  -5    2.50    1.00
   8  -1   5    2.60    0.80
   8  -1   5    2.30    0.90
   8  -1   5    3.10    1.10
   8  -1   5    3.90    0.80
  -8  -1  -5    2.60    1.00
   8  -1   5    2.10    0.90
   8  -1   5    2.20    0.90
   8   1   5    3.60    0.90
   8   1   5    2.30    0.90
  -8   1  -5    4.00    1.00
  -8   1  -5    2.50    0.80
   8   1   5    2.10    0.90
   8   1   5    2.70    0.90
   8   1   5    3.90    1.10
   8   1   5    3.60    1.10
   9  -1   5   -0.20    0.70
   9  -1   5    0.50    0.60
   9  -1   5   -0.50    0.60
   9  -1   5    0.30    0.70
   9  -1   5    1.80    1.20
   9  -1   5    0.00    1.10
   9   1   5    1.80    0.90
   9   1   5    1.40    0.80
   9   1   5    0.40    0.70
   9   1   5    1.00    0.80
   9   1   5    1.20    0.90
   9   1   5    0.80    0.80
   9   1   5   -0.30    0.70
  10  -1   5   27.40    2.20
  10  -1   5   28.40    2.00
  10  -1   5   32.20    2.40
  10  -1   5   27.80    1.90
  10  -1   5   27.40    1.90
  10  -1   5   27.10    2.30
  10  -1   5   30.90    2.00
  10   1   5   30.30    2.20
  10   1   5   33.10    2.30
  10   1   5   31.10    2.10
  10   1   5   32.00    2.20
  10   1   5   34.50    2.20
  10   1   5   32.40    2.20
  10   1   5   31.90    2.10
  10   1   5   30.30    2.00
 -10  -2   5   35.90    2.60
 -10  -2   5   47.30    2.90
 -10  -2   5   43.20    2.90
 -10  -2   5   41.50    2.80
  10  -2  -5   40.90    2.90
 -10  -2   5   45.00    2.30
 -10  -2   5   41.70    2.30
  10  -2  -5   41.30    2.90
 -10   2   5   40.00    2.60
 -10   2   5   41.20    2.60
 -10   2   5   43.00    2.20
  10   2  -5   44.10    2.20
 -10   2   5   44.40    2.20
  -9  -2   5   22.30    1.90
  -9  -2   5   22.10    1.70
  -9  -2   5   21.70    2.00
   9  -2  -5   23.50    2.10
  -9  -2   5   21.30    1.70
  -9  -2   5   24.90    2.00
  -9  -2   5   23.00    2.10
   9  -2  -5   23.30    2.10
  -9   2   5   24.50    2.10
   9   2  -5   29.10    4.80
   9   2  -5   21.70    1.50
  -9   2   5   26.00    2.10
  -9   2   5   25.30    1.90
  -8  -2   5    0.10    0.70
  -8  -2   5   -0.70    0.80
   8  -2  -5    0.50    0.90
  -8  -2   5    0.00    0.70
  -8  -2   5   -0.70    0.70
   8  -2  -5   -0.10    0.90
  -8  -2   5    1.10    0.80
  -8  -2   5    0.70    0.90
  -8   2   5    0.70    0.60
  -8   2   5    1.40    0.60
  -8   2   5    0.40    0.70
   8   2  -5   -0.80    0.60
  -8   2   5    1.20    0.80
  -7  -2   5    0.70    0.80
  -7  -2   5    1.90    0.90
   7  -2  -5    0.50    1.00
  -7  -2   5    1.00    0.90
  -7  -2   5   -0.40    0.70
   7  -2  -5    1.20    0.90
  -7  -2   5    1.00    0.90
  -7  -2   5    1.20    0.90
   7  -2  -5    1.20    2.60
  -7   2   5    0.40    0.70
   7   2  -5    4.70    2.20
  -7   2   5    2.40    0.90
  -7   2   5    0.90    0.60
  -7   2   5    2.70    2.00
  -7   2   5    2.60    0.70
   6  -2  -5   24.90    1.80
   6  -2  -5   27.30    1.80
  -6  -2   5   28.90    1.80
  -6  -2   5   26.00    1.60
   6  -2  -5   32.90    5.00
   6  -2  -5   22.60    1.30
  -6  -2   5   24.30    1.50
  -6  -2   5   26.60    1.70
  -6  -2   5   25.30    1.80
  -6  -2   5   26.10    3.70
  -6  -2   5   26.60    1.80
   6   2  -5   23.60    3.40
  -6   2   5   25.30    1.60
  -6   2   5   26.00    1.70
  -6   2   5   26.00    1.40
  -6   2   5   25.60    3.40
  -6   2   5   24.50    1.30
  -5  -2   5   16.20    1.20
   5  -2  -5   15.10    1.00
   5  -2  -5   13.90    0.90
  -5  -2   5   15.70    1.20
  -5  -2   5   16.30    1.30
   5  -2  -5   20.80    3.90
  -5  -2   5   16.30    1.20
  -5  -2   5   17.40    1.40
   5  -2  -5   17.10    1.40
  -5  -2   5   14.30    2.70
  -5  -2   5   15.70    1.40
   5  -2  -5   15.50    1.40
  -5   2   5   16.60    1.00
  -5   2   5   19.40    3.30
  -5   2   5   13.50    1.20
   5   2  -5   15.60    3.20
  -5   2   5   16.70    1.00
  -5   2   5   15.30    1.20
  -4  -2   5  871.71   23.40
   4  -2  -5  871.61   30.50
   4  -2  -5  859.91   23.00
  -4  -2   5  874.91   23.40
   4  -2  -5  871.51   23.00
  -4  -2   5  857.21   23.50
   4  -2  -5  888.21   23.60
  -4  -2   5  886.31   23.40
  -4  -2   5  872.71   23.30
   4  -2  -5  864.91   23.50
  -4  -2   5  876.01   23.60
  -4  -2   5  814.12   26.90
  -4   2   5  891.61   23.00
   4   2  -5  821.22   27.20
  -4   2   5  877.91   23.40
  -4   2   5  877.11   23.30
  -4   2   5  897.41   23.00
  -4   2   5  855.11   27.90
  -3  -2   5    8.50    2.10
  -3  -2   5    6.70    1.00
  -3  -2   5    9.10    1.10
  -3  -2   5    7.70    1.00
   3  -2  -5    8.60    1.10
   3  -2  -5   11.60    2.80
  -3  -2   5    9.50    1.10
  -3  -2   5    8.20    0.90
   3  -2  -5    7.60    0.60
   3  -2  -5    7.60    0.60
  -3  -2   5    8.10    0.90
   3  -2  -5    8.70    1.10
   3   2  -5    7.20    1.00
   3   2  -5    5.10    2.20
  -3   2   5    7.80    0.70
  -3   2   5    5.80    1.70
   3   2  -5    6.70    0.80
  -3   2   5    7.40    0.80
   3   2  -5    7.00    1.00
  -3   2   5    7.70    0.80
   3   2  -5    8.90    1.00
  -3   2   5    7.70    0.70
   2  -2  -5  540.05   14.10
   2  -2  -5  511.15   17.80
  -2  -2   5  522.35   14.50
  -2  -2   5  524.55   14.50
  -2  -2   5  531.55   14.30
   2  -2  -5  539.45   14.20
  -2  -2   5  524.15   14.50
   2  -2  -5  548.35   14.20
   2  -2  -5  543.25   14.50
  -2  -2   5  544.35   14.30
   2  -2  -5  509.05   14.40
   2  -2  -5  515.15   14.40
   2  -2  -5  539.95   14.50
  -2  -2   5  520.35   14.50
   2  -2  -5  541.45   14.10
  -2   2   5  543.35   14.10
   2   2  -5  522.75   18.00
   2   2  -5  523.15   14.50
  -2   2   5  523.75   14.40
  -2   2   5  544.55   14.30
   2   2  -5  524.15   14.50
   2   2  -5  527.05   14.50
  -2   2   5  538.75   14.30
   2   2  -5  523.35   14.30
  -2   2   5  547.75   14.40
  -2   2   5  528.55   14.40
   2   2  -5  523.85   14.50
  -2   2   5  523.85   17.90
  -2   2   5  549.05   14.10
   2   2  -5  531.15   14.30
  -2   2   5  535.35   14.50
  -1  -2   5  175.38    5.30
   1  -2  -5  186.78    5.30
   1  -2  -5  184.08    5.30
   1  -2  -5  182.48    5.20
  -1  -2   5  180.18    5.10
   1  -2  -5  186.58    8.30
   1  -2  -5  182.68    5.20
  -1  -2   5  181.18    8.20
  -1  -2   5  175.18    5.30
  -1  -2   5  180.88    5.40
  -1  -2   5  179.98    5.40
   1  -2  -5  176.68    5.30
   1  -2  -5  181.18    5.30
  -1  -2   5  187.28    5.10
  -1   2   5  175.78    5.50
  -1   2   5  183.88    5.20
   1   2  -5  188.78    8.40
  -1   2   5  179.98    5.30
   1   2  -5  179.18    5.10
  -1   2   5  186.68    5.20
  -1   2   5  183.88    5.10
   1   2  -5  186.48    5.30
   1   2  -5  181.38    5.30
  -1   2   5  185.28    5.20
  -1   2   5  175.08    8.10
  -1   2   5  172.78    5.50
   1   2  -5  176.08    5.40
   1   2  -5  184.98    5.30
   1   2  -5  185.88    5.10
   1   2  -5  184.28    5.10
   1   2  -5  177.68    5.20
   1   2  -5  190.48    5.10
  -1   2   5  182.38    5.40
   1   2  -5  173.38    5.40
   0  -2  -5  305.57    8.40
   0  -2  -5  306.77    8.40
   0  -2   5  285.37    8.30
   0  -2  -5  290.77    8.40
   0  -2   5  294.57    8.50
   0  -2   5  290.77    8.50
   0  -2   5  305.07   11.60
   0  -2  -5  305.47   11.50
   0  -2   5  294.97    8.30
   0  -2  -5  311.87    8.40
   0  -2  -5  312.07    8.40
   0  -2  -5  295.27    8.40
   0  -2  -5  303.17    8.40
   0  -2   5  294.67    8.30
   0  -2  -5  318.17    8.40
   0  -2   5  294.37    8.30
   0   2   5  305.07    8.40
   0   2   5  301.57    8.40
   0   2  -5  299.47   11.50
   0   2  -5  303.27    8.50
   0   2   5  305.27    8.50
   0   2  -5  306.87    8.10
   0   2  -5  298.27    8.50
   0   2  -5  303.37    8.30
   0   2  -5  304.67    8.30
   0   2   5  306.37    8.40
   0   2  -5  302.87    8.10
   0   2   5  301.67    8.40
   0   2   5  306.67    8.40
   0   2  -5  305.97    8.30
   0   2   5  302.87    8.40
   0   2  -5  304.07    8.10
   0   2  -5  309.67    8.10
   0   2   5  305.77    8.40
   0   2  -5  297.57    8.30
   0   2   5  316.57   11.50
  -1  -2  -5  360.66   12.50
  -1  -2  -5  322.47    9.30
   1  -2   5  337.67    9.40
  -1  -2  -5  348.97    9.40
   1  -2   5  331.77    9.30
  -1  -2  -5  343.57    9.40
   1  -2   5  345.47    9.40
   1  -2   5  325.67    9.30
   1  -2   5  343.27    9.10
  -1  -2  -5  336.37    9.20
   1  -2   5  341.87    9.10
  -1  -2  -5  331.87    9.20
  -1  -2  -5  317.57    9.30
   1   2   5  330.97    9.40
  -1   2  -5  350.76   12.60
  -1   2  -5  335.77    9.40
   1   2   5  334.77    9.20
  -1   2  -5  324.97    9.10
  -1   2  -5  340.67    9.40
   1   2   5  341.57   12.20
   1   2   5  342.47    9.40
   1   2   5  336.17    9.40
  -1   2  -5  339.77    9.30
   1   2   5  336.17    9.30
   1   2   5  337.37    9.40
   1   2   5  329.47    9.40
  -1   2  -5  335.97    9.30
   1   2   5  343.97    9.40
   1   2   5  333.97    9.40
  -1   2  -5  328.07    9.10
   1   2   5  332.17    9.20
   2  -2   5   31.80    1.20
   2  -2   5   32.20    1.20
   2  -2   5   32.20    1.50
  -2  -2  -5   31.30    1.50
  -2  -2  -5   29.20    1.40
   2  -2   5   29.20    1.50
  -2  -2  -5   30.70    1.40
  -2  -2  -5   30.70    1.30
   2  -2   5   29.00    1.50
  -2  -2  -5   32.30    1.30
  -2  -2  -5   30.00    1.50
   2  -2   5   33.70    1.50
  -2  -2  -5   33.30    3.10
   2   2   5   33.80    1.60
   2   2   5   29.10    1.50
   2   2   5   31.20    1.30
  -2   2  -5   32.70    1.20
   2   2   5   29.80    1.50
   2   2   5   31.40    1.40
  -2   2  -5   31.80    1.60
   2   2   5   31.80    1.50
   2   2   5   31.70    1.50
   2   2   5   31.40    1.50
  -2   2  -5   30.60    3.20
   2   2   5   31.70    1.30
  -2   2  -5   31.00    1.40
  -2   2  -5   31.30    1.10
  -2   2  -5   30.80    1.40
   2   2   5   34.10    3.30
  -2   2  -5   31.70    1.50
  -3  -2  -5   11.90    2.20
  -3  -2  -5   11.60    1.10
   3  -2   5   10.10    0.60
   3  -2   5   11.10    0.60
  -3  -2  -5   11.00    0.80
   3  -2   5   12.70    1.00
  -3  -2  -5   10.70    0.80
  -3  -2  -5   11.70    1.10
   3  -2   5   12.90    1.00
   3   2   5   11.10    0.70
  -3   2  -5    9.30    1.10
  -3   2  -5   10.80    0.60
  -3   2  -5   12.90    2.60
   3   2   5   11.50    1.00
   3   2   5   10.30    0.70
  -3   2  -5   14.20    2.80
  -3   2  -5   10.40    0.90
  -3   2  -5   11.00    1.00
   3   2   5   13.90    2.50
   3   2   5   11.10    0.90
  -3   2  -5   10.10    0.90
   3   2   5    9.90    0.90
   3   2   5   10.50    1.00
  -4  -2  -5    7.60    0.80
   4  -2   5    9.00    0.60
   4  -2   5    6.50    0.80
  -4  -2  -5    7.70    1.20
   4  -2   5    7.80    0.60
  -4  -2  -5    9.00    1.20
  -4  -2  -5    9.90    2.00
  -4  -2  -5    7.00    0.70
   4  -2   5    6.40    0.60
   4  -2   5    7.00    0.80
   4  -2   5    6.40    0.60
   4  -2   5    7.00    0.60
   4  -2   5    7.00    0.60
  -4   2  -5    6.20    1.80
  -4   2  -5    8.50    1.00
  -4   2  -5    8.10    0.80
   4   2   5    9.10    1.80
   4   2   5    8.10    1.00
  -4   2  -5    5.10    1.60
   4   2   5    8.40    0.70
   4   2   5    7.50    0.70
   4   2   5    8.30    0.90
  -4   2  -5    7.90    1.10
  -4   2  -5    7.50    0.80
   5  -2   5   18.40    1.00
   5  -2   5   21.30    1.30
   5  -2   5   21.30    1.00
   5  -2   5   21.00    1.00
   5  -2   5   21.90    1.00
   5  -2   5   19.60    1.10
   5  -2   5   21.00    1.00
  -5  -2  -5   22.60    1.50
  -5  -2  -5   22.70    1.50
  -5  -2  -5   18.70    1.20
  -5  -2  -5   22.40    1.60
   5  -2   5   19.70    1.30
  -5  -2  -5   20.00    1.20
   5   2   5   23.00    1.40
  -5   2  -5   20.20    1.10
   5   2   5   20.60    1.40
   5   2   5   19.80    2.60
  -5   2  -5   21.20    2.70
   5   2   5   19.80    1.10
   5   2   5   21.00    1.10
  -5   2  -5   19.90    2.60
  -5   2  -5   20.50    1.10
   6  -2   5   15.80    1.50
   6  -2   5   13.80    0.90
  -6  -2  -5   15.50    1.40
   6  -2   5   15.30    0.90
   6  -2   5   13.10    1.20
  -6  -2  -5   14.10    1.40
   6  -2   5   13.20    1.00
  -6  -2  -5   13.20    1.10
  -6  -2  -5   12.40    1.10
   6  -2   5   14.90    0.90
   6  -2   5   14.80    0.90
   6  -2   5   11.70    1.00
   6  -2   5   13.50    1.40
  -6  -2  -5   13.10    1.40
   6  -2   5   14.10    1.20
   6   2   5   11.10    1.10
   6   2   5   15.60    1.40
   6   2   5   14.10    1.30
  -6   2  -5   16.80    2.40
  -6   2  -5   12.50    1.00
  -6   2  -5   14.30    1.00
   6   2   5   12.30    1.10
  -6   2  -5   18.40    2.80
   7  -2   5  235.48    7.10
   7  -2   5  215.38    6.70
   7  -2   5  212.68    6.70
  -7  -2  -5  243.08    7.50
   7  -2   5  233.98    7.60
   7  -2   5  233.68    7.10
  -7  -2  -5  236.48    7.50
   7  -2   5  238.68    7.70
   7  -2   5  230.38    6.70
   7  -2   5  224.28    6.70
   7   2   5  242.68    7.40
   7   2   5  230.88    6.90
  -7   2  -5  237.78    6.90
   7   2   5  236.88    7.50
  -7   2  -5  237.78    7.00
   8  -2   5   17.80    1.40
   8  -2   5   19.00    2.30
   8  -2   5   16.40    1.10
  -8  -2  -5   20.90    1.70
   8  -2   5   27.30    3.90
   8  -2   5   17.10    1.40
   8  -2   5   17.00    1.10
  -8  -2  -5   18.10    1.60
   8   2   5   21.30    1.70
   8   2   5   16.50    1.60
  -8   2  -5   14.90    1.30
  -8   2  -5   18.40    1.40
   8   2   5   18.80    1.80
   9  -2   5    5.70    1.20
  -9  -2  -5    6.60    1.50
  -9  -2  -5    7.10    1.50
   9  -2   5    5.50    1.20
   9  -2   5    6.90    1.70
   9  -2   5    4.90    0.80
   9  -2   5    5.40    0.80
   9  -2   5    5.90    1.60
   9   2   5    6.20    1.40
   9   2   5    4.70    1.30
  -9   2  -5    6.50    1.20
  -9   2  -5    7.50    1.20
   9   2   5    5.80    1.10
   9   2   5    5.90    1.20
   9   2   5    7.60    1.50
   9   2   5    8.60    1.60
 -10  -2  -5    0.40    1.10
  10  -2   5   -0.80    0.60
 -10  -2  -5   -1.20    1.00
  10  -2   5    3.50    1.30
  10  -2   5   -1.20    0.80
  10  -2   5    1.20    1.20
  10  -2   5    1.10    0.90
  10  -2   5   -0.30    0.80
  10   2   5    2.00    1.00
  10   2   5    0.80    0.90
  10   2   5    0.30    0.90
  10   2   5    0.80    0.90
  10   2   5   -0.90    0.90
 -10   2  -5    1.00    1.00
 -10   2  -5   -0.50    0.90
  10   2   5    0.30    0.80
 -10  -3   5    2.70    1.60
  10  -3  -5    4.90    1.70
 -10  -3   5    6.30    1.80
 -10  -3   5    2.80    1.10
 -10  -3   5    4.30    1.30
  10  -3  -5    4.30    1.70
  10   3  -5    4.30    1.60
 -10   3   5    3.60    1.40
  10   3  -5    3.20    1.60
 -10   3   5    6.40    1.50
   9  -3  -5    0.40    1.10
  -9  -3   5   -0.40    0.90
  -9  -3   5    1.10    1.10
  -9  -3   5   -0.20    1.00
  -9  -3   5    0.80    1.00
   9  -3  -5    0.20    1.20
   9   3  -5    0.70    1.00
   9   3  -5   -2.40    3.40
  -9   3   5    1.00    0.90
  -9   3   5    1.50    0.90
   9   3  -5    1.40    1.00
  -8  -3   5   19.90    1.80
  -8  -3   5   17.10    1.70
   8  -3  -5   20.70    1.90
   8  -3  -5   18.00    1.80
  -8  -3   5   18.30    2.00
  -8  -3   5   24.10    2.10
  -8   3   5   16.90    1.60
   8   3  -5   18.00    1.80
   8   3  -5   23.20    2.00
  -8   3   5   19.40    1.70
   8   3  -5   18.60    4.40
  -7  -3   5    9.80    1.60
   7  -3  -5   14.40    2.10
  -7  -3   5   11.50    1.70
  -7  -3   5    7.80    1.40
  -7  -3   5   12.60    1.80
   7  -3  -5   13.40    1.90
  -7   3   5   11.50    1.60
  -7   3   5   11.60    1.40
   7   3  -5   16.00    3.90
   7   3  -5   11.50    1.70
   6  -3  -5   10.90    1.70
  -6  -3   5    9.60    1.40
   6  -3  -5    9.20    1.60
  -6  -3   5   11.60    1.50
  -6  -3   5    9.60    1.50
  -6  -3   5   10.10    1.50
  -6   3   5   10.40    1.40
  -6   3   5    8.90    1.30
   6   3  -5   11.00    4.20
   6   3  -5   12.20    4.90
   6   3  -5   10.30    1.50
  -5  -3   5   11.90    1.60
  -5  -3   5   12.40    1.60
   5  -3  -5   11.20    1.60
   5  -3  -5   11.60    3.20
   5  -3  -5   12.90    1.60
  -5  -3   5    9.90    1.40
  -5  -3   5   12.80    1.60
   5   3  -5   13.80    3.00
   5   3  -5    9.50    1.30
  -5   3   5    6.40    2.70
  -5   3   5   10.90    1.20
  -5   3   5   11.70    1.40
   5   3  -5   10.40    1.20
   4  -3  -5    5.10    1.00
   4  -3  -5    5.20    2.30
   4  -3  -5    7.30    1.20
  -4  -3   5    5.10    1.00
  -4  -3   5    6.20    1.80
  -4  -3   5    5.90    1.10
  -4  -3   5    7.20    1.90
   4  -3  -5    5.50    0.60
   4   3  -5    7.40    2.90
  -4   3   5    5.50    2.00
  -4   3   5    9.30    1.30
  -4   3   5    6.60    1.20
  -3  -3   5   98.49    3.60
  -3  -3   5  100.89    3.70
   3  -3  -5  106.09    3.30
  -3  -3   5   95.49    3.60
   3  -3  -5  101.69    3.60
   3  -3  -5  101.49    3.30
   3  -3  -5  102.29    3.60
   3  -3  -5  107.29    7.00
   3  -3  -5  101.99    3.10
  -3  -3   5  100.79    3.60
   3  -3  -5  103.49    3.10
  -3   3   5  100.69    3.10
  -3   3   5  106.59    7.10
   3   3  -5   99.59    3.40
  -3   3   5  104.09    3.50
   3   3  -5  108.29    9.90
  -3   3   5  103.29    3.20
  -3   3   5  103.99    3.10
  -3   3   5  101.59    3.20
  -3   3   5  100.49    3.50
   3   3  -5  102.99    3.50
  -2  -3   5   88.59    3.20
  -2  -3   5   89.59    3.20
   2  -3  -5   87.99    3.20
   2  -3  -5   81.19    6.10
  -2  -3   5   84.99    3.20
   2  -3  -5   90.79    2.80
   2  -3  -5   88.89    3.10
  -2  -3   5   85.39    3.20
   2  -3  -5   89.69    2.90
   2  -3  -5   90.89    2.80
   2   3  -5   88.19    6.20
   2   3  -5   84.79    3.00
   2   3  -5   88.09    2.90
  -2   3   5   91.69    2.90
  -2   3   5   96.69    6.40
  -2   3   5   88.89    3.10
   2   3  -5   82.39    2.90
   2   3  -5   81.59    2.90
  -2   3   5   88.79    2.80
  -2   3   5   88.89    2.80
  -2   3   5   88.99    2.80
  -2   3   5   81.99    3.10
   1  -3  -5   83.99    2.80
   1  -3  -5   83.69    6.00
  -1  -3   5   83.99    2.90
   1  -3  -5   88.29    3.00
   1  -3  -5   85.59    2.90
   1  -3  -5   83.69    2.80
  -1  -3   5   83.09    2.60
  -1  -3   5   84.69    3.10
  -1  -3   5   78.99    2.90
  -1  -3   5   85.39    3.10
   1   3  -5   88.19    6.10
   1   3  -5   85.79    2.70
   1   3  -5   83.49    2.70
   1   3  -5   80.39    2.90
   1   3  -5   86.69    2.80
  -1   3   5   85.49    3.00
   1   3  -5   84.59    2.90
   1   3  -5   82.69    2.90
  -1   3   5   87.69    3.10
   1   3  -5   87.99    2.80
  -1   3   5   85.99    2.80
  -1   3   5   87.59    2.80
  -1   3   5   77.89    2.90
  -1   3   5   85.99    2.80
  -1   3   5   83.59    2.80
   1   3  -5   84.09    2.90
  -1   3   5   75.79    2.90
  -1   3   5   82.99    3.00
  -1   3   5   83.19    3.10
  -1   3   5   76.79    5.90
   0  -3   5  231.78    6.70
   0  -3  -5  241.98   10.80
   0  -3  -5  240.48    6.80
   0  -3   5  231.78    7.00
   0  -3   5  235.98    7.00
   0  -3  -5  237.88    6.90
   0  -3   5  234.28    6.70
   0  -3  -5  238.98    6.90
   0  -3  -5  237.08    6.80
   0  -3   5  237.68    6.70
   0  -3   5  233.68    6.70
   0   3  -5  234.68    6.70
   0   3   5  241.08    6.80
   0   3   5  233.98    6.90
   0   3   5  239.78    6.90
   0   3   5  234.68    6.80
   0   3  -5  231.48    6.60
   0   3  -5  229.68    6.50
   0   3   5  228.88    6.90
   0   3   5  236.88    6.80
   0   3  -5  236.38    6.70
   0   3  -5  231.08    6.50
   0   3  -5  229.38    6.70
   0   3   5  237.48    6.80
   0   3   5  231.88    6.90
   0   3  -5  234.78    6.70
   0   3  -5  242.28   11.00
   0   3   5  229.28    6.70
   0   3   5  230.68    6.70
   0   3  -5  239.08    6.60
   0   3  -5  235.18   10.80
   0   3   5  243.28   10.80
  -1  -3  -5   40.10    1.80
  -1  -3  -5   40.60    4.30
   1  -3   5   36.60    1.30
   1  -3   5   39.10    1.80
  -1  -3  -5   37.10    1.80
   1  -3   5   38.00    1.40
   1  -3   5   36.10    1.30
  -1  -3  -5   37.30    1.50
   1  -3   5   36.50    1.80
   1  -3   5   37.50    1.40
  -1  -3  -5   34.00    1.50
   1  -3   5   35.10    1.60
   1  -3   5   34.80    1.60
   1   3   5   36.40    2.40
  -1   3  -5   35.60    1.30
   1   3   5   34.80    1.70
   1   3   5   35.80    4.00
  -1   3  -5   35.80    4.30
  -1   3  -5   36.90    4.10
  -1   3  -5   36.90    1.40
   1   3   5   33.30    1.70
  -1   3  -5   37.40    1.30
   1   3   5   37.20    1.50
  -1   3  -5   35.10    1.40
  -1   3  -5   36.60    1.70
   1   3   5   37.00    1.50
   1   3   5   34.20    1.70
   1   3   5   37.00    2.50
   1   3   5   37.90    1.70
  -1   3  -5   37.50    1.70
  -2  -3  -5   32.60    1.80
  -2  -3  -5   33.80    1.40
   2  -3   5   32.00    1.60
  -2  -3  -5   33.90    1.40
   2  -3   5   32.60    1.70
  -2  -3  -5   33.40    1.80
   2   3   5   32.90    1.70
  -2   3  -5   32.70    1.70
  -2   3  -5   34.20    4.00
  -2   3  -5   34.20    1.70
  -2   3  -5   32.00    6.70
   2   3   5   35.50    4.00
   2   3   5   32.50    1.70
   2   3   5   32.60    1.70
   2   3   5   32.10    1.40
   2   3   5   31.30    1.60
  -3  -3  -5    1.90    0.50
   3  -3   5    1.20    0.70
   3  -3   5    1.80    0.70
  -3  -3  -5    1.00    0.80
  -3  -3  -5    0.80    0.80
  -3  -3  -5   -0.70    1.80
  -3   3  -5    2.50    1.70
  -3   3  -5    0.10    1.80
   3   3   5    2.40    1.60
   3   3   5    0.70    0.80
   3   3   5    0.90    0.80
   3   3   5    1.60    0.50
  -4  -3  -5  106.79    3.90
   4  -3   5  107.89    3.90
   4  -3   5   99.39    3.10
   4  -3   5  104.09    3.70
  -4  -3  -5  104.69    3.90
   4  -3   5  110.69    3.70
   4  -3   5   96.49    3.10
   4  -3   5  110.89    4.00
  -4  -3  -5  101.39    6.40
  -4   3  -5  103.49    3.20
  -4   3  -5  107.49    6.70
   4   3   5  110.49    3.80
   4   3   5  106.89    6.60
  -4   3  -5  100.29    6.60
   4   3   5  109.39    3.90
  -5  -3  -5   46.60    2.40
   5  -3   5   47.30    2.50
   5  -3   5   47.80    2.50
   5  -3   5   40.00    1.80
  -5  -3  -5   44.40    2.40
   5  -3   5   47.10    2.10
  -5  -3  -5   47.60    2.50
   5  -3   5   41.10    1.90
   5  -3   5   47.70    2.20
  -5   3  -5   52.59    5.00
  -5   3  -5   47.20    1.80
  -5   3  -5   44.40    4.70
   5   3   5   48.10    2.30
  -5   3  -5   50.09    1.80
   5   3   5   51.79    4.60
   5   3   5   51.19    2.30
   6  -3   5    3.80    1.00
  -6  -3  -5    2.80    1.10
   6  -3   5    2.80    0.60
   6  -3   5    1.90    0.60
  -6  -3  -5    2.40    1.00
  -6  -3  -5    2.00    1.00
   6  -3   5    2.40    1.10
   6  -3   5    3.40    1.10
   6  -3   5    3.00    0.90
  -6   3  -5    2.60    2.40
  -6   3  -5    2.70    0.70
   6   3   5    5.60    2.40
   6   3   5    4.00    2.30
   6   3   5    2.40    0.90
  -6   3  -5    3.90    0.70
   6   3   5    4.00    1.10
  -6   3  -5    3.40    2.40
   7  -3   5   12.20    1.30
   7  -3   5   14.50    1.30
   7  -3   5   16.90    1.80
  -7  -3  -5   15.10    1.60
  -7  -3  -5   13.20    1.60
   7  -3   5   14.00    1.70
  -7   3  -5   13.60    1.10
   7   3   5   14.70    1.50
   7   3   5   13.20    1.80
  -7   3  -5   13.20    3.60
  -7   3  -5   15.10    1.10
   8  -3   5    2.20    0.90
   8  -3   5    1.70    1.10
   8  -3   5    6.40    1.60
  -8  -3  -5    1.20    1.00
  -8  -3  -5    2.30    1.10
   8  -3   5    1.90    0.90
  -8   3  -5    1.40    0.70
  -8   3  -5    3.20    0.80
   8   3   5    2.60    1.10
   8   3   5    0.80    1.00
  -9  -3  -5    8.90    1.80
   9  -3   5   11.80    1.60
  -9  -3  -5   15.60    2.20
   9  -3   5   13.40    2.20
   9  -3   5   17.80    2.50
   9  -3   5   13.30    1.70
   9   3   5   12.70    2.10
   9   3   5   16.40    2.10
   9   3   5   12.30    2.00
   9   3   5   11.30    1.80
  -9   3  -5   13.90    1.60
  -9   3  -5   12.20    1.50
  10   3   5    3.00    1.30
  10   3   5    4.80    1.50
  10   3   5    4.10    1.70
  -9  -4   5    0.80    1.00
  -9  -4   5    4.60    1.40
   9  -4  -5    2.00    1.50
  -9  -4   5    1.60    1.30
  -9  -4   5    4.10    1.20
   9  -4  -5    2.30    1.30
  -9   4   5    1.50    1.00
   9   4  -5    3.70    1.30
  -9   4   5    1.80    1.10
   9   4  -5    4.00    1.20
  -8  -4   5    7.80    1.50
  -8  -4   5    5.20    1.50
   8  -4  -5    6.70    1.70
  -8  -4   5   10.10    2.00
   8  -4  -5    8.00    1.70
  -8  -4   5    8.50    1.60
  -8   4   5    6.50    1.50
   8   4  -5    7.00    1.50
   8   4  -5    1.70    5.60
   8   4  -5    8.10    1.60
  -8   4   5    7.70    1.60
   7  -4  -5    8.70    1.70
  -7  -4   5    7.80    1.60
  -7  -4   5    9.90    1.70
  -7  -4   5    8.70    1.60
   7  -4  -5    5.50    1.40
  -7   4   5    7.40    1.30
   7   4  -5    4.70    4.10
   7   4  -5    8.60    1.50
  -7   4   5    8.80    1.40
   7   4  -5    7.20    1.40
  -6  -4   5    0.10    0.90
   6  -4  -5    1.20    1.00
  -6  -4   5    1.70    0.90
  -6  -4   5    0.90    0.90
   6  -4  -5    1.20    0.90
  -6  -4   5    1.20    1.00
   6  -4  -5   -2.10    2.70
   6   4  -5    1.60    0.70
  -6   4   5    1.00    0.80
  -6   4   5   -1.20    2.80
  -6   4   5    0.50    0.70
   6   4  -5    0.40    3.40
   6   4  -5    0.80    0.80
  -5  -4   5   27.90    2.10
   5  -4  -5   30.70    2.10
  -5  -4   5   27.60    2.00
  -5  -4   5   27.80    2.00
   5  -4  -5   31.20    6.50
  -5  -4   5   26.90    2.10
   5  -4  -5   30.90    2.10
   5   4  -5   22.60    1.70
  -5   4   5   26.80    1.80
  -5   4   5   20.20    5.30
   5   4  -5   24.60    1.80
   5   4  -5   48.30    9.60
  -5   4   5   28.10    1.80
   5   4  -5   25.90    5.00
   4  -4  -5    0.60    0.50
   4  -4  -5   -0.40    2.60
  -4  -4   5   -0.60    0.80
   4  -4  -5   -0.60    0.80
  -4  -4   5   -1.00    0.80
  -4  -4   5   -0.90    0.70
  -4  -4   5    1.40    0.90
   4  -4  -5    0.40    0.50
  -4   4   5   -0.40    2.40
   4   4  -5    1.40    0.80
  -4   4   5    0.60    0.50
   4   4  -5    0.50    0.70
   4   4  -5    3.30    2.70
  -4   4   5   -0.80    0.60
   4   4  -5   -1.60    2.20
  -4   4   5    0.20    0.70
  -4   4   5    0.70    0.50
   3  -4  -5  137.59    4.80
  -3  -4   5  143.19    4.90
   3  -4  -5  140.39    4.30
  -3  -4   5  135.09    4.90
   3  -4  -5  138.99    9.20
   3  -4  -5  142.99    4.90
  -3  -4   5  136.29    4.90
   3  -4  -5  137.19    4.30
  -3  -4   5  137.89    4.80
   3   4  -5  131.79    4.80
  -3   4   5  137.99    4.30
  -3   4   5  141.99    4.70
  -3   4   5  140.39    4.10
  -3   4   5  149.39    9.30
  -3   4   5  142.19    4.10
  -3   4   5  144.79    4.70
   3   4  -5  140.49    9.10
   3   4  -5  147.69    9.30
   3   4  -5  132.69    4.70
  -3   4   5  134.99    4.30
  -2  -4   5   15.30    1.40
   2  -4  -5   14.40    1.10
  -2  -4   5   14.30    1.30
   2  -4  -5   15.60    1.40
  -2  -4   5   16.00    1.50
   2  -4  -5   16.20    1.40
  -2  -4   5   16.80    1.30
   2  -4  -5   17.40    1.20
   2  -4  -5   15.70    3.70
   2   4  -5   11.70    3.80
  -2   4   5   15.60    1.00
  -2   4   5   16.40    1.30
  -2   4   5   16.50    1.00
  -2   4   5   17.10    1.00
  -2   4   5   16.30    1.30
   2   4  -5   26.20    4.80
   2   4  -5   16.00    1.20
  -2   4   5   14.50    1.30
   2   4  -5   14.80    1.10
  -2   4   5   17.00    1.00
  -2   4   5   15.50    1.30
  -2   4   5   21.80    4.00
   1  -4  -5   10.10    1.30
  -1  -4   5    8.50    1.30
  -1  -4   5    6.60    0.70
  -1  -4   5    7.50    0.80
  -1  -4   5    8.30    1.10
   1  -4  -5    7.10    1.10
  -1  -4   5    9.80    1.20
   1  -4  -5    8.60    3.10
   1  -4  -5    9.20    1.20
  -1  -4   5    8.00    1.30
   1  -4  -5    9.10    1.20
  -1   4   5    9.00    1.20
   1   4  -5    6.90    2.90
  -1   4   5    9.40    1.20
   1   4  -5    7.40    0.80
  -1   4   5    7.30    0.90
  -1   4   5    6.00    2.70
  -1   4   5    9.60    0.90
   1   4  -5    8.90    0.90
  -1   4   5    7.50    0.90
  -1   4   5    6.50    0.80
   1   4  -5    6.20    2.50
   0  -4   5   98.39    3.40
   0  -4  -5   98.29    7.60
   0  -4  -5  102.79    3.40
   0  -4   5   99.79    3.30
   0  -4  -5  103.59    3.70
   0  -4  -5  101.79    3.60
   0  -4   5   95.89    3.30
   0  -4   5  102.29    3.30
   0  -4   5  105.09    3.40
   0  -4   5   98.89    3.40
   0  -4  -5  102.99    3.40
   0  -4   5   95.49    3.70
   0  -4   5   96.69    3.70
   0   4  -5  109.99    7.50
   0   4  -5   95.09    3.30
   0   4  -5  101.29    3.30
   0   4   5  104.69    3.50
   0   4  -5  101.89    3.30
   0   4   5  104.49    3.60
   0   4  -5  101.59    3.40
   0   4   5  101.69    3.50
   0   4  -5  106.99    7.90
   0   4   5   97.69    7.40
   0   4   5  104.29    3.70
   1  -4   5   12.10    1.50
  -1  -4  -5   11.30    1.60
   1  -4   5   10.00    0.80
  -1  -4  -5   11.00    1.00
  -1  -4  -5   10.80    1.50
  -1  -4  -5    9.00    0.90
   1  -4   5    8.90    1.00
   1  -4   5    9.80    1.20
   1  -4   5   11.00    0.80
  -1  -4  -5   14.20    4.20
   1  -4   5   12.00    1.00
  -1   4  -5   10.80    0.80
   1   4   5   10.40    1.10
  -1   4  -5    9.80    0.80
  -1   4  -5   10.60    0.90
   1   4   5   11.10    1.10
  -1   4  -5   12.70    3.30
   1   4   5   10.10    3.10
  -1   4  -5   21.90    5.20
   1   4   5   11.10    1.10
   1   4   5    9.60    1.00
   1   4   5    9.90    0.90
  -1   4  -5   10.40    0.80
   1   4   5   10.30    1.10
  -2  -4  -5   58.39    2.10
  -2  -4  -5   57.69    2.70
   2  -4   5   56.29    2.00
  -2  -4  -5   57.19    2.60
   2  -4   5   56.89    2.00
   2  -4   5   54.49    2.50
   2  -4   5   62.09    2.60
   2  -4   5   59.29    2.50
  -2  -4  -5   49.80    5.40
   2  -4   5   60.09    2.60
  -2   4  -5   58.19    2.00
  -2   4  -5   55.69    2.00
   2   4   5   58.09    2.60
   2   4   5   59.69    2.60
  -2   4  -5   58.89    6.20
   2   4   5   53.79    2.00
   2   4   5   62.69    5.70
   2   4   5   56.79    2.60
   2   4   5   57.49    2.50
  -2   4  -5   57.89    5.90
  -3  -4  -5   20.80    1.70
   3  -4   5   20.80    1.10
   3  -4   5   22.20    1.70
  -3  -4  -5   24.90    1.70
   3  -4   5   21.90    1.60
   3  -4   5   19.30    1.60
   3  -4   5   21.10    1.70
   3  -4   5   21.60    1.10
  -3   4  -5   22.30    1.10
  -3   4  -5   28.30    5.00
   3   4   5   21.40    1.60
   3   4   5   21.30    1.60
   3   4   5   21.60    1.60
  -3   4  -5   19.30    4.20
   3   4   5   24.00    4.50
  -3   4  -5   22.00    1.10
   3   4   5   21.70    1.60
  -4  -4  -5  198.58    6.50
  -4  -4  -5  189.28   10.30
   4  -4   5  198.18    6.20
   4  -4   5  194.08    6.40
   4  -4   5  178.78    5.60
   4  -4   5  188.88    6.40
  -4  -4  -5  198.58    6.50
   4  -4   5  172.78    5.60
   4  -4   5  193.78    6.20
  -4   4  -5  204.88   11.10
   4   4   5  194.48   10.50
   4   4   5  191.98    6.20
  -4   4  -5  185.88    5.50
   4   4   5  196.08    6.30
   4   4   5  191.98    6.40
  -4   4  -5  195.28    5.60
   5  -4   5    1.00    0.90
  -5  -4  -5    0.90    1.00
   5  -4   5    1.70    0.50
   5  -4   5    0.70    0.50
   5  -4   5    2.40    0.90
  -5  -4  -5    2.00    1.10
   5  -4   5    1.10    0.80
   5  -4   5    0.80    0.90
  -5   4  -5    2.00    0.60
  -5   4  -5    1.40    0.60
   5   4   5    1.90    0.90
  -5   4  -5    0.50    2.30
   5   4   5    3.70    2.80
  -5   4  -5   -0.10    2.30
   5   4   5    1.70    0.80
  -6  -4  -5   13.60    2.10
   6  -4   5   15.30    1.30
   6  -4   5   14.30    1.30
  -6  -4  -5   15.20    2.10
   6  -4   5   14.90    2.20
   6  -4   5   14.70    2.10
  -6   4  -5   12.00    1.00
   6   4   5   15.80    4.00
  -6   4  -5   13.30    1.00
  -6   4  -5   14.20    4.20
   6   4   5   15.00    1.70
   6   4   5   15.40    1.80
   7  -4   5    0.50    1.00
   7  -4   5    1.30    1.10
   7  -4   5    1.30    0.80
  -7  -4  -5    1.30    1.10
  -7  -4  -5    0.40    1.00
   7  -4   5    1.50    0.90
  -7   4  -5    1.60    3.60
   7   4   5    0.60    0.90
   7   4   5    3.50    1.10
  -7   4  -5    2.40    0.70
   7   4   5    0.30    3.10
   7   4   5    0.60    0.90
   8  -4   5    3.40    1.00
  -8  -4  -5    4.00    1.30
   8  -4   5    2.50    1.40
   8  -4   5    5.20    1.10
  -8  -4  -5    2.70    1.20
   8  -4   5    2.60    1.50
   8   4   5    1.80    1.20
   8   4   5    2.70    1.20
  -8   4  -5    4.50    1.00
  -8   4  -5   -1.40    4.00
   8   4   5    3.10    1.20
  -8   4  -5    3.30    0.90
   8   4   5    4.10    4.00
   9  -4   5    0.00    0.90
  -9  -4  -5    3.50    1.50
   9  -4   5    2.40    1.10
  -9  -4  -5    0.70    1.20
   9  -4   5    0.60    1.30
   9  -4   5    1.30    1.40
  -9   4  -5   -0.40    1.00
   9   4   5    1.80    1.30
   9   4   5    3.00    1.30
  -9   4  -5    1.20    1.00
   9   4   5    2.40    1.40
   9   4   5    3.60    1.60
   8  -5  -5    7.20    1.80
   8  -5  -5    2.10    1.50
  -8  -5   5    4.40    1.70
  -8  -5   5    1.80    1.40
  -8  -5   5    2.90    1.60
  -8  -5   5    4.30    1.60
   8   5  -5    3.40    1.30
   8   5  -5    3.60    1.30
  -8   5   5    3.80    1.20
  -8   5   5    3.30    1.20
  -7  -5   5    0.10    1.10
  -7  -5   5    1.30    1.40
   7  -5  -5    1.90    1.40
  -7  -5   5    3.00    1.30
  -7  -5   5    1.30    1.20
   7  -5  -5    1.70    1.30
   7   5  -5    0.50    1.10
   7   5  -5    2.70    1.30
  -7   5   5    1.80    1.00
  -7   5   5    1.60    1.00
   6  -5  -5   -0.20    1.00
  -6  -5   5   -0.20    1.00
  -6  -5   5    1.40    1.20
  -6  -5   5    1.30    1.10
  -6  -5   5    0.60    1.10
   6  -5  -5    0.20    1.10
   6   5  -5    4.90    4.50
   6   5  -5    1.60    0.90
  -6   5   5    2.50    1.10
  -6   5   5    1.00    0.80
   6   5  -5    1.00    0.90
   5  -5  -5   30.20    8.90
   5  -5  -5   24.70    1.40
   5  -5  -5   24.90    2.20
  -5  -5   5   23.40    2.10
   5  -5  -5   23.50    2.10
   5  -5  -5   21.60    1.30
  -5  -5   5   22.60    2.10
   5   5  -5   18.20    4.80
   5   5  -5   22.10    1.80
  -5   5   5   24.10    1.90
  -5   5   5   19.30    1.40
   5   5  -5   19.90    1.70
  -5   5   5   24.30    1.80
  -4  -5   5    1.40    1.00
  -4  -5   5    2.70    1.10
   4  -5  -5    1.40    1.20
   4  -5  -5    1.90    1.20
   4  -5  -5    1.20    0.80
   4  -5  -5    4.70    5.80
  -4  -5   5    1.50    1.00
   4  -5  -5    1.20    0.70
  -4  -5   5    2.90    1.10
   4   5  -5    2.60    0.90
   4   5  -5    4.70    4.30
   4   5  -5    1.00    3.80
   4   5  -5    2.20    0.80
  -4   5   5    2.80    1.00
  -4   5   5   -0.30    5.70
  -4   5   5    3.60    1.00
  -3  -5   5   67.09    3.00
   3  -5  -5   62.19    3.10
  -3  -5   5   67.59    3.20
   3  -5  -5   66.29    2.70
   3  -5  -5   57.19    7.20
   3  -5  -5   63.29    2.70
  -3  -5   5   64.89    3.20
   3  -5  -5   61.89    3.10
  -3  -5   5   70.39    3.10
  -3   5   5   49.50    6.80
   3   5  -5   64.89    2.80
   3   5  -5   65.19    2.80
  -3   5   5   61.49    2.80
   3   5  -5   56.69    7.10
  -3   5   5   68.39    3.00
   3   5  -5   71.49    7.80
  -2  -5   5    2.10    0.90
   2  -5  -5    1.50    1.30
  -2  -5   5    0.70    0.80
   2  -5  -5    1.80    1.40
   2  -5  -5   -0.30    0.80
  -2  -5   5    2.40    1.00
  -2  -5   5    2.70    1.00
   2  -5  -5   -0.80    3.30
   2  -5  -5   -0.80    0.80
   2   5  -5   -3.10    2.90
  -2   5   5    3.40    0.70
   2   5  -5    1.60    0.70
  -2   5   5    1.20    0.60
   2   5  -5   -0.50    3.10
   2   5  -5    2.50    0.70
  -2   5   5    3.40    0.70
  -2   5   5    1.70    0.80
  -2   5   5    3.00    1.00
  -2   5   5    0.60    2.80
  -2   5   5    2.30    0.60
  -1  -5   5    0.90    0.90
  -1  -5   5    0.70    0.60
   1  -5  -5    0.70    0.70
   1  -5  -5    0.30    0.80
  -1  -5   5    1.50    0.70
  -1  -5   5    0.50    0.50
  -1  -5   5    1.20    0.50
   1  -5  -5    0.80    3.20
  -1  -5   5    0.40    0.80
   1  -5  -5    0.30    0.80
  -1   5   5   -0.40    0.70
   1   5  -5    0.10    3.40
   1   5  -5   -0.20    0.60
  -1   5   5   -2.60    2.40
   1   5  -5   -3.90    2.60
  -1   5   5    1.60    0.70
   1   5  -5    0.30    0.70
  -1   5   5    0.80    0.60
  -1   5   5    1.70    0.90
   0  -5   5   22.60    1.80
   0  -5   5   21.10    1.40
   0  -5   5   22.30    1.80
   0  -5   5   20.90    1.40
   0  -5  -5   21.00    1.50
   0  -5  -5   23.30    1.70
   0  -5  -5   23.60    1.70
   0  -5   5   22.20    1.40
   0  -5  -5   21.30    1.50
   0  -5  -5   34.90    6.80
   0  -5   5   22.00    1.40
   0   5  -5   29.10    6.20
   0   5  -5   27.20    5.50
   0   5  -5   23.40    1.40
   0   5  -5   20.60    1.30
   0   5   5   25.90    1.60
   0   5   5   20.20    1.40
   0   5   5   23.20    1.70
   0   5   5   25.80    5.30
   0   5   5   23.40    1.70
   1  -5   5   24.80    2.00
  -1  -5  -5   25.50    1.50
   1  -5   5   29.50    2.00
   1  -5   5   26.90    1.40
   1  -5   5   27.40    1.40
  -1  -5  -5   21.30    5.10
  -1  -5  -5   27.20    1.90
  -1  -5  -5   30.40    2.00
  -1  -5  -5   24.20    1.50
   1  -5   5   23.70    1.90
   1  -5   5   23.70    2.00
   1   5   5   22.80    1.80
  -1   5  -5   24.70    1.30
   1   5   5   25.50    4.90
  -1   5  -5   29.10    1.50
  -1   5  -5   23.50    4.90
  -1   5  -5   29.70    1.50
   1   5   5   26.90    1.90
  -1   5  -5   28.80    6.20
   1   5   5   26.10    1.70
  -1   5  -5   23.30    1.30
   1   5   5   25.80    1.70
   2  -5   5   44.10    2.40
   2  -5   5   42.70    2.30
  -2  -5  -5   41.60    2.50
   2  -5   5   43.70    2.40
   2  -5   5   39.30    2.20
  -2  -5  -5   29.20    5.90
  -2  -5  -5   44.60    2.50
   2   5   5   41.00    2.30
   2   5   5   39.90    2.20
  -2   5  -5   47.80    6.60
  -2   5  -5   43.60    6.90
  -2   5  -5   42.00    1.80
   2   5   5   36.60    6.30
   2   5   5   45.90    2.40
   2   5   5   37.30    2.30
  -2   5  -5   45.60    1.90
   3  -5   5   11.60    0.90
   3  -5   5   12.40    1.50
   3  -5   5   14.00    1.60
   3  -5   5   13.20    1.60
   3  -5   5   14.20    1.50
  -3  -5  -5   13.60    3.60
  -3  -5  -5   15.20    2.00
   3  -5   5   11.70    1.00
  -3  -5  -5   16.30    1.70
   3   5   5   14.10    1.50
  -3   5  -5   12.50    1.00
  -3   5  -5   26.10    7.60
   3   5   5   13.30    4.20
   3   5   5   14.30    1.80
   3   5   5   15.20    1.50
  -3   5  -5   12.90    1.10
  -3   5  -5   23.90    9.30
   4  -5   5   11.80    1.00
   4  -5   5   12.10    1.00
  -4  -5  -5   15.10    1.70
  -4  -5  -5   14.30    1.60
   4  -5   5   16.20    1.60
   4  -5   5   18.40    2.20
   4  -5   5   15.10    1.70
   4  -5   5   14.80    1.60
  -4   5  -5   11.80    4.10
   4   5   5   20.50    5.10
  -4   5  -5   17.30    1.10
  -4   5  -5   11.40    4.20
   4   5   5   15.50    1.50
   4   5   5   13.70    1.50
   4   5   5   18.10    1.70
   4   5   5   13.70    1.60
  -4   5  -5   17.60    1.10
   5  -5   5    1.10    1.00
   5  -5   5    4.20    1.30
  -5  -5  -5    0.50    1.00
  -5  -5  -5    0.40    1.00
   5   5   5    6.60    6.40
   5   5   5    1.80    1.00
   5   5   5    1.40    1.00
  -5   5  -5    1.50    0.60
  -5   5  -5    1.70    0.60
  -5   5  -5    7.60    3.80
   5   5   5    0.50    0.90
   5   5   5   -0.30    0.80
  -6  -5  -5   29.70    2.40
   6  -5   5   34.30    2.10
   6  -5   5   32.90    2.40
   6  -5   5   32.70    2.40
   6  -5   5   31.40    2.10
  -6  -5  -5   32.30    2.40
   6   5   5   33.60    2.30
  -6   5  -5   33.00    1.60
   6   5   5   37.60    6.30
   6   5   5   32.80    2.40
  -6   5  -5   30.00    6.60
   6   5   5   34.00    2.40
   6   5   5   34.40    2.30
  -6   5  -5   30.30    1.60
   7  -5   5   15.90    2.30
  -7  -5  -5   12.10    2.00
   7  -5   5   14.20    1.80
  -7  -5  -5   15.50    1.90
   7  -5   5   14.20    1.60
   7  -5   5   17.20    2.40
   7   5   5   13.40    2.00
   7   5   5   16.20    2.30
   7   5   5   14.50    2.20
  -7   5  -5   13.30    1.30
  -7   5  -5   14.30    1.40
   7   5   5   16.90    1.90
   8  -5   5   18.70    1.70
  -8  -5  -5   16.00    2.30
   8  -5   5   14.60    1.70
  -8  -5  -5   15.00    2.30
   8  -5   5   18.30    4.00
  -7  -6   5    2.90    1.50
   7  -6  -5   -0.20    1.80
  -7  -6   5    0.10    1.30
   7  -6  -5    1.20    1.70
  -7  -6   5    2.80    1.70
  -7  -6   5    1.20    1.40
  -7   6   5    4.30    1.20
   7   6  -5    1.40    1.20
  -7   6   5    1.00    1.20
   7   6  -5    1.40    1.10
   6  -6  -5    8.10    2.00
  -6  -6   5    7.20    1.90
  -6  -6   5    6.20    1.60
   6  -6  -5    4.50    1.70
  -6  -6   5    9.10    2.00
  -6  -6   5    6.90    1.70
  -6   6   5    4.70    1.20
   6   6  -5    3.90    1.20
  -6   6   5    9.50    1.60
   6   6  -5    5.80    1.40
  -5  -6   5    7.00    1.60
  -5  -6   5    6.90    1.70
  -5  -6   5    9.40    1.80
   5  -6  -5    8.00    1.70
  -5  -6   5    6.50    1.60
   5  -6  -5   11.70    1.90
  -5   6   5    7.30    1.40
   5   6  -5    6.10    1.40
  -5   6   5    9.00    1.70
   5   6  -5    9.70    1.60
  -4  -6   5    1.10    1.10
   4  -6  -5   -0.70    1.10
   4  -6  -5    2.20    0.80
   4  -6  -5    2.40    1.20
   4  -6  -5    1.70    0.80
  -4  -6   5    1.20    1.00
  -4  -6   5    0.70    1.00
  -4  -6   5    0.60    1.00
  -4   6   5    2.90    1.20
  -4   6   5    1.50    1.10
   4   6  -5    3.60    3.80
   3  -6  -5   14.90    1.80
  -3  -6   5   17.50    1.70
  -3  -6   5   19.20    2.00
   3  -6  -5   16.20    1.50
  -3  -6   5   17.30    1.90
   3  -6  -5   12.40    5.30
   3  -6  -5   15.90    1.80
   3  -6  -5   13.00    1.50
  -3  -6   5   19.00    1.80
  -3   6   5   16.40    1.70
  -3   6   5   13.40    1.60
   3   6  -5   14.90    1.60
  -3   6   5   12.20    5.70
   3   6  -5   14.40    1.50
   3   6  -5   19.70    6.70
   3   6  -5    9.00    5.00
   2  -6  -5   -0.20    0.90
   2  -6  -5    1.40    1.00
  -2  -6   5    0.90    1.00
  -2  -6   5    1.20    1.10
   2  -6  -5   -1.10    0.80
  -2  -6   5    0.40    0.80
   2  -6  -5    2.90    3.80
   2  -6  -5    0.00    0.90
  -2  -6   5    1.60    0.90
   2   6  -5    0.00    0.70
   2   6  -5    0.30    0.80
  -2   6   5    0.90    0.60
   2   6  -5    1.80    4.80
   2   6  -5   -4.90    4.30
  -2   6   5   -0.20    0.80
  -2   6   5   -3.40    3.90
  -2   6   5    1.00    0.90
  -2   6   5    0.10    0.60
  -1  -6   5    0.80    1.50
  -1  -6   5    1.00    0.80
   1  -6  -5    0.20    0.90
   1  -6  -5   -0.80    0.90
   1  -6  -5    0.90    0.90
  -1  -6   5   -0.60    0.90
  -1  -6   5   -0.40    0.70
   1  -6  -5   -1.60    3.50
   1  -6  -5    0.50    0.90
  -1   6   5    0.90    0.70
   1   6  -5    0.80    0.70
   1   6  -5    1.70    4.20
   1   6  -5    0.80    0.70
  -1   6   5    0.00    0.80
  -1   6   5   -0.30    0.70
   1   6  -5    1.00    4.30
  -1   6   5   -0.70    0.60
  -1   6   5    0.70    3.70
   0  -6   5   18.70    1.50
   0  -6  -5   17.40    1.70
   0  -6  -5   21.60    1.80
   0  -6   5   17.20    2.00
   0  -6   5   18.00    1.40
   0  -6  -5   18.40    8.10
   0  -6   5   20.90    1.50
   0  -6   5   19.20    2.10
   0  -6  -5   18.20    1.50
   0  -6  -5   19.30    1.50
   0   6   5   14.80    1.70
   0   6  -5   29.00    7.40
   0   6   5   22.00    7.30
   0   6   5   17.30    1.40
   0   6  -5   26.40    6.00
   0   6  -5   17.80    1.50
   0   6   5   20.00    1.80
   0   6   5   18.10    1.50
   0   6  -5   18.70    1.50
   1  -6   5    4.70    1.40
   1  -6   5    4.60    1.40
  -1  -6  -5    3.20    1.20
  -1  -6  -5    3.70    4.20
  -1  -6  -5    3.20    1.30
   1  -6   5    4.30    0.80
   1  -6   5    3.10    1.00
  -1  -6  -5    5.90    1.00
   1  -6   5    2.80    1.00
   1  -6   5    4.00    0.80
   1   6   5    4.40    1.30
   1   6   5    3.90    1.10
   1   6   5    6.30    4.80
   1   6   5    5.10    1.20
  -1   6  -5    2.30    0.80
   1   6   5    4.90    1.10
  -1   6  -5    4.90    6.00
  -1   6  -5    4.20    0.90
  -1   6  -5    3.80    4.30
  -2  -6  -5   -0.30    1.00
  -2  -6  -5    2.10    4.00
   2  -6   5    1.30    0.90
   2  -6   5    2.00    1.10
   2  -6   5    0.80    1.10
   2  -6   5    0.90    1.00
  -2  -6  -5    2.50    1.30
  -2   6  -5    0.90    0.70
  -2   6  -5    0.90    0.70
   2   6   5    2.80    1.00
  -2   6  -5    3.50    5.00
   2   6   5    1.70    1.20
   2   6   5   -1.60    3.60
   2   6   5    1.50    1.20
   2   6   5    0.50    0.80
  -2   6  -5    2.00    3.80
  -3  -6  -5   57.79    3.20
   3  -6   5   61.29    3.10
   3  -6   5   55.09    3.00
   3  -6   5   56.79    3.00
  -3  -6  -5   58.09    3.20
   3  -6   5   53.89    2.90
   3   6   5   53.59    2.90
  -3   6  -5   44.90    8.10
  -3   6  -5   54.29    2.40
   3   6   5   57.39    3.00
   3   6   5   57.39    3.00
   3   6   5   52.69    3.00
  -3   6  -5   56.29    2.30
   4  -6   5    1.40    1.10
   4  -6   5    2.30    1.20
  -4  -6  -5    2.10    1.20
   4  -6   5    0.70    1.20
   4  -6   5    2.10    1.20
  -4  -6  -5    1.50    1.20
  -4   6  -5    2.40    0.80
  -4   6  -5   -5.50   13.70
   4   6   5    3.30    1.10
   4   6   5    1.50    1.10
   4   6   5    2.80    1.20
   4   6   5    1.20    1.00
  -4   6  -5    2.40    0.80
   5  -6   5    1.10    1.00
  -5  -6  -5    3.10    1.30
   5  -6   5    0.90    1.00
   5  -6   5    2.50    1.20
   5  -6   5    3.30    1.20
  -5  -6  -5    1.90    1.10
  -5   6  -5    1.90    0.80
   5   6   5    0.90    1.00
   5   6   5    1.10    1.00
   5   6   5    5.00    1.40
   5   6   5   -0.90    1.00
  -5   6  -5    1.20    0.80
   6  -6   5    3.60    1.50
   6  -6   5    0.00    1.10
  -6  -6  -5    3.10    1.60
  -6  -6  -5    3.90    1.60
   6   6   5   -1.00    1.10
   6   6   5   -0.30    1.30
   6   6   5    3.10    1.20
   6   6   5    1.00    1.20
  -4  -7   5    0.60    1.60
   4  -7  -5    0.30    1.30
   4  -7  -5    0.70    1.10
   4  -7  -5   -2.40    1.20
  -4  -7   5   -1.00    1.20
  -4  -7   5    0.00    1.00
   4  -7  -5    1.10    1.10
  -4  -7   5    1.70    1.10
   4   7  -5    1.60    1.20
  -4   7   5    2.80    1.20
   4   7  -5    2.40    1.10
  -4   7   5    3.40    1.30
  -3  -7   5   11.00    1.90
  -3  -7   5   12.00    2.30
  -3  -7   5   13.70    2.30
   3  -7  -5    7.60    1.80
   3  -7  -5   12.70    1.80
  -3  -7   5    9.30    1.70
   3  -7  -5   10.90    1.70
   3  -7  -5   13.90    2.20
   3   7  -5    9.90    1.70
  -3   7   5   12.60    2.00
   3   7  -5   11.80    1.70
  -3   7   5   12.50    2.00
  -2  -7   5    5.50    1.60
   2  -7  -5    6.20    1.60
   2  -7  -5    2.30    7.00
  -2  -7   5    4.30    1.30
   2  -7  -5    5.20    1.50
  -2  -7   5    3.70    1.20
  -2  -7   5    3.60    1.60
  -2   7   5    5.80    1.50
  -2   7   5    4.60    1.30
  -2   7   5   -8.00    6.00
  -1  -7   5    6.80    1.80
   1  -7  -5    3.50    6.80
  -1  -7   5    6.80    1.80
  -1  -7   5    5.70    1.20
   1  -7  -5    6.20    1.60
  -1  -7   5    4.90    1.20
   1  -7  -5    5.50    1.50
   1  -7  -5    4.30    1.40
   1  -7  -5    3.80    1.40
   1   7  -5    6.00    1.30
   1   7  -5    9.10    6.60
  -1   7   5    6.80    1.60
  -1   7   5   -5.40    6.40
  -1   7   5    5.70    1.10
  -1   7   5    6.80    1.20
   1   7  -5    7.40    1.30
  -1   7   5   10.70    1.90
   1   7  -5   10.50    6.40
   0  -7   5    5.00    1.00
   0  -7  -5    4.40    1.10
   0  -7   5    2.80    1.40
   0  -7   5    3.20    0.90
   0  -7  -5    1.60    6.50
   0  -7   5    7.30    1.80
   0  -7  -5    4.70    1.50
   0  -7   5    4.40    1.20
   0  -7  -5    6.70    1.60
   0  -7  -5    5.80    1.30
   0   7   5    4.50    1.20
   0   7  -5    3.70    1.20
   0   7  -5    8.00    8.20
   0   7   5    4.70    1.20
   0   7   5    5.80    1.40
   0   7   5    5.40    1.50
   0   7  -5    3.70    1.10
   0   7   5   -1.70    7.10
   0   7  -5   11.20    6.40
  -1  -7  -5    0.80    1.10
  -1  -7  -5    2.00    1.10
   1  -7   5    0.80    1.00
   1  -7   5    0.50    1.10
   1  -7   5    0.90    1.10
  -1  -7  -5   -0.20    0.90
   1  -7   5    2.20    1.20
  -1   7  -5   -0.50    0.80
   1   7   5   -0.40    1.00
   1   7   5   -0.60    0.90
  -1   7  -5    0.90    1.00
   1   7   5    2.50    1.10
  -1   7  -5    2.70    7.10
   1   7   5   -0.30    0.90
   2  -7   5    1.40    1.10
  -2  -7  -5   -1.20    1.20
   2  -7   5    0.80    1.10
  -2  -7  -5    0.80    1.30
   2  -7   5    0.50    1.00
   2  -7   5    1.10    1.30
   2   7   5    2.20    1.20
   2   7   5    0.70    1.20
   2   7   5    1.30    1.20
  -2   7  -5    0.20    0.90
  -2   7  -5    0.60    0.90
   2   7   5    0.80    1.30
   3  -7   5    4.70    1.50
   3  -7   5    2.80    1.30
  -3  -7  -5    2.80    1.50
  -3  -7  -5    3.20    1.50
   3  -7   5    2.80    1.30
   3  -7   5    2.80    1.50
   3   7   5    2.70    1.40
   3   7   5    3.40    1.60
  -3   7  -5    3.50    1.10
   3   7   5    2.30    1.30
  -3   7  -5    2.50    1.00
   3   7   5    2.20    1.30
  -4  -7  -5    2.30    2.50
   4  -7   5    0.10    1.20
   4  -7   5    5.80    1.60
   4  -7   5    3.30    1.50
   4  -7   5    3.30    1.40
  -4  -7  -5    6.10    2.70
  -4   7  -5    1.30    1.20
  -4   7  -5    0.90    1.30
   4   7   5    2.10    1.40
   4   7   5    3.20    1.50
   4   7   5    3.30    1.60
   4   7   5    1.70    1.30
 -11   0   6   -0.10    0.80
 -11   0   6    0.10    0.90
  11   0  -6   -1.30    0.90
 -11   0   6    1.80    1.20
 -11   0   6    1.60    1.10
 -10   0   6    7.60    1.50
  10   0  -6    6.70    1.40
  10   0  -6    5.00    1.20
 -10   0   6    7.00    1.50
 -10   0   6    5.00    1.40
 -10   0   6    8.10    1.50
   9   0  -6    0.90    0.80
   9   0  -6    1.40    0.80
  -9   0   6    1.50    0.80
  -9   0   6   -0.30    0.80
  -9   0   6   -0.20    0.90
  -9   0   6    1.40    1.00
  -8   0   6   23.20    3.50
   8   0  -6   23.80    1.60
   8   0  -6   18.10    3.70
   8   0  -6   21.10    1.60
  -8   0   6   22.20    1.80
  -8   0   6   20.40    1.70
  -8   0   6   18.80    1.10
  -8   0   6   24.00    1.80
  -8   0   6   19.80    1.70
   7   0  -6    5.70    2.00
  -7   0   6    4.00    2.00
  -6   0   6  115.19    3.90
  -6   0   6  108.79    3.80
   6   0  -6  100.89    3.20
  -6   0   6  106.79    3.20
   6   0  -6  106.79    3.70
   6   0  -6  110.19    3.80
  -6   0   6  109.09    3.80
  -6   0   6  110.99    3.90
  -6   0   6  110.69    6.10
   6   0  -6  102.39    3.20
   6   0  -6  102.99    6.20
  -6   0   6  107.49    3.30
  -5   0   6   -0.50    0.50
   5   0  -6   -0.10    0.50
  -5   0   6    0.40    1.10
  -5   0   6    0.40    0.40
  -5   0   6   -0.30    0.40
  -5   0   6    0.20    0.50
   5   0  -6    0.60    0.50
   5   0  -6    0.20    0.30
  -5   0   6    0.10    0.50
   5   0  -6   -1.10    1.20
   4   0  -6   61.69    4.30
  -4   0   6   66.39    2.40
  -4   0   6   64.89    2.40
   4   0  -6   64.39    2.40
  -4   0   6   67.29    2.00
  -4   0   6   65.59    2.40
  -4   0   6   65.29    2.40
   4   0  -6   63.69    2.00
  -4   0   6   61.79    2.30
   4   0  -6   62.99    2.40
  -4   0   6   67.29    4.40
  -4   0   6   61.79    2.30
   4   0  -6   63.89    2.40
   4   0  -6   62.19    2.00
   4   0  -6   61.49    2.40
  -4   0   6   66.49    2.00
   3   0  -6    0.40    0.50
  -3   0   6    0.90    0.50
  -3   0   6    0.40    0.50
   3   0  -6    0.40    0.30
  -3   0   6    0.40    0.40
  -3   0   6    0.80    1.10
  -3   0   6   -0.20    0.30
  -3   0   6    0.50    0.50
   3   0  -6   -0.30    1.10
   3   0  -6    0.50    0.50
  -3   0   6   -0.20    0.30
  -3   0   6   -0.20    0.50
   3   0  -6   -0.20    0.40
  -3   0   6    0.30    0.50
   3   0  -6    0.00    0.40
  -2   0   6  352.16    9.80
   2   0  -6  350.76    9.60
  -2   0   6  368.56   12.50
   2   0  -6  353.06    9.80
  -2   0   6  355.76    9.90
   2   0  -6  362.46    9.80
  -2   0   6  360.06    9.80
  -2   0   6  357.56    9.80
   2   0  -6  358.36    9.60
   2   0  -6  374.06   12.50
  -2   0   6  361.66    9.90
   2   0  -6  347.17    9.80
  -2   0   6  361.86    9.60
  -2   0   6  362.26    9.60
   2   0  -6  365.56    9.80
  -2   0   6  360.56    9.80
   2   0  -6  356.46    9.80
   2   0  -6  359.16    9.80
   1   0  -6   -0.20    0.40
  -1   0   6    0.00    0.40
  -1   0   6    0.20    0.40
  -1   0   6    0.00    0.40
  -1   0   6    0.60    0.50
  -1   0   6   -0.70    0.40
  -1   0   6    0.40    0.50
   1   0  -6    0.60    1.00
   1   0  -6    0.80    0.40
   1   0  -6    0.10    0.40
   1   0  -6   -0.40    0.30
   1   0  -6    0.60    0.40
   1   0  -6    0.60    0.50
  -1   0   6   -0.30    0.30
  -1   0   6   -0.50    0.40
   1   0  -6    0.60    0.40
  -1   0   6    1.60    1.30
   1   0  -6    0.30    0.40
   0   0   6 3215.88   84.59
   0   0  -6 3105.89   84.39
  -1   0  -6   -0.20    0.40
   1   0   6    0.50    0.40
   1   0   6   -0.40    0.40
   1   0   6    0.60    0.40
   1   0   6   -0.30    0.80
  -1   0  -6    0.20    0.40
  -1   0  -6    0.20    0.70
  -1   0  -6    0.60    0.40
   1   0   6    0.50    0.30
   1   0   6    0.10    0.40
   1   0   6    0.30    0.30
  -1   0  -6    0.20    0.30
  -1   0  -6    0.30    0.40
   1   0   6    0.20    0.40
   1   0   6    0.20    0.40
   1   0   6    0.30    0.40
  -1   0  -6   -0.30    0.30
  -2   0  -6   17.60    1.00
  -2   0  -6   16.00    1.00
   2   0   6   17.00    0.80
  -2   0  -6   17.00    1.00
   2   0   6   18.50    1.00
   2   0   6   18.10    1.00
  -2   0  -6   17.20    0.80
   2   0   6   16.30    1.00
   2   0   6   16.80    1.00
   2   0   6   18.10    1.90
   2   0   6   15.20    1.10
   2   0   6   16.40    1.10
   2   0   6   16.00    0.90
  -2   0  -6   15.90    0.80
  -2   0  -6   17.20    1.80
  -2   0  -6   17.70    1.00
   2   0   6   16.70    0.80
   2   0   6   17.80    1.00
   3   0   6   -0.10    0.40
   3   0   6    0.20    0.40
  -3   0  -6    0.40    0.50
   3   0   6   -0.70    0.40
   3   0   6   -0.30    0.30
   3   0   6   -0.20    0.40
   3   0   6    0.00    0.90
   3   0   6    0.50    0.30
   3   0   6   -0.20    0.40
  -3   0  -6   -0.10    0.40
   3   0   6    0.90    0.40
   3   0   6   -0.20    0.40
  -3   0  -6    0.40    0.90
   3   0   6    0.30    0.30
   3   0   6    0.10    0.40
   3   0   6    0.80    0.40
   3   0   6   -0.60    0.40
   3   0   6    0.10    0.30
   4   0   6  779.62   21.40
   4   0   6  774.22   21.50
  -4   0  -6  775.62   21.50
   4   0   6  802.22   21.20
  -4   0  -6  797.52   21.50
   4   0   6  767.32   21.40
   4   0   6  832.82   21.40
   4   0   6  825.82   21.40
   4   0   6  808.52   21.20
   4   0   6  812.02   21.50
   4   0   6  804.42   21.50
   4   0   6  788.82   21.40
  -5   0  -6    1.00    0.70
   5   0   6    0.00    0.40
   5   0   6   -0.30    0.30
   5   0   6    0.90    0.40
  -5   0  -6    0.10    0.60
   5   0   6   -0.60    0.30
   5   0   6    0.10    0.40
   5   0   6    0.00    0.50
   5   0   6   -0.20    0.40
   5   0   6   -0.10    0.40
   6   0   6   38.70    1.80
  -6   0  -6   38.40    2.10
   6   0   6   39.50    2.00
   6   0   6   37.80    1.90
   6   0   6   40.20    1.90
   6   0   6   37.60    1.90
  -6   0  -6   34.60    2.00
   6   0   6   37.40    1.80
   7   0   6    0.50    0.60
   7   0   6    0.70    0.60
   7   0   6    0.50    0.50
   7   0   6    0.70    0.60
   7   0   6    0.30    0.60
   7   0   6    0.40    0.60
   8   0   6    0.90    0.60
   8   0   6    0.00    0.60
   8   0   6    1.20    0.70
   8   0   6    0.60    0.70
   8   0   6   -0.80    0.60
   8   0   6    0.90    0.70
   8   0   6    0.30    0.60
   8   0   6    0.00    0.60
   9   0   6    0.40    0.70
   9   0   6    1.00    0.70
   9   0   6    1.10    0.80
   9   0   6    1.00    0.80
   9   0   6    1.60    0.80
   9   0   6    0.50    0.70
   9   0   6    1.90    0.90
   9   0   6    1.10    0.80
  10   0   6   62.29    3.70
  10   0   6   65.89    3.30
  10   0   6   60.89    3.70
  10   0   6   59.99    3.70
  10   0   6   60.69    3.70
  10   0   6   57.89    2.90
  10   0   6   63.79    3.30
  10   0   6   59.49    3.00
 -11  -1   6   19.50    2.10
 -11  -1   6   13.60    1.30
 -11  -1   6   15.50    2.20
  11  -1  -6   15.60    2.20
  11  -1  -6   17.50    2.40
 -11  -1   6   17.40    2.00
 -11   1   6   19.90    2.00
  11   1  -6   14.20    1.70
 -11   1   6   18.10    2.10
  11   1  -6   18.00    1.70
  10  -1  -6   36.50    2.40
 -10  -1   6   35.20    1.90
 -10  -1   6   33.10    1.90
 -10  -1   6   38.30    2.60
  10  -1  -6   39.30    2.40
 -10  -1   6   37.90    2.50
 -10  -1   6   36.50    2.50
 -10  -1   6   36.10    2.50
  10   1  -6   31.80    2.10
 -10   1   6   39.10    2.20
 -10   1   6   35.80    2.40
 -10   1   6   36.20    2.20
 -10   1   6   34.90    2.40
  10   1  -6   31.60    2.10
  -9  -1   6   21.30    1.90
   9  -1  -6   22.80    1.80
  -9  -1   6   19.80    1.80
  -9  -1   6   21.70    1.90
  -9  -1   6   19.60    1.30
  -9  -1   6   18.20    1.30
  -9  -1   6   18.70    1.80
   9  -1  -6   19.70    1.70
  -9   1   6   16.10    1.80
  -9   1   6   18.00    1.80
  -9   1   6   20.50    1.70
   9   1  -6   19.30    1.60
   9   1  -6   17.80    1.60
  -9   1   6   22.40    1.70
   8  -1  -6   62.59    2.90
  -8  -1   6   60.29    3.00
  -8  -1   6   60.89    3.00
  -8  -1   6   57.69    2.90
  -8  -1   6   56.59    6.00
  -8  -1   6   64.29    3.10
  -8  -1   6   59.59    2.40
  -8  -1   6   58.59    2.40
   8  -1  -6   63.59    2.90
   8  -1  -6   60.79    6.60
  -8   1   6   61.39    2.70
   8   1  -6   55.59    5.80
  -8   1   6   64.09    2.70
  -8   1   6   67.39    3.00
  -8   1   6   56.49    2.80
  -7  -1   6   97.59    3.80
   7  -1  -6   95.19    3.80
  -7  -1   6   95.19    3.30
  -7  -1   6   92.99    3.80
  -7  -1   6   98.29    3.90
  -7  -1   6   96.89    3.30
  -7  -1   6   97.49    3.80
   7  -1  -6   91.49    8.70
   7  -1  -6   96.89    3.80
  -7   1   6   99.09    3.80
   7   1  -6   93.99    7.50
  -7   1   6  101.09    3.80
   7   1  -6   98.09    3.50
   7   1  -6   94.39    3.40
  -7   1   6  100.39    3.60
  -7   1   6   98.99    3.60
  -6  -1   6   62.29    2.40
  -6  -1   6   59.69    2.40
  -6  -1   6   64.09    2.70
  -6  -1   6   60.69    2.70
   6  -1  -6   63.69    5.10
  -6  -1   6   55.09    2.30
  -6  -1   6   60.59    2.30
  -6  -1   6   62.89    2.70
   6  -1  -6   62.19    2.70
  -6  -1   6   69.29    2.80
  -6  -1   6   56.29    4.50
   6  -1  -6   64.49    2.70
   6   1  -6   64.99    2.40
  -6   1   6   62.99    2.50
  -6   1   6   63.99    2.70
  -6   1   6   59.69    4.80
   6   1  -6   60.99    2.40
   6   1  -6   66.09    4.90
  -6   1   6   66.19    2.60
   6   1  -6   65.09    2.40
   6   1  -6   64.49    2.40
  -6   1   6   62.59    2.50
  -5  -1   6   22.70    1.20
   5  -1  -6   20.80    1.20
   5  -1  -6   21.40    1.40
   5  -1  -6   23.60    1.50
  -5  -1   6   22.50    1.40
  -5  -1   6   23.70    1.40
  -5  -1   6   21.50    1.40
   5  -1  -6   20.50    1.20
  -5  -1   6   23.90    1.50
  -5  -1   6   22.70    1.20
   5  -1  -6   29.80    4.30
  -5  -1   6   21.10    1.20
  -5  -1   6   20.80    1.10
  -5  -1   6   21.20    2.90
  -5   1   6   23.40    1.40
  -5   1   6   21.40    1.30
  -5   1   6   28.30    3.90
   5   1  -6   21.80    1.20
  -5   1   6   22.70    1.30
   5   1  -6   22.50    1.20
  -5   1   6   23.90    1.40
   5   1  -6   21.70    1.20
   5   1  -6   20.90    1.20
   5   1  -6   23.40    3.50
  -4  -1   6  151.98    4.40
  -4  -1   6  137.59    4.30
   4  -1  -6  145.49    4.70
   4  -1  -6  133.99    7.10
  -4  -1   6  142.09    4.70
  -4  -1   6  144.19    4.60
  -4  -1   6  141.09    4.60
   4  -1  -6  142.69    4.60
  -4  -1   6  142.49    4.50
  -4  -1   6  152.48    4.40
  -4  -1   6  136.49    7.00
   4  -1  -6  145.19    4.70
   4  -1  -6  149.69    4.60
  -4  -1   6  139.49    4.30
  -4   1   6  137.69    7.00
  -4   1   6  148.19    4.60
   4   1  -6  145.59    4.40
  -4   1   6  150.88    4.60
  -4   1   6  154.48    4.50
   4   1  -6  151.98    4.40
  -4   1   6  149.99    4.40
   4   1  -6  148.39    4.30
   4   1  -6  145.29    4.40
   4   1  -6  139.39    7.10
   3  -1  -6  328.77    9.10
  -3  -1   6  325.37    9.10
   3  -1  -6  301.17    9.00
  -3  -1   6  312.57   11.90
   3  -1  -6  322.27   12.00
  -3  -1   6  329.67    9.20
  -3  -1   6  321.27    8.80
   3  -1  -6  316.57    8.90
   3  -1  -6  315.47    8.90
  -3  -1   6  320.17    8.80
  -3  -1   6  335.27    8.90
  -3  -1   6  322.37    9.00
   3  -1  -6  304.77    9.00
  -3  -1   6  332.87    8.90
  -3  -1   6  327.97    9.00
   3  -1  -6  326.07    9.10
  -3   1   6  323.57    9.10
   3   1  -6  312.87    9.00
   3   1  -6  321.87    8.80
   3   1  -6  325.67    9.20
  -3   1   6  323.07    9.00
   3   1  -6  315.67    9.10
   3   1  -6  310.67    9.00
   3   1  -6  320.37   12.00
   3   1  -6  325.37    8.80
  -3   1   6  335.87    9.00
  -3   1   6  310.47    9.00
   3   1  -6  329.47    8.90
  -3   1   6  336.17   12.10
   3   1  -6  328.17    8.90
  -3   1   6  337.27    9.00
  -3   1   6  325.07    9.10
   2  -1  -6   29.50    3.20
   2  -1  -6   31.60    1.30
  -2  -1   6   33.00    1.30
   2  -1  -6   31.50    1.50
  -2  -1   6   32.20    1.30
  -2  -1   6   32.40    3.00
  -2  -1   6   31.40    1.40
  -2  -1   6   32.90    1.30
  -2  -1   6   31.40    1.40
   2  -1  -6   31.30    1.30
  -2  -1   6   31.50    1.30
  -2   1   6   33.30    1.40
   2   1  -6   29.90    1.30
  -2   1   6   33.30    3.10
  -2   1   6   30.80    1.40
   2   1  -6   31.40    1.30
   2   1  -6   32.40    1.30
  -2   1   6   30.70    1.30
   2   1  -6   32.40    1.30
  -2   1   6   31.20    1.40
   2   1  -6   30.10    3.10
  -1  -1   6   27.70    1.30
   1  -1  -6   28.50    1.30
  -1  -1   6   29.00    1.10
  -1  -1   6   33.30    3.00
   1  -1  -6   29.10    1.20
  -1  -1   6   28.60    1.10
  -1  -1   6   27.10    1.30
   1  -1  -6   27.40    1.20
  -1  -1   6   29.80    1.20
  -1  -1   6   27.80    1.30
   1  -1  -6   28.00    1.20
   1  -1  -6   37.50    6.20
  -1  -1   6   29.10    1.30
   1  -1  -6   29.50    1.20
  -1  -1   6   28.00    1.20
   1   1  -6   26.90    1.10
   1   1  -6   28.40    1.30
  -1   1   6   28.40    1.10
  -1   1   6   28.30    1.30
   1   1  -6   26.80    1.10
  -1   1   6   28.70    1.20
  -1   1   6   27.40    1.30
   1   1  -6   26.50    1.30
  -1   1   6   28.10    1.10
   1   1  -6   27.50    1.20
  -1   1   6   28.60    1.20
  -1   1   6   29.50    1.30
   1   1  -6   27.80    1.30
  -1   1   6   32.80    3.60
   1   1  -6   30.80    2.90
  -1   1   6   30.00    1.30
   0  -1  -6  783.62   20.40
   0  -1  -6  788.82   20.40
   0  -1   6  766.12   20.30
   0  -1  -6  779.02   20.30
   0  -1  -6  768.92   20.30
   0  -1  -6  744.33   20.30
   0  -1   6  752.02   20.30
   0  -1   6  749.13   20.30
   0  -1   6  760.82   20.40
   0  -1  -6  773.22   20.40
   0  -1   6  763.22   20.40
   0  -1  -6  796.72   23.10
   0  -1   6  767.72   20.30
   0  -1   6  782.82   20.00
   0  -1  -6  766.82   20.30
   0  -1   6  800.62   23.30
   0  -1   6  783.02   20.00
   0  -1  -6  782.42   20.30
   0   1   6  797.22   23.00
   0   1  -6  746.13   20.30
   0   1   6  776.72   20.40
   0   1   6  778.02   20.30
   0   1  -6  804.92   23.20
   0   1   6  766.22   20.40
   0   1  -6  743.53   20.30
   0   1  -6  744.43   20.00
   0   1  -6  732.43   20.30
   0   1  -6  755.92   20.40
   0   1   6  770.22   20.40
   0   1  -6  739.93   20.30
   0   1   6  776.62   20.30
   0   1   6  760.22   20.30
   0   1  -6  717.83   20.30
   0   1   6  769.92   20.30
   0   1   6  770.32   20.30
   1  -1   6  284.47    7.90
  -1  -1  -6  297.97    7.90
   1  -1   6  301.37   10.30
  -1  -1  -6  273.37    7.90
   1  -1   6  274.57    7.90
   1  -1   6  280.27    7.90
  -1  -1  -6  286.67    7.90
  -1  -1  -6  286.47    7.90
   1  -1   6  279.97    7.90
  -1  -1  -6  288.67    7.90
  -1  -1  -6  272.57    7.90
  -1  -1  -6  279.77    7.80
   1  -1   6  295.27    7.80
  -1  -1  -6  277.37    7.80
   1  -1   6  296.67    7.80
   1   1   6  281.67    7.90
   1   1   6  298.57    7.90
   1   1   6  282.27    7.90
  -1   1  -6  266.97    7.90
  -1   1  -6  281.17    7.80
   1   1   6  293.17    7.90
   1   1   6  285.77   10.00
  -1   1  -6  279.37    7.80
   1   1   6  289.57    8.00
  -1   1  -6  288.67    8.00
   1   1   6  291.17    7.90
   1   1   6  289.87    8.00
  -1   1  -6  279.87    7.90
  -1   1  -6  269.97    7.90
   1   1   6  289.37    7.80
   2  -1   6   23.30    1.20
  -2  -1  -6   25.20    1.20
  -2  -1  -6   25.00    1.20
  -2  -1  -6   24.20    1.10
   2  -1   6   27.60    2.70
   2  -1   6   24.50    1.20
   2  -1   6   24.10    1.10
   2  -1   6   26.10    1.10
  -2  -1  -6   24.30    2.30
  -2  -1  -6   24.20    1.20
  -2  -1  -6   23.50    1.20
  -2  -1  -6   24.40    1.30
   2   1   6   24.40    1.30
  -2   1  -6   24.70    2.50
  -2   1  -6   22.60    1.20
  -2   1  -6   25.70    1.30
   2   1   6   24.50    1.20
   2   1   6   24.80    1.10
   2   1   6   26.10    2.40
  -2   1  -6   23.60    1.10
   2   1   6   24.30    1.20
   2   1   6   24.10    1.10
   2   1   6   23.20    1.10
   2   1   6   23.80    1.30
  -2   1  -6   23.90    1.20
  -2   1  -6   24.20    1.30
  -2   1  -6   23.40    1.10
   2   1   6   22.70    1.20
  -3  -1  -6  211.68    6.20
   3  -1   6  215.58    5.90
  -3  -1  -6  220.08    7.70
   3  -1   6  223.78    6.40
  -3  -1  -6  212.98    6.20
   3  -1   6  217.58    5.90
   3  -1   6  224.68    6.40
   3  -1   6  217.38    6.10
   3  -1   6  215.38    6.10
  -3  -1  -6  218.38    6.40
  -3  -1  -6  214.98    6.40
   3  -1   6  213.88    5.90
  -3  -1  -6  219.68    6.30
  -3   1  -6  207.38    6.30
   3   1   6  204.98    6.40
   3   1   6  225.58    6.40
  -3   1  -6  209.38    6.30
   3   1   6  228.68    6.30
   3   1   6  220.38    6.40
  -3   1  -6  212.88    6.10
[truncated: 783,667 more chars]
