# Supplementary material for: Propyl 4-amino­benzoate
Source: IUCrdata. 2026 May 7;11(Pt 5):x260456. doi: 10.1107/S2414314626004566 (PMC13238985; doi:10.1107/S2414314626004566)
Supplement: Supplementary file 2 [file x-11-x260456-Isup2.hkl]

data_I                                                                          
_shelx_title ' AG4152026_a.res in P2(1)/n'                                      
_shelx_refln_list_code          4                                               
_shelx_F_calc_maximum      136.42                                               
_exptl_crystal_F_000       384.00                                               
_reflns_d_resolution_high  0.7488                                               
                                                                                
loop_                                                                           
 _space_group_symop_operation_xyz                                               
 'x, y, z'                                                                      
 '-x+1/2, y+1/2, -z+1/2'                                                        
 '-x, -y, -z'                                                                   
 'x-1/2, -y-1/2, z-1/2'                                                         
                                                                                
_cell_length_a     8.5011                                                       
_cell_length_b     5.8300                                                       
_cell_length_c    19.7631                                                       
_cell_angle_alpha  90.000                                                       
_cell_angle_beta   95.453                                                       
_cell_angle_gamma  90.000                                                       
                                                                                
_shelx_F_squared_multiplier     1.000                                           
                                                                                
loop_                                                                           
 _refln_index_h                                                                 
 _refln_index_k                                                                 
 _refln_index_l                                                                 
 _refln_F_squared_calc                                                          
 _refln_F_squared_meas                                                          
 _refln_F_squared_sigma                                                         
 _refln_observed_status                                                         
   2   0   0        303.61        373.18         2.56 o                         
   4   0   0         61.62         69.73         0.71 o                         
   6   0   0        978.92        935.17         8.16 o                         
   8   0   0         63.40         61.17         1.75 o                         
  10   0   0          0.00          1.56         0.57 o                         
   1   1   0        595.84        691.66         4.04 o                         
   2   1   0        126.61        126.57         1.13 o                         
   3   1   0         49.16         58.19         0.50 o                         
   4   1   0         39.92         41.24         0.60 o                         
   5   1   0        101.51        101.08         0.75 o                         
   6   1   0          0.63          0.78         0.21 o                         
   7   1   0        155.50        166.99         1.45 o                         
   8   1   0         66.82         69.27         1.01 o                         
   9   1   0          7.00          7.92         0.49 o                         
  10   1   0          4.68          8.32         0.64 o                         
  11   1   0         18.42         28.01         0.94 o                         
   0   2   0        341.89        339.58         2.33 o                         
   1   2   0        401.72        404.37         2.38 o                         
   2   2   0        108.66        112.04         0.96 o                         
   3   2   0       2601.20       2946.80        15.35 o                         
   4   2   0         26.16         32.14         0.67 o                         
   5   2   0        174.04        166.29         1.81 o                         
   6   2   0         15.85         18.42         0.62 o                         
   7   2   0         92.66         84.26         0.90 o                         
   8   2   0         78.85         59.78         1.43 o                         
   9   2   0          2.75          4.84         0.49 o                         
  10   2   0          6.19         13.09         0.68 o                         
   1   3   0        391.99        485.97         2.86 o                         
   2   3   0        106.42        108.58         1.05 o                         
   3   3   0         19.00         16.21         0.46 o                         
   4   3   0          7.30         15.77         0.74 o                         
   5   3   0        102.37         94.57         1.14 o                         
   6   3   0         80.31         69.97         0.95 o                         
   7   3   0         18.41         17.13         0.84 o                         
   8   3   0         36.53         36.17         1.03 o                         
   9   3   0         35.98         38.68         1.35 o                         
  10   3   0          5.52         13.05         0.92 o                         
   0   4   0         53.31         56.32         1.45 o                         
   1   4   0         36.63         48.80         0.95 o                         
   2   4   0         22.02         28.20         0.67 o                         
   3   4   0          1.81          2.42         0.38 o                         
   4   4   0        273.72        269.81         2.88 o                         
   5   4   0          8.06         10.15         0.70 o                         
   6   4   0         37.87         37.15         1.18 o                         
   7   4   0         96.61         86.67         1.33 o                         
   8   4   0          1.51          2.03         0.58 o                         
   9   4   0          7.14          5.29         0.74 o                         
   1   5   0         26.97         28.38         0.83 o                         
   2   5   0         94.91         99.10         1.36 o                         
   3   5   0         55.17         60.76         1.72 o                         
   4   5   0         56.38         63.06         1.81 o                         
   5   5   0          4.63          7.00         0.68 o                         
   6   5   0          1.18          3.11         0.56 o                         
   7   5   0         41.52         36.81         0.97 o                         
   8   5   0         25.29         28.65         1.27 o                         
   0   6   0         10.21         11.84         0.77 o                         
   1   6   0         47.29         37.40         0.91 o                         
   2   6   0          0.45          1.34         0.89 o                         
   3   6   0          4.91         10.78         0.99 o                         
   4   6   0         25.22         27.58         1.08 o                         
   5   6   0          1.72          2.65         0.56 o                         
   6   6   0          2.22          3.98         0.62 o                         
   7   6   0         21.73         29.94         1.39 o                         
   1   7   0          2.97          3.69         0.75 o                         
   2   7   0         25.50         27.98         1.03 o                         
   3   7   0          0.55          1.15         0.64 o                         
   4   7   0         19.63         23.46         1.25 o                         
 -11   0   1          0.48          2.01         0.65 o                         
  -9   0   1        128.97        118.47         1.95 o                         
  -7   0   1        672.03        658.70         6.09 o                         
  -5   0   1        731.43        747.97         5.53 o                         
  -3   0   1        351.01        394.55         3.00 o                         
   5   0   1        114.89        131.01         1.27 o                         
   7   0   1       1153.11       1086.00        12.57 o                         
   9   0   1          4.55          4.40         0.60 o                         
  11   0   1         81.64         83.07         2.17 o                         
 -11   1   1         41.96         44.30         1.17 o                         
 -10   1   1         36.74         40.18         0.86 o                         
  -9   1   1          1.77          4.84         0.44 o                         
  -8   1   1         25.97         24.99         0.56 o                         
  -7   1   1        505.39        493.39         3.69 o                         
  -6   1   1         13.94         21.14         0.40 o                         
  -5   1   1        192.49        195.46         1.30 o                         
  -4   1   1        389.37        457.68         2.30 o                         
  -3   1   1        899.34        991.56         4.60 o                         
  -2   1   1       1688.11       1768.65         8.85 o                         
  -1   1   1       5808.61       5840.51       154.47 o                         
   0   1   1        692.33        783.83         3.58 o                         
   1   1   1        396.88        422.74         2.54 o                         
   2   1   1        255.42        305.66         1.67 o                         
   3   1   1         19.25         17.00         0.34 o                         
   4   1   1        632.24        716.72         3.40 o                         
   5   1   1         22.80         27.67         0.41 o                         
   6   1   1         28.93         30.62         0.48 o                         
   7   1   1        564.45        529.56         4.09 o                         
   8   1   1         99.59         88.55         1.10 o                         
   9   1   1          4.50          8.50         0.58 o                         
  10   1   1         26.45         32.04         0.84 o                         
  11   1   1          0.50          3.31         0.64 o                         
 -10   2   1         44.06         45.50         1.17 o                         
  -9   2   1          9.15         12.10         0.69 o                         
  -8   2   1         50.56         41.96         0.88 o                         
  -7   2   1         49.83         41.61         1.21 o                         
  -6   2   1         87.79         88.80         0.95 o                         
  -5   2   1         52.41         50.73         0.95 o                         
  -4   2   1        968.70       1065.13         6.97 o                         
  -3   2   1        473.96        537.95         2.96 o                         
  -2   2   1        539.23        593.18         3.33 o                         
  -1   2   1        123.72        128.08         0.78 o                         
   0   2   1        101.40        106.22         0.62 o                         
   1   2   1       1611.57       1708.56         8.65 o                         
   2   2   1        414.67        425.96         2.62 o                         
   3   2   1          1.45          4.01         0.37 o                         
   4   2   1          0.02          1.18         0.25 o                         
   5   2   1         58.83         55.12         0.91 o                         
   6   2   1         25.82         22.67         0.57 o                         
   7   2   1          5.04          6.00         0.34 o                         
   8   2   1         13.09         19.64         0.76 o                         
   9   2   1         17.14         21.99         0.86 o                         
  10   2   1         39.63         38.74         0.94 o                         
 -10   3   1          9.68         10.94         0.89 o                         
  -9   3   1         83.72         79.73         1.76 o                         
  -8   3   1          2.80          4.90         0.64 o                         
  -7   3   1         19.89         27.73         0.98 o                         
  -6   3   1          4.95          7.31         0.49 o                         
  -5   3   1         36.57         31.19         0.94 o                         
  -4   3   1        106.07        128.03         2.01 o                         
  -3   3   1         40.72         42.20         0.59 o                         
  -2   3   1         22.96         40.26         0.65 o                         
  -1   3   1        186.65        187.30         1.22 o                         
   0   3   1        440.84        469.77         2.36 o                         
   1   3   1        653.66        722.38         3.63 o                         
   2   3   1         11.61         13.24         0.36 o                         
   3   3   1         57.20         63.02         0.75 o                         
   4   3   1          2.11          3.12         0.31 o                         
   5   3   1         21.28         18.79         0.53 o                         
   6   3   1         86.64         79.28         1.15 o                         
   7   3   1         66.72         48.50         1.13 o                         
   8   3   1         38.50         38.09         1.16 o                         
   9   3   1         17.77         20.74         1.00 o                         
  10   3   1          5.44          8.60         0.82 o                         
  -9   4   1          1.64          4.68         0.82 o                         
  -8   4   1          9.82         13.76         0.88 o                         
  -7   4   1         23.68         20.51         1.01 o                         
  -6   4   1         23.08         21.00         0.79 o                         
  -5   4   1         63.42         65.96         1.07 o                         
  -4   4   1         30.06         40.48         0.85 o                         
  -3   4   1        116.20        110.23         1.33 o                         
  -2   4   1        518.80        497.76         4.22 o                         
  -1   4   1         15.95         15.38         0.44 o                         
   0   4   1        536.68        596.87         3.68 o                         
   1   4   1          1.08          1.33         0.27 o                         
   2   4   1         73.76         73.19         1.04 o                         
   3   4   1        204.05        186.77         1.90 o                         
   4   4   1        471.56        442.04         3.72 o                         
   5   4   1          1.12          1.70         0.40 o                         
   6   4   1         11.59         13.42         0.69 o                         
   7   4   1          0.49          3.70         0.51 o                         
   8   4   1          9.50         11.31         0.77 o                         
   9   4   1          0.27          1.01         0.63 o                         
  -8   5   1          9.82         17.13         1.01 o                         
  -7   5   1          0.23          2.66         0.52 o                         
  -6   5   1          0.73          2.15         0.51 o                         
  -5   5   1         10.26         11.78         0.74 o                         
  -4   5   1         40.63         54.20         1.18 o                         
  -3   5   1          4.25          8.96         1.10 o                         
  -2   5   1         60.87         56.64         1.28 o                         
  -1   5   1          9.33         11.95         0.50 o                         
   0   5   1          0.01          0.03         0.27 o                         
   1   5   1          2.17          3.84         0.37 o                         
   2   5   1         15.55         19.56         0.74 o                         
   3   5   1        255.00        238.31         2.41 o                         
   4   5   1        171.93        170.08         2.31 o                         
   5   5   1         40.46         38.42         1.09 o                         
   6   5   1         26.86         28.55         0.92 o                         
   7   5   1          7.63          9.16         0.64 o                         
   8   5   1          0.27          3.09         0.67 o                         
  -7   6   1          7.27          9.35         1.11 o                         
  -6   6   1          0.07          1.97         0.70 o                         
  -5   6   1          7.88         11.69         0.75 o                         
  -4   6   1          0.93          2.16         0.58 o                         
  -3   6   1        122.89        103.93         2.17 o                         
  -2   6   1         52.92         48.58         1.52 o                         
  -1   6   1          1.57          3.46         0.64 o                         
   0   6   1         26.81         30.26         0.94 o                         
   1   6   1         16.99         17.53         0.61 o                         
   2   6   1          4.14          6.34         1.10 o                         
   3   6   1         42.04         46.52         1.75 o                         
   4   6   1         12.70         14.73         0.84 o                         
   5   6   1          7.12          7.71         0.66 o                         
   6   6   1          7.67         10.69         0.80 o                         
   7   6   1         45.91         46.84         2.68 o                         
  -4   7   1          1.30          3.01         0.70 o                         
  -3   7   1          7.84          9.51         0.96 o                         
  -2   7   1          1.44          3.70         0.73 o                         
  -1   7   1         10.52         12.02         0.87 o                         
   0   7   1          0.27          2.74         0.52 o                         
   1   7   1         10.40         10.78         0.75 o                         
   2   7   1          0.39          5.14         0.67 o                         
   3   7   1          0.31          0.28         0.64 o                         
   4   7   1          7.94         11.84         0.89 o                         
 -10   0   2         43.41         44.90         1.16 o                         
  -8   0   2         22.56         25.34         1.27 o                         
  -6   0   2        153.27        149.43         1.75 o                         
  -4   0   2        408.59        477.48         3.22 o                         
  -2   0   2         50.90         52.83         0.52 o                         
   2   0   2         81.67         75.68         0.68 o                         
   4   0   2       1101.47       1265.63         9.79 o                         
   6   0   2        180.11        161.15         2.23 o                         
   8   0   2         87.31         81.80         1.48 o                         
  10   0   2         54.76         55.51         2.62 o                         
 -11   1   2          6.77          7.66         0.70 o                         
 -10   1   2         17.92         21.46         0.83 o                         
  -9   1   2         48.12         47.95         0.85 o                         
  -8   1   2          7.08         11.42         0.64 o                         
  -7   1   2        333.41        318.40         2.30 o                         
  -6   1   2        118.59        124.20         1.00 o                         
  -5   1   2          5.83         10.17         0.28 o                         
  -4   1   2       1409.22       1611.13         7.65 o                         
  -3   1   2         72.70        102.55         0.69 o                         
  -2   1   2        395.99        371.66         2.15 o                         
  -1   1   2        693.61        745.64         3.68 o                         
   0   1   2        416.58        488.90         2.37 o                         
   1   1   2       2285.01       2341.31        11.56 o                         
   2   1   2        130.01        127.91         0.73 o                         
   3   1   2        109.13        109.82         0.73 o                         
   4   1   2       1785.77       1994.89         9.65 o                         
   5   1   2        103.38         93.94         0.84 o                         
   6   1   2          8.58          7.42         0.33 o                         
   7   1   2        619.38        609.02         4.77 o                         
   8   1   2         29.14         33.06         0.78 o                         
   9   1   2         54.34         49.84         0.85 o                         
  10   1   2          9.53         15.18         0.70 o                         
  11   1   2          7.48          7.65         0.68 o                         
 -10   2   2          9.83         11.76         0.70 o                         
  -9   2   2          0.68          1.33         0.49 o                         
  -8   2   2          0.01          2.05         0.40 o                         
  -7   2   2          6.63          6.14         0.43 o                         
  -6   2   2          0.00          1.14         0.31 o                         
  -5   2   2          9.13         11.58         0.52 o                         
  -4   2   2         40.36         35.64         0.96 o                         
  -3   2   2         39.18         55.00         0.55 o                         
  -2   2   2        452.42        490.77         3.19 o                         
  -1   2   2       2137.83       2314.54        11.20 o                         
   0   2   2          3.08          1.41         0.14 o                         
   1   2   2         98.17        101.95         0.71 o                         
   2   2   2        127.94        140.13         0.98 o                         
   3   2   2        391.07        374.16         2.63 o                         
   4   2   2        547.00        589.97         3.88 o                         
   5   2   2         77.24         81.33         0.89 o                         
   6   2   2         66.04         55.47         0.74 o                         
   7   2   2          1.53          1.07         0.32 o                         
   8   2   2         29.65         23.03         0.64 o                         
   9   2   2         12.24         13.77         0.74 o                         
  10   2   2          0.55          4.95         0.60 o                         
 -10   3   2          0.01         -0.23         0.63 o                         
  -9   3   2          7.84         12.01         1.12 o                         
  -8   3   2          2.88          5.13         0.65 o                         
  -7   3   2        147.39        118.41         1.67 o                         
  -6   3   2         22.54         18.64         0.81 o                         
  -5   3   2          2.10          4.22         0.38 o                         
  -4   3   2         74.77         70.23         1.12 o                         
  -3   3   2          9.07         11.97         0.43 o                         
  -2   3   2        365.22        351.12         2.27 o                         
  -1   3   2         96.96        104.23         0.78 o                         
   0   3   2        994.36       1071.19         5.04 o                         
   1   3   2        102.13        101.82         0.72 o                         
   2   3   2        130.27        132.31         1.15 o                         
   3   3   2          0.13          2.08         0.37 o                         
   4   3   2        618.67        639.70         4.29 o                         
   5   3   2         87.33         90.22         1.08 o                         
   6   3   2          4.09          5.00         0.45 o                         
   7   3   2          1.36          3.96         0.54 o                         
   8   3   2          0.06          2.01         0.59 o                         
   9   3   2          2.49          3.50         0.59 o                         
  10   3   2         26.13         34.36         1.48 o                         
  -9   4   2          8.09         12.55         0.93 o                         
  -8   4   2          2.60          4.30         0.64 o                         
  -7   4   2          9.65         12.81         0.84 o                         
  -6   4   2         67.62         61.58         1.46 o                         
  -5   4   2        147.98        148.96         1.87 o                         
  -4   4   2        267.91        257.43         2.42 o                         
  -3   4   2        106.74         97.19         1.12 o                         
  -2   4   2        138.86        146.80         1.68 o                         
  -1   4   2          0.00          0.06         0.25 o                         
   0   4   2         21.90         17.75         0.36 o                         
   1   4   2         16.74         19.02         0.57 o                         
   2   4   2        114.63        109.35         1.26 o                         
   3   4   2         74.47         72.12         0.94 o                         
   4   4   2        478.42        442.26         3.86 o                         
   5   4   2         98.10         90.57         1.28 o                         
   6   4   2         46.44         41.37         0.90 o                         
   7   4   2         55.98         46.07         1.00 o                         
   8   4   2          0.90          2.02         0.58 o                         
   9   4   2          1.75          3.38         0.70 o                         
  -8   5   2         12.01         17.70         1.12 o                         
  -7   5   2         13.79         13.67         0.94 o                         
  -6   5   2          1.23          2.63         0.59 o                         
  -5   5   2          1.82          5.38         0.60 o                         
  -4   5   2        276.87        269.48         3.34 o                         
  -3   5   2       1052.88        970.03         7.47 o                         
  -2   5   2         29.34         24.05         0.72 o                         
  -1   5   2         29.50         27.77         0.59 o                         
   0   5   2          0.12          0.71         0.31 o                         
   1   5   2         21.39         22.37         0.58 o                         
   2   5   2         10.06          8.05         0.75 o                         
   3   5   2        358.41        342.63         3.19 o                         
   4   5   2          7.40         11.73         0.68 o                         
   5   5   2         91.06         85.95         1.52 o                         
   6   5   2         21.54         26.08         0.90 o                         
   7   5   2          6.32          5.80         0.59 o                         
   8   5   2          5.48          9.73         0.74 o                         
  -7   6   2          1.01          2.07         0.74 o                         
  -6   6   2         24.03         27.52         1.05 o                         
  -5   6   2          0.59          2.34         0.56 o                         
  -4   6   2          2.70          5.08         0.64 o                         
  -3   6   2          2.62          6.33         0.66 o                         
  -2   6   2         43.12         40.70         1.69 o                         
  -1   6   2         26.31         25.71         0.87 o                         
   0   6   2          1.11          3.13         0.46 o                         
   1   6   2         34.92         30.40         0.87 o                         
   2   6   2         34.12         32.66         1.20 o                         
   3   6   2        178.34        156.86         2.12 o                         
   4   6   2         10.34         11.95         1.16 o                         
   5   6   2          3.42          4.39         0.72 o                         
   6   6   2          3.25          5.40         0.66 o                         
   7   6   2          0.28          3.91         0.99 o                         
  -4   7   2          0.84          2.30         0.61 o                         
  -3   7   2          0.40          2.46         0.64 o                         
  -2   7   2          8.29         12.37         0.78 o                         
  -1   7   2          2.80          4.22         0.72 o                         
   0   7   2         71.12         54.55         1.36 o                         
   1   7   2          0.88          1.99         0.54 o                         
   2   7   2         41.90         37.21         1.06 o                         
   3   7   2          0.31          1.47         0.60 o                         
   4   7   2          1.41          2.19         0.63 o                         
 -11   0   3         46.08         40.94         1.56 o                         
  -9   0   3         56.94         59.02         1.26 o                         
  -7   0   3        603.96        559.12         5.34 o                         
  -5   0   3          8.29          8.17         0.33 o                         
  -3   0   3        448.48        486.38         3.23 o                         
  -1   0   3       1454.30       1507.18        10.64 o                         
   1   0   3         54.94         70.25         0.69 o                         
   3   0   3        187.26        178.58         1.44 o                         
   5   0   3         15.20         16.50         0.47 o                         
   7   0   3         95.89         88.08         1.54 o                         
   9   0   3         25.85         25.32         1.26 o                         
  11   0   3        115.23        114.92         2.09 o                         
 -11   1   3         32.84         34.55         1.04 o                         
 -10   1   3          3.68          4.76         0.63 o                         
  -9   1   3         13.84         18.13         0.73 o                         
  -8   1   3        109.04        109.59         1.41 o                         
  -7   1   3        164.41        156.33         1.74 o                         
  -6   1   3         25.00         24.65         0.66 o                         
  -5   1   3        392.03        396.89         2.54 o                         
  -4   1   3          7.66         15.33         0.35 o                         
  -3   1   3        818.71        907.92         4.90 o                         
  -2   1   3        174.97        182.93         1.06 o                         
  -1   1   3       1562.44       1515.73         6.86 o                         
   0   1   3       5313.74       5389.92        71.77 o                         
   1   1   3         77.50         63.94         0.56 o                         
   2   1   3        400.68        396.27         1.87 o                         
   3   1   3        776.07        907.42         4.37 o                         
   4   1   3         82.94         92.69         0.65 o                         
   5   1   3        261.15        269.88         1.71 o                         
   6   1   3          0.33          0.89         0.24 o                         
   7   1   3        125.46        151.03         1.59 o                         
   8   1   3         21.65         21.34         0.72 o                         
   9   1   3         10.24         13.77         0.61 o                         
  10   1   3          7.59         13.59         0.76 o                         
  11   1   3          0.00          0.73         0.54 o                         
 -10   2   3         16.78         23.68         0.97 o                         
  -9   2   3          4.76          8.50         0.58 o                         
  -8   2   3         35.96         30.61         0.83 o                         
  -7   2   3         15.15         15.02         0.56 o                         
  -6   2   3        130.69        110.57         1.18 o                         
  -5   2   3        275.80        279.57         2.58 o                         
  -4   2   3        681.60        731.73         5.35 o                         
  -3   2   3         64.69         74.15         0.65 o                         
  -2   2   3         38.75         49.27         0.43 o                         
  -1   2   3         29.30         32.10         0.34 o                         
   0   2   3       1271.93       1355.27         6.25 o                         
   1   2   3         79.43         79.75         0.52 o                         
   2   2   3         41.75         39.21         0.38 o                         
   3   2   3        162.66        159.75         1.41 o                         
   4   2   3         37.00         33.14         0.49 o                         
   5   2   3          0.93          2.69         0.25 o                         
   6   2   3         66.71         69.38         0.76 o                         
   7   2   3        128.21        122.76         1.24 o                         
   8   2   3          8.72         13.70         0.60 o                         
   9   2   3          3.03          3.60         0.44 o                         
  10   2   3          0.04          0.86         0.43 o                         
 -10   3   3          3.00          4.84         0.77 o                         
  -9   3   3          6.29         10.68         0.92 o                         
  -8   3   3         36.52         40.69         1.11 o                         
  -7   3   3         76.51         77.08         1.54 o                         
  -6   3   3         69.17         59.90         1.58 o                         
  -5   3   3         62.33         54.51         1.16 o                         
  -4   3   3          6.93          4.96         0.42 o                         
  -3   3   3          0.01          0.00         0.32 o                         
  -2   3   3         22.66         28.18         0.47 o                         
  -1   3   3        575.87        590.07         3.23 o                         
   0   3   3        721.08        831.35         4.00 o                         
   1   3   3        166.77        138.91         0.91 o                         
   2   3   3        280.45        289.26         2.14 o                         
   3   3   3         54.64         56.63         0.70 o                         
   4   3   3          4.46         12.94         0.52 o                         
   5   3   3         52.52         51.76         0.96 o                         
   6   3   3         89.29         80.22         1.14 o                         
   7   3   3         57.20         51.10         1.00 o                         
   8   3   3          3.52          3.37         0.52 o                         
   9   3   3          9.97         11.25         0.71 o                         
  10   3   3         10.48         12.01         0.98 o                         
  -9   4   3         29.24         34.38         1.22 o                         
  -8   4   3          3.92          3.97         0.83 o                         
  -7   4   3         20.33         27.44         1.09 o                         
  -6   4   3          8.91         11.60         0.86 o                         
  -5   4   3        236.15        210.49         2.15 o                         
  -4   4   3         72.65         74.35         1.00 o                         
  -3   4   3        370.03        342.28         2.77 o                         
  -2   4   3        133.43        137.95         1.31 o                         
  -1   4   3        210.10        211.80         1.66 o                         
   0   4   3          1.20          0.59         0.19 o                         
   1   4   3         30.22         26.04         0.54 o                         
   2   4   3          2.72          3.24         0.41 o                         
   3   4   3        160.95        145.31         1.46 o                         
   4   4   3         83.42         85.97         1.61 o                         
   5   4   3          7.17          9.76         0.76 o                         
   6   4   3          2.12          5.67         0.51 o                         
   7   4   3         54.05         48.87         1.01 o                         
   8   4   3          0.30          1.67         0.49 o                         
   9   4   3          3.41          3.83         0.64 o                         
  -8   5   3          4.12          4.42         0.73 o                         
  -7   5   3          9.17         10.04         0.82 o                         
  -6   5   3         30.01         32.38         0.98 o                         
  -5   5   3         38.92         39.86         0.95 o                         
  -4   5   3        681.24        653.14         6.30 o                         
  -3   5   3        144.26        159.81         2.22 o                         
  -2   5   3          4.32          4.61         0.48 o                         
  -1   5   3         30.13         29.07         0.59 o                         
   0   5   3         50.95         49.30         0.74 o                         
   1   5   3         11.62         12.21         0.68 o                         
   2   5   3        501.23        466.70         4.16 o                         
   3   5   3        205.25        200.89         2.22 o                         
   4   5   3         48.42         52.76         1.34 o                         
   5   5   3          0.03          2.72         0.60 o                         
   6   5   3          1.35          4.04         0.51 o                         
   7   5   3          6.42          6.28         0.63 o                         
   8   5   3         22.33         27.74         1.11 o                         
  -7   6   3          0.28          2.87         0.75 o                         
  -6   6   3         20.10         22.49         1.23 o                         
  -5   6   3         12.59         16.51         0.92 o                         
  -4   6   3          0.30          3.11         0.67 o                         
  -3   6   3          0.20          0.99         0.56 o                         
  -2   6   3          1.19          2.43         0.77 o                         
  -1   6   3          2.27          3.52         0.46 o                         
   0   6   3         23.69         21.69         0.73 o                         
   1   6   3         41.24         35.58         0.87 o                         
   2   6   3         35.27         33.39         1.41 o                         
   3   6   3          1.89          9.62         0.75 o                         
   4   6   3         46.86         46.54         1.45 o                         
   5   6   3         75.89         68.40         1.39 o                         
   6   6   3          0.02          2.72         0.85 o                         
  -4   7   3          4.82          7.27         0.74 o                         
  -3   7   3         17.04         18.39         0.93 o                         
  -2   7   3          4.27          8.06         0.85 o                         
  -1   7   3         28.20         25.28         1.21 o                         
   0   7   3          3.07          4.73         0.87 o                         
   1   7   3          8.72         10.07         0.81 o                         
   2   7   3          5.80          7.24         0.84 o                         
   3   7   3         29.38         31.01         1.22 o                         
   4   7   3         13.99         15.49         0.92 o                         
 -10   0   4          6.70          6.40         0.64 o                         
  -8   0   4        189.56        182.19         2.88 o                         
  -6   0   4        330.11        305.51         2.92 o                         
  -4   0   4         26.79         29.21         0.44 o                         
  -2   0   4       6222.12       5985.13       112.67 o                         
   0   0   4       6774.49       6637.32       284.54 o                         
   2   0   4       3255.60       3270.74        27.07 o                         
   4   0   4          0.27          0.14         0.23 o                         
   6   0   4        591.89        576.31         8.37 o                         
   8   0   4          0.65          1.46         0.53 o                         
  10   0   4          4.15          4.34         0.65 o                         
 -11   1   4         12.53         17.94         0.92 o                         
 -10   1   4          0.02          1.29         0.44 o                         
  -9   1   4          0.48          1.67         0.41 o                         
  -8   1   4         95.79         89.56         1.47 o                         
  -7   1   4         27.69         27.79         0.69 o                         
  -6   1   4        175.89        153.79         1.26 o                         
  -5   1   4        242.79        246.38         1.67 o                         
  -4   1   4        108.83        113.64         0.80 o                         
  -3   1   4         46.95         64.84         0.54 o                         
  -2   1   4        101.75        112.02         0.72 o                         
  -1   1   4        204.06        212.07         1.15 o                         
   0   1   4      13807.43      13240.36       571.80 o                         
   1   1   4         39.48         36.60         0.39 o                         
   2   1   4        300.09        282.10         1.58 o                         
   3   1   4       1649.59       1841.52         8.65 o                         
   4   1   4         93.73        104.97         0.75 o                         
   5   1   4         16.92         15.79         0.35 o                         
   6   1   4        177.18        183.85         1.67 o                         
   7   1   4        116.89        113.87         1.26 o                         
   8   1   4         43.50         39.59         0.81 o                         
   9   1   4          0.17          1.12         0.42 o                         
  10   1   4         18.28         23.36         0.88 o                         
 -10   2   4          4.21         10.84         0.95 o                         
  -9   2   4         34.30         32.93         0.85 o                         
  -8   2   4          7.12          6.40         0.49 o                         
  -7   2   4          1.55          2.07         0.54 o                         
  -6   2   4          4.01          7.83         0.47 o                         
  -5   2   4        227.94        218.28         1.86 o                         
  -4   2   4         30.12         47.95         1.03 o                         
  -3   2   4        397.51        437.24         2.59 o                         
  -2   2   4         47.63         51.37         0.48 o                         
  -1   2   4        453.46        496.89         2.52 o                         
   0   2   4        599.56        676.08         3.28 o                         
   1   2   4        285.57        355.52         1.88 o                         
   2   2   4        130.69        147.80         1.07 o                         
   3   2   4       1005.12       1045.74         6.34 o                         
   4   2   4          0.19          0.37         0.18 o                         
   5   2   4          4.91          9.63         0.38 o                         
   6   2   4         29.97         29.79         0.50 o                         
   7   2   4        206.21        186.18         1.60 o                         
   8   2   4         90.32         84.18         1.07 o                         
   9   2   4          6.28          8.96         0.53 o                         
  10   2   4         13.62         15.26         0.67 o                         
 -10   3   4          1.74          3.92         0.71 o                         
  -9   3   4         27.26         27.48         1.12 o                         
  -8   3   4         35.84         31.16         1.01 o                         
  -7   3   4        118.44        106.88         1.63 o                         
  -6   3   4         34.61         32.90         0.91 o                         
  -5   3   4         25.17         20.15         0.73 o                         
  -4   3   4         92.55         91.68         2.46 o                         
  -3   3   4         52.57         58.58         0.86 o                         
  -2   3   4        214.46        210.73         1.56 o                         
  -1   3   4          0.79          0.31         0.19 o                         
   0   3   4          2.37          3.95         0.22 o                         
   1   3   4        179.70        213.03         1.34 o                         
   2   3   4        437.40        416.81         3.42 o                         
   3   3   4        357.12        396.36         3.04 o                         
   4   3   4         43.13         39.21         0.69 o                         
   5   3   4          9.69         15.11         0.53 o                         
   6   3   4          1.31          2.83         0.41 o                         
   7   3   4          9.66         11.30         0.65 o                         
   8   3   4          8.78          9.21         0.66 o                         
   9   3   4          0.07          0.97         0.51 o                         
  10   3   4          0.64          1.29         0.66 o                         
  -9   4   4          4.18          5.16         0.75 o                         
  -8   4   4          0.15          2.43         0.78 o                         
  -7   4   4        128.55        101.68         1.70 o                         
  -6   4   4         22.82         26.31         0.94 o                         
  -5   4   4        129.21        125.42         1.86 o                         
  -4   4   4          2.31          2.87         0.49 o                         
  -3   4   4         79.42         74.15         0.97 o                         
  -2   4   4        129.97        124.36         1.24 o                         
  -1   4   4        146.72        157.94         1.30 o                         
   0   4   4         66.27         77.10         0.80 o                         
   1   4   4         86.49         74.32         0.78 o                         
   2   4   4         55.63         62.18         1.00 o                         
   3   4   4          1.92          2.61         0.50 o                         
   4   4   4        479.51        471.98         3.74 o                         
   5   4   4          0.25          0.49         0.35 o                         
   6   4   4        121.94        114.04         1.52 o                         
   7   4   4          0.42          1.84         0.48 o                         
   8   4   4         44.78         44.60         1.06 o                         
   9   4   4         79.56         72.88         1.47 o                         
  -8   5   4          0.61          1.23         0.70 o                         
  -7   5   4          0.25          1.80         0.65 o                         
  -6   5   4          2.06          4.16         0.68 o                         
  -5   5   4         54.54         53.82         1.13 o                         
  -4   5   4          0.25          2.79         0.68 o                         
  -3   5   4          3.07          5.82         0.63 o                         
  -2   5   4          3.67          4.73         0.49 o                         
  -1   5   4          7.66         10.08         0.56 o                         
   0   5   4          5.04          5.69         0.44 o                         
   1   5   4         20.25         16.46         0.47 o                         
   2   5   4          7.25         12.64         0.84 o                         
   3   5   4        114.17        121.55         1.53 o                         
   4   5   4          1.38          3.52         0.50 o                         
   5   5   4         21.14         23.11         0.90 o                         
   6   5   4          1.61          4.27         0.63 o                         
   7   5   4         74.02         65.04         1.34 o                         
   8   5   4          0.00          1.12         0.62 o                         
  -7   6   4         17.70         21.84         1.23 o                         
  -6   6   4          0.31          2.84         0.70 o                         
  -5   6   4         15.23         19.70         0.94 o                         
  -4   6   4         64.19         58.28         1.54 o                         
  -3   6   4          3.35          5.41         0.68 o                         
  -2   6   4          7.36          9.88         0.56 o                         
  -1   6   4          7.83         11.17         0.63 o                         
   0   6   4          6.28          6.67         0.66 o                         
   1   6   4        103.32         86.34         1.46 o                         
   2   6   4          5.16          8.69         1.05 o                         
   3   6   4        110.87        101.85         1.65 o                         
   4   6   4         45.16         49.55         1.17 o                         
   5   6   4          2.64          5.70         0.67 o                         
   6   6   4          5.04          9.26         0.76 o                         
  -4   7   4          4.83          6.91         0.74 o                         
  -3   7   4          0.08          1.96         0.62 o                         
  -2   7   4         39.91         39.86         1.42 o                         
  -1   7   4          5.41          6.72         0.81 o                         
   0   7   4          4.46          6.99         0.84 o                         
   1   7   4          5.15          4.48         0.63 o                         
   2   7   4          3.15          3.51         0.74 o                         
   3   7   4          1.12          2.87         0.70 o                         
   4   7   4         20.50         31.17         1.17 o                         
 -11   0   5         10.86         10.02         1.09 o                         
  -9   0   5         40.14         34.97         2.67 o                         
  -7   0   5       3520.04       3239.46        25.62 o                         
  -5   0   5        185.39        178.72         2.19 o                         
  -3   0   5        404.28        486.52         3.28 o                         
  -1   0   5      18609.27      18239.45       473.52 o                         
   1   0   5        285.59        264.04         1.96 o                         
   3   0   5        552.41        633.79         4.53 o                         
   5   0   5        112.07        116.92         1.41 o                         
   7   0   5         95.00         88.63         1.49 o                         
   9   0   5         42.09         34.57         1.04 o                         
 -11   1   5          2.45          4.88         0.83 o                         
 -10   1   5          4.29          8.38         0.63 o                         
  -9   1   5          0.59          1.37         0.51 o                         
  -8   1   5         26.87         34.28         0.77 o                         
  -7   1   5          5.05          8.12         0.53 o                         
  -6   1   5         19.72         22.90         0.49 o                         
  -5   1   5          9.91         13.89         0.38 o                         
  -4   1   5         30.44         40.71         0.48 o                         
  -3   1   5         90.22         97.93         0.67 o                         
  -2   1   5         22.18         27.49         0.32 o                         
  -1   1   5        717.49        782.31         3.69 o                         
   0   1   5       4124.62       4029.80        29.49 o                         
   1   1   5        139.02        121.71         0.83 o                         
   2   1   5        248.85        233.81         1.31 o                         
   3   1   5        121.87        136.15         0.80 o                         
   4   1   5          0.28          1.31         0.16 o                         
   5   1   5        103.85         98.51         0.86 o                         
   6   1   5        136.01        137.60         1.47 o                         
   7   1   5        239.78        233.88         2.27 o                         
   8   1   5          3.71          5.50         0.43 o                         
   9   1   5          0.43          1.02         0.40 o                         
  10   1   5         59.19         57.00         1.02 o                         
 -10   2   5         73.78         79.60         1.31 o                         
  -9   2   5         43.53         43.56         1.02 o                         
  -8   2   5          0.00          0.54         0.37 o                         
  -7   2   5          2.79          2.38         0.43 o                         
  -6   2   5         49.79         47.88         0.80 o                         
  -5   2   5         28.14         29.60         0.57 o                         
  -4   2   5       1489.97       1628.13        10.65 o                         
  -3   2   5          9.21         14.64         0.38 o                         
  -2   2   5        945.83        994.86         4.91 o                         
  -1   2   5        331.28        339.90         1.75 o                         
   0   2   5        507.03        566.05         2.67 o                         
   1   2   5        595.96        629.11         3.19 o                         
   2   2   5         51.63         58.64         0.50 o                         
   3   2   5         22.28         20.50         0.38 o                         
   4   2   5         13.62         14.19         0.34 o                         
   5   2   5         33.44         38.76         0.49 o                         
   6   2   5         25.62         25.97         0.52 o                         
   7   2   5        510.64        434.65         3.43 o                         
   8   2   5         35.93         33.53         1.09 o                         
   9   2   5          9.16         11.52         0.56 o                         
  10   2   5          0.01          0.51         0.46 o                         
 -10   3   5          7.53          8.07         0.88 o                         
  -9   3   5          0.28          1.07         0.59 o                         
  -8   3   5         44.37         36.50         1.08 o                         
  -7   3   5         21.59         21.75         1.02 o                         
  -6   3   5         19.78         18.94         0.91 o                         
  -5   3   5         18.06         21.06         0.81 o                         
  -4   3   5         16.21         11.67         0.63 o                         
  -3   3   5        186.32        190.74         1.46 o                         
  -2   3   5        182.28        164.12         1.25 o                         
  -1   3   5        159.92        157.36         1.02 o                         
   0   3   5        387.18        439.55         2.33 o                         
   1   3   5         65.54         68.35         0.57 o                         
   2   3   5         65.34         61.54         0.82 o                         
   3   3   5          5.63          2.44         0.42 o                         
   4   3   5        212.22        196.70         1.93 o                         
   5   3   5        101.15         87.41         1.25 o                         
   6   3   5          3.70          5.65         0.43 o                         
   7   3   5         27.95         26.66         0.83 o                         
   8   3   5          2.22          4.34         0.62 o                         
   9   3   5         18.25         24.82         1.00 o                         
  10   3   5          5.47          7.35         1.59 o                         
  -9   4   5          0.01          4.89         0.72 o                         
  -8   4   5         12.36         14.03         0.94 o                         
  -7   4   5         13.98         15.04         0.92 o                         
  -6   4   5          0.46          1.59         0.49 o                         
  -5   4   5         54.30         51.27         1.88 o                         
  -4   4   5          0.17          0.32         0.42 o                         
  -3   4   5        259.04        260.12         2.07 o                         
  -2   4   5         25.33         30.04         0.64 o                         
  -1   4   5          9.83         15.21         0.44 o                         
   0   4   5        174.42        189.07         1.41 o                         
   1   4   5         15.70         19.66         0.51 o                         
   2   4   5        120.23        107.48         1.06 o                         
   3   4   5         36.90         40.64         0.70 o                         
   4   4   5        383.63        357.57         3.04 o                         
   5   4   5          2.64          2.70         0.38 o                         
   6   4   5         23.43         26.26         0.85 o                         
   7   4   5          1.34          2.54         0.54 o                         
   8   4   5          4.67          6.30         0.64 o                         
   9   4   5          0.62          2.83         0.65 o                         
  -8   5   5          4.89          6.89         0.84 o                         
  -7   5   5          2.45          2.90         0.70 o                         
  -6   5   5          0.97          1.87         0.59 o                         
  -5   5   5         43.00         42.32         1.20 o                         
  -4   5   5          0.89          3.97         0.51 o                         
  -3   5   5        133.21        121.61         1.95 o                         
  -2   5   5          1.84          3.38         0.55 o                         
  -1   5   5          0.69          1.01         0.36 o                         
   0   5   5         41.29         41.86         0.99 o                         
   1   5   5         67.34         49.15         0.86 o                         
   2   5   5         76.29         79.25         1.54 o                         
   3   5   5         26.98         24.92         1.08 o                         
   4   5   5         26.29         28.42         0.97 o                         
   5   5   5          1.22          2.70         0.93 o                         
   6   5   5         66.06         60.94         1.14 o                         
   7   5   5         21.19         27.41         0.98 o                         
   8   5   5         21.14         30.95         1.76 o                         
  -7   6   5          1.42          3.18         0.80 o                         
  -6   6   5          9.55         12.41         0.98 o                         
  -5   6   5         14.16         15.45         0.96 o                         
  -4   6   5          0.05          2.66         0.59 o                         
  -3   6   5         34.07         29.72         1.12 o                         
  -2   6   5          0.90          0.63         0.54 o                         
  -1   6   5          0.20          0.38         0.39 o                         
   0   6   5         34.54         34.95         0.93 o                         
   1   6   5          6.70          7.81         0.49 o                         
   2   6   5          0.86          2.29         0.50 o                         
   3   6   5        119.40        104.83         1.54 o                         
   4   6   5          1.64          3.64         0.61 o                         
   5   6   5          1.94          3.23         0.63 o                         
   6   6   5          0.45          2.74         1.24 o                         
  -4   7   5          0.94          1.74         0.70 o                         
  -3   7   5         16.96         21.55         1.02 o                         
  -2   7   5          4.97          8.42         1.33 o                         
  -1   7   5          9.18         11.67         0.94 o                         
   0   7   5          4.57          8.92         0.78 o                         
   1   7   5          0.22          1.11         0.52 o                         
   2   7   5          0.72          1.39         0.60 o                         
   3   7   5          5.93          5.53         0.71 o                         
   4   7   5          4.55          4.83         0.79 o                         
 -10   0   6          8.91         12.41         1.07 o                         
  -8   0   6         46.32         39.60         1.19 o                         
  -6   0   6        219.30        200.94         2.03 o                         
  -4   0   6        105.50        120.22         1.10 o                         
  -2   0   6        723.92        671.19         4.40 o                         
   0   0   6       5938.52       5913.49       111.74 o                         
   2   0   6         32.65         31.68         0.43 o                         
   4   0   6       1368.82       1492.45        11.56 o                         
   6   0   6         75.64         71.27         1.27 o                         
   8   0   6          0.17          0.67         0.42 o                         
  10   0   6        103.43        114.70         2.23 o                         
 -11   1   6         29.73         31.36         1.12 o                         
 -10   1   6         72.27         66.88         1.13 o                         
  -9   1   6         39.13         36.92         0.83 o                         
  -8   1   6        124.07        114.39         1.47 o                         
  -7   1   6        180.55        181.79         1.79 o                         
  -6   1   6        121.35        117.43         1.08 o                         
  -5   1   6         41.48         41.50         0.58 o                         
  -4   1   6        232.92        272.95         1.87 o                         
  -3   1   6        599.07        603.84         3.06 o                         
  -2   1   6         51.51         59.33         0.59 o                         
  -1   1   6         51.36         53.03         0.45 o                         
   0   1   6       1577.37       1434.60         6.50 o                         
   1   1   6        565.87        532.61         2.73 o                         
   2   1   6         52.89         45.32         0.44 o                         
   3   1   6        408.00        404.73         2.22 o                         
   4   1   6         18.16         24.65         0.39 o                         
   5   1   6         29.30         33.99         0.54 o                         
   6   1   6        749.70        684.41         5.48 o                         
   7   1   6        424.61        362.51         3.12 o                         
   8   1   6         36.25         29.89         0.77 o                         
   9   1   6         21.29         23.25         0.74 o                         
  10   1   6          0.20          1.93         0.43 o                         
 -10   2   6         24.51         28.35         1.09 o                         
  -9   2   6          6.79          8.92         0.58 o                         
  -8   2   6          0.16          2.09         0.42 o                         
  -7   2   6          5.30          5.31         0.46 o                         
  -6   2   6        213.85        173.50         1.65 o                         
  -5   2   6          5.60          5.90         0.40 o                         
  -4   2   6        124.74        140.78         1.33 o                         
  -3   2   6         53.50         54.10         0.59 o                         
  -2   2   6        302.71        295.38         1.57 o                         
  -1   2   6          4.73          3.13         0.19 o                         
   0   2   6        199.65        207.36         1.12 o                         
   1   2   6          7.39          4.95         0.25 o                         
   2   2   6         32.79         26.39         0.38 o                         
   3   2   6         43.09         45.99         0.59 o                         
   4   2   6         55.01         48.25         0.58 o                         
   5   2   6          6.84          7.02         0.28 o                         
   6   2   6          7.85          9.39         0.37 o                         
   7   2   6        335.56        314.91         2.59 o                         
   8   2   6          0.61          0.96         0.34 o                         
   9   2   6          0.41          1.00         0.46 o                         
  10   2   6          0.26          0.83         0.54 o                         
 -10   3   6          0.52          2.22         0.70 o                         
  -9   3   6          1.76          3.92         0.67 o                         
  -8   3   6          4.00          5.25         0.72 o                         
  -7   3   6         17.01         20.15         0.96 o                         
  -6   3   6         79.33         61.27         0.95 o                         
  -5   3   6          5.61          6.39         0.44 o                         
  -4   3   6        116.90        112.94         1.27 o                         
  -3   3   6          3.41          3.74         0.29 o                         
  -2   3   6         38.16         35.12         0.53 o                         
  -1   3   6        222.44        237.70         1.53 o                         
   0   3   6        472.43        515.82         2.79 o                         
   1   3   6         18.27         17.65         0.46 o                         
   2   3   6        246.34        230.73         1.71 o                         
   3   3   6         31.86         28.57         0.76 o                         
   4   3   6        427.91        389.30         3.52 o                         
   5   3   6        139.40        125.64         1.39 o                         
   6   3   6          7.81          6.78         0.42 o                         
   7   3   6          0.07          1.67         0.48 o                         
   8   3   6          0.25          1.01         0.55 o                         
   9   3   6          0.89          3.49         0.60 o                         
  -9   4   6         70.59         68.30         1.60 o                         
  -8   4   6          3.59          5.01         0.69 o                         
  -7   4   6         82.29         66.23         1.39 o                         
  -6   4   6          9.10         15.59         0.88 o                         
  -5   4   6         15.70         20.23         1.01 o                         
  -4   4   6          0.16          0.54         0.46 o                         
  -3   4   6        732.17        658.72         4.29 o                         
  -2   4   6         13.88         16.99         0.61 o                         
  -1   4   6         54.45         61.96         0.75 o                         
   0   4   6          3.67          4.99         0.28 o                         
   1   4   6         70.61         66.50         0.73 o                         
   2   4   6         65.74         60.47         1.05 o                         
   3   4   6         64.81         63.78         1.20 o                         
   4   4   6         80.16         77.38         1.36 o                         
   5   4   6         23.08         25.60         1.28 o                         
   6   4   6          2.90          2.69         0.76 o                         
   7   4   6          1.65          5.21         0.55 o                         
   8   4   6          0.22          1.67         0.55 o                         
   9   4   6         12.92         17.32         1.40 o                         
  -8   5   6          0.12          1.50         0.70 o                         
  -7   5   6          5.84          7.51         0.82 o                         
  -6   5   6         21.95         24.27         1.16 o                         
  -5   5   6          2.26          3.53         0.66 o                         
  -4   5   6        115.28        106.28         1.76 o                         
  -3   5   6        162.68        144.69         1.72 o                         
  -2   5   6         21.26         21.22         0.77 o                         
  -1   5   6         54.40         48.97         1.23 o                         
   0   5   6         18.19         19.71         0.75 o                         
   1   5   6          0.54          1.41         0.40 o                         
   2   5   6        142.42        131.17         1.87 o                         
   3   5   6         74.69         73.96         1.70 o                         
   4   5   6         12.17         12.86         0.95 o                         
   5   5   6          1.58          3.27         0.59 o                         
   6   5   6          2.91          3.30         0.77 o                         
   7   5   6         12.73         10.55         0.88 o                         
   8   5   6         19.03         26.37         1.61 o                         
  -6   6   6          6.41          9.79         0.88 o                         
  -5   6   6         28.03         26.27         1.09 o                         
  -4   6   6         43.40         47.08         1.89 o                         
  -3   6   6         16.43         18.58         0.90 o                         
  -2   6   6          2.23          3.48         0.55 o                         
  -1   6   6          7.02         10.27         0.69 o                         
   0   6   6        103.00         82.59         1.25 o                         
   1   6   6          0.07          1.47         0.53 o                         
   2   6   6          4.00          6.40         0.73 o                         
   3   6   6         64.65         56.88         1.23 o                         
   4   6   6          0.36          1.31         0.77 o                         
   5   6   6         19.19         21.79         1.16 o                         
   6   6   6         11.28         11.48         0.95 o                         
  -4   7   6          0.00          1.19         0.66 o                         
  -3   7   6         18.12         21.04         1.18 o                         
  -2   7   6         12.47         16.09         1.19 o                         
  -1   7   6         12.19         13.99         0.95 o                         
   0   7   6         29.58         28.92         1.13 o                         
   1   7   6          2.56          1.66         0.66 o                         
   2   7   6         14.72         17.05         0.87 o                         
   3   7   6         26.59         23.54         1.04 o                         
 -11   0   7          0.24          0.69         1.21 o                         
  -9   0   7         11.31         14.47         1.12 o                         
  -7   0   7         50.64         57.92         2.12 o                         
  -5   0   7        136.56        127.32         1.48 o                         
  -3   0   7        500.75        536.47         3.64 o                         
  -1   0   7          0.39          0.34         0.20 o                         
   1   0   7       2009.26       1940.93        12.84 o                         
   3   0   7       1021.06       1099.33         7.29 o                         
   5   0   7         16.46         13.53         0.55 o                         
   7   0   7         18.16         17.31         0.81 o                         
   9   0   7          5.73          9.65         1.07 o                         
 -11   1   7         47.18         47.36         1.60 o                         
 -10   1   7          2.34          3.84         0.53 o                         
  -9   1   7          6.33         11.00         0.60 o                         
  -8   1   7         27.80         28.16         0.72 o                         
  -7   1   7         12.94         17.24         0.64 o                         
  -6   1   7        196.32        175.60         1.53 o                         
  -5   1   7         35.86         39.88         0.62 o                         
  -4   1   7         50.42         58.59         0.65 o                         
  -3   1   7       1109.54       1121.84         6.54 o                         
  -2   1   7        287.96        286.69         1.46 o                         
  -1   1   7        401.51        439.29         2.12 o                         
   0   1   7       5702.50       5566.74        43.83 o                         
   1   1   7        328.53        292.02         1.68 o                         
   2   1   7        777.07        759.41         4.09 o                         
   3   1   7        188.63        198.09         1.38 o                         
   4   1   7         25.13         24.73         0.37 o                         
   5   1   7        248.57        237.84         1.86 o                         
   6   1   7         51.48         46.78         0.74 o                         
   7   1   7         24.51         28.24         0.71 o                         
   8   1   7          0.26          1.50         0.35 o                         
   9   1   7          1.64          2.41         0.39 o                         
  10   1   7         10.36         14.89         0.72 o                         
 -10   2   7          0.65          1.26         0.51 o                         
  -9   2   7         11.83         14.04         0.87 o                         
  -8   2   7         79.92         70.68         1.18 o                         
  -7   2   7          2.51          5.45         0.49 o                         
  -6   2   7          1.06          1.62         0.38 o                         
  -5   2   7         91.73         82.50         0.96 o                         
  -4   2   7         74.54         82.56         0.88 o                         
  -3   2   7        459.33        434.04         2.86 o                         
  -2   2   7         14.95         19.46         0.34 o                         
  -1   2   7         16.79         19.61         0.29 o                         
   0   2   7         24.37         39.38         0.46 o                         
   1   2   7         98.13         99.24         0.77 o                         
   2   2   7         27.06         33.13         0.51 o                         
   3   2   7         28.54         34.21         0.48 o                         
   4   2   7        290.12        268.77         1.93 o                         
   5   2   7         14.91         17.46         0.55 o                         
   6   2   7          9.60          8.66         0.36 o                         
   7   2   7          6.71         13.86         0.59 o                         
   8   2   7          0.24          1.60         0.41 o                         
   9   2   7          1.67          2.66         0.40 o                         
  10   2   7          0.85          2.64         0.69 o                         
 -10   3   7          1.07          3.01         0.72 o                         
  -9   3   7          0.87          1.78         0.53 o                         
  -8   3   7         18.92         17.20         0.87 o                         
  -7   3   7        102.97         90.25         1.40 o                         
  -6   3   7          0.67          2.67         0.37 o                         
  -5   3   7        194.31        172.62         2.46 o                         
  -4   3   7         22.57         25.03         0.64 o                         
  -3   3   7        341.17        319.37         2.89 o                         
  -2   3   7        201.90        181.64         1.27 o                         
  -1   3   7         13.03         15.62         0.35 o                         
   0   3   7          3.05          1.66         0.21 o                         
   1   3   7          2.30          1.23         0.24 o                         
   2   3   7          1.57          1.30         0.24 o                         
   3   3   7        716.78        647.27         4.66 o                         
   4   3   7        359.09        343.78         2.87 o                         
   5   3   7         36.17         31.19         0.87 o                         
   6   3   7          1.54          2.67         0.48 o                         
   7   3   7         43.70         40.67         1.04 o                         
   8   3   7          7.53          6.95         0.55 o                         
   9   3   7         13.93         17.62         1.03 o                         
  -9   4   7          0.30          3.34         0.74 o                         
  -8   4   7          6.48          7.31         0.78 o                         
  -7   4   7          2.93          2.66         0.58 o                         
  -6   4   7          7.17          9.24         0.95 o                         
  -5   4   7         53.70         49.78         1.12 o                         
  -4   4   7         57.50         53.80         1.03 o                         
  -3   4   7        596.80        568.97         4.09 o                         
  -2   4   7         56.82         53.21         0.79 o                         
  -1   4   7        208.94        201.37         1.55 o                         
   0   4   7         71.21         66.23         1.04 o                         
   1   4   7          3.25          4.16         0.31 o                         
   2   4   7         18.97         20.09         0.60 o                         
   3   4   7         74.06         69.01         1.75 o                         
   4   4   7         80.55         76.84         1.35 o                         
   5   4   7          0.85          1.82         0.52 o                         
   6   4   7         21.69         25.80         1.05 o                         
   7   4   7         12.40         12.44         0.85 o                         
   8   4   7          0.01          0.57         0.79 o                         
  -8   5   7          0.10          2.72         0.72 o                         
  -7   5   7          0.08          1.11         0.67 o                         
  -6   5   7          0.06          1.00         0.68 o                         
  -5   5   7          0.18          2.66         0.88 o                         
  -4   5   7        341.58        310.83         3.01 o                         
  -3   5   7          0.54          1.68         0.42 o                         
  -2   5   7         81.24         77.19         1.11 o                         
  -1   5   7         26.25         22.96         0.65 o                         
   0   5   7          0.05          0.13         0.33 o                         
   1   5   7         40.86         31.73         0.58 o                         
   2   5   7          7.95         11.14         1.00 o                         
   3   5   7          0.40          0.99         0.52 o                         
   4   5   7         29.45         30.01         1.04 o                         
   5   5   7          9.48         13.09         0.87 o                         
   6   5   7          4.19          6.30         0.70 o                         
   7   5   7          4.34          5.32         0.76 o                         
  -6   6   7         13.42         15.90         1.00 o                         
  -5   6   7          6.66          8.18         0.71 o                         
  -4   6   7        143.44        128.52         1.78 o                         
  -3   6   7          1.28          2.67         0.53 o                         
  -2   6   7          2.43          3.55         0.47 o                         
  -1   6   7          0.16          1.29         0.41 o                         
   0   6   7          9.71          9.91         0.54 o                         
   1   6   7         11.25         17.55         0.68 o                         
   2   6   7        127.44        104.75         1.84 o                         
   3   6   7         35.53         40.99         1.22 o                         
   4   6   7          2.27          4.02         0.66 o                         
   5   6   7          0.09          0.82         0.66 o                         
   6   6   7          0.77          1.99         0.94 o                         
  -4   7   7          0.00          0.83         0.66 o                         
  -3   7   7          2.29          4.57         0.75 o                         
  -2   7   7         12.22         15.23         1.12 o                         
  -1   7   7         33.18         29.93         1.43 o                         
   0   7   7          0.74          1.78         0.52 o                         
   1   7   7          4.15          3.31         0.58 o                         
   2   7   7          0.32          1.77         0.66 o                         
   3   7   7          3.16          4.76         0.81 o                         
 -10   0   8          2.97          3.90         0.85 o                         
  -8   0   8        123.26        113.48         2.22 o                         
  -6   0   8         12.43         12.81         0.85 o                         
  -4   0   8         17.50         21.21         0.68 o                         
  -2   0   8         87.98         66.47         0.94 o                         
   0   0   8        703.98        578.12         4.41 o                         
   2   0   8        596.02        590.59         4.42 o                         
   4   0   8        863.96        859.83         8.04 o                         
   6   0   8         19.30         18.91         0.96 o                         
   8   0   8         36.16         30.89         1.08 o                         
  10   0   8         84.68         79.70         1.70 o                         
 -10   1   8         19.49         20.88         0.92 o                         
  -9   1   8         16.67         17.83         0.85 o                         
  -8   1   8          3.52          7.48         0.53 o                         
  -7   1   8        167.33        166.65         1.69 o                         
  -6   1   8         43.82         40.43         0.67 o                         
  -5   1   8         10.02         13.48         0.44 o                         
  -4   1   8        252.84        279.41         2.02 o                         
  -3   1   8         38.89         40.28         0.48 o                         
  -2   1   8       1085.84       1059.38         4.86 o                         
  -1   1   8         23.09         29.49         0.41 o                         
   0   1   8        208.01        193.93         1.19 o                         
   1   1   8         33.05         45.75         0.45 o                         
   2   1   8        343.98        320.50         1.87 o                         
   3   1   8        229.59        242.67         1.74 o                         
   4   1   8          0.69          0.57         0.18 o                         
   5   1   8         71.89         64.25         0.84 o                         
   6   1   8        264.12        255.46         2.35 o                         
   7   1   8        124.45        115.14         1.33 o                         
   8   1   8          0.64          0.64         0.36 o                         
   9   1   8          3.68          3.50         0.45 o                         
  10   1   8          0.40          1.36         0.43 o                         
 -10   2   8          2.89          3.41         0.56 o                         
  -9   2   8         13.61         12.98         0.73 o                         
  -8   2   8          2.64          2.91         0.49 o                         
  -7   2   8        233.57        215.89         2.13 o                         
  -6   2   8         31.09         29.95         0.65 o                         
  -5   2   8         23.25         21.65         0.50 o                         
  -4   2   8         12.18         12.01         0.48 o                         
  -3   2   8        202.29        177.64         1.38 o                         
  -2   2   8        213.31        203.80         1.42 o                         
  -1   2   8          3.91          4.09         0.33 o                         
   0   2   8       1067.42       1111.50         5.94 o                         
   1   2   8         26.48         18.19         0.42 o                         
   2   2   8        375.13        347.67         2.39 o                         
   3   2   8          3.36          7.52         0.32 o                         
   4   2   8         47.16         47.48         0.73 o                         
   5   2   8          7.37         11.73         0.45 o                         
   6   2   8         88.22         87.59         1.05 o                         
   7   2   8         18.08         23.77         0.64 o                         
   8   2   8          3.50          4.52         0.58 o                         
   9   2   8          3.76          5.97         0.51 o                         
  10   2   8          0.58          1.27         0.54 o                         
 -10   3   8          2.36          3.32         0.78 o                         
  -9   3   8         14.41         14.88         0.86 o                         
  -8   3   8         47.54         46.02         1.07 o                         
  -7   3   8        143.88        114.66         1.57 o                         
  -6   3   8        100.84        102.44         1.52 o                         
  -5   3   8         55.53         48.26         0.80 o                         
  -4   3   8         14.62         18.39         0.74 o                         
  -3   3   8          4.87          9.81         0.39 o                         
  -2   3   8         67.74         69.68         0.68 o                         
  -1   3   8        174.75        178.51         1.32 o                         
   0   3   8         61.69         71.82         0.67 o                         
   1   3   8        121.47        106.27         1.12 o                         
   2   3   8         67.97         73.67         0.91 o                         
   3   3   8         86.66         90.84         1.00 o                         
   4   3   8        629.84        581.89         4.86 o                         
   5   3   8          8.39          8.80         0.57 o                         
   6   3   8          4.20          6.33         0.55 o                         
   7   3   8         24.03         27.54         1.02 o                         
   8   3   8         19.20         22.05         1.11 o                         
   9   3   8         27.17         26.81         1.22 o                         
  -9   4   8          5.28          7.61         0.88 o                         
  -8   4   8          4.04          5.06         0.83 o                         
  -7   4   8          0.23          1.71         1.06 o                         
  -6   4   8          0.50          0.88         0.64 o                         
  -5   4   8          1.04          1.53         0.41 o                         
  -4   4   8        109.75        109.30         1.26 o                         
  -3   4   8         11.10         14.52         0.85 o                         
  -2   4   8          7.93         11.00         0.63 o                         
  -1   4   8          0.58          0.72         0.25 o                         
   0   4   8         25.72         27.41         0.50 o                         
   1   4   8          1.94          1.57         0.31 o                         
   2   4   8         46.88         47.88         1.02 o                         
   3   4   8          8.51          8.75         0.72 o                         
   4   4   8        180.20        166.21         1.94 o                         
   5   4   8          0.74          2.30         0.50 o                         
   6   4   8         82.48         78.86         1.49 o                         
   7   4   8          2.66          2.63         0.85 o                         
   8   4   8          0.39          1.75         0.77 o                         
  -8   5   8          3.85          7.28         0.90 o                         
  -7   5   8          7.39          9.60         0.88 o                         
  -6   5   8          0.02          0.99         0.58 o                         
  -5   5   8        234.36        221.47         2.87 o                         
  -4   5   8         95.06         96.21         2.13 o                         
  -3   5   8         15.19         18.48         0.98 o                         
  -2   5   8          0.53          1.44         0.41 o                         
  -1   5   8         66.53         61.74         1.24 o                         
   0   5   8          5.21          7.79         0.51 o                         
   1   5   8        123.41         97.87         1.36 o                         
   2   5   8          1.41          1.14         0.58 o                         
   3   5   8          0.12          1.01         0.46 o                         
   4   5   8          0.42          0.98         0.62 o                         
   5   5   8          7.34          9.97         0.78 o                         
   6   5   8         26.03         27.55         1.30 o                         
   7   5   8         20.85         22.78         1.21 o                         
  -6   6   8         20.11         25.07         1.66 o                         
  -5   6   8         22.53         24.76         1.24 o                         
  -4   6   8          2.67          5.51         0.60 o                         
  -3   6   8         13.17         15.70         0.71 o                         
  -2   6   8         73.86         70.37         1.46 o                         
  -1   6   8          2.44          4.20         0.49 o                         
   0   6   8          2.16          2.16         0.61 o                         
   1   6   8          0.55          2.00         0.48 o                         
   2   6   8          7.66          9.78         0.79 o                         
   3   6   8        172.92        152.82         2.29 o                         
   4   6   8         65.74         65.95         1.50 o                         
   5   6   8         25.61         25.41         1.27 o                         
   6   6   8          3.93          3.25         1.12 o                         
  -3   7   8         28.56         29.56         1.32 o                         
  -2   7   8          0.55          0.45         0.71 o                         
  -1   7   8          1.28          2.88         0.57 o                         
   0   7   8          4.56          4.15         0.54 o                         
   1   7   8          0.30          3.26         0.70 o                         
   2   7   8         41.60         37.86         1.25 o                         
   3   7   8         27.15         26.46         1.39 o                         
  -9   0   9         80.87         72.29         1.84 o                         
  -7   0   9        515.42        471.60         5.60 o                         
  -5   0   9        146.54        145.46         2.17 o                         
  -3   0   9        100.22         95.78         1.04 o                         
  -1   0   9        357.44        341.45         2.59 o                         
   1   0   9        386.69        355.03         2.85 o                         
   3   0   9         90.59         92.54         1.13 o                         
   5   0   9        250.53        207.50         3.47 o                         
   7   0   9         60.81         54.15         1.21 o                         
   9   0   9          4.76          4.10         0.64 o                         
 -10   1   9          2.17          3.96         0.52 o                         
  -9   1   9          0.08          0.33         0.42 o                         
  -8   1   9          5.99          9.00         0.56 o                         
  -7   1   9        666.82        591.57         4.86 o                         
  -6   1   9         16.36         18.40         0.58 o                         
  -5   1   9          1.60          2.35         0.30 o                         
  -4   1   9        353.91        379.70         2.62 o                         
  -3   1   9          0.13          0.54         0.19 o                         
  -2   1   9         53.68         57.18         0.52 o                         
  -1   1   9       1871.76       1865.65         8.36 o                         
   0   1   9        298.98        279.79         1.53 o                         
   1   1   9        156.50        155.98         1.15 o                         
   2   1   9         94.84         93.62         0.84 o                         
   3   1   9        304.25        304.01         2.12 o                         
   4   1   9        118.92        128.33         1.33 o                         
   5   1   9          7.04          9.29         0.38 o                         
   6   1   9          3.00          5.45         0.37 o                         
   7   1   9         41.21         33.45         0.83 o                         
   8   1   9          3.31          5.97         0.49 o                         
   9   1   9          6.27          7.33         0.56 o                         
  10   1   9         18.10         19.74         0.78 o                         
 -10   2   9          0.37          2.95         0.57 o                         
  -9   2   9          0.14          1.89         0.50 o                         
  -8   2   9         19.57         22.11         0.95 o                         
  -7   2   9         55.11         47.07         0.91 o                         
  -6   2   9          0.01          1.21         0.38 o                         
  -5   2   9         14.91         19.75         0.57 o                         
  -4   2   9        399.00        398.53         3.07 o                         
  -3   2   9          1.30          1.19         0.25 o                         
  -2   2   9         18.98         16.65         0.47 o                         
  -1   2   9          3.17          1.24         0.18 o                         
   0   2   9       1555.33       1603.14         9.18 o                         
   1   2   9        600.21        578.94         3.70 o                         
   2   2   9         54.74         50.86         0.66 o                         
   3   2   9          1.02          2.06         0.27 o                         
   4   2   9        163.62        161.89         1.55 o                         
   5   2   9        314.85        278.97         2.98 o                         
   6   2   9         24.28         27.54         0.73 o                         
   7   2   9        302.74        264.34         2.44 o                         
   8   2   9          2.92          3.15         0.47 o                         
   9   2   9          0.23          0.72         0.43 o                         
 -10   3   9          2.01          4.88         0.91 o                         
  -9   3   9          9.45         10.15         0.73 o                         
  -8   3   9          6.27          6.87         0.61 o                         
  -7   3   9         23.05         23.23         0.97 o                         
  -6   3   9         41.62         39.18         1.17 o                         
  -5   3   9          4.74          6.39         0.53 o                         
  -4   3   9        152.50        135.32         1.43 o                         
  -3   3   9         74.10         70.34         0.75 o                         
  -2   3   9         53.09         49.58         0.84 o                         
  -1   3   9         12.69         12.73         0.55 o                         
   0   3   9          4.52          5.65         0.41 o                         
   1   3   9        139.59        130.14         1.23 o                         
   2   3   9         94.23         96.72         1.04 o                         
   3   3   9          2.98          2.42         0.32 o                         
   4   3   9        161.30        154.10         1.57 o                         
   5   3   9          3.32          4.50         0.58 o                         
   6   3   9         31.34         30.46         0.94 o                         
   7   3   9         53.59         53.30         1.15 o                         
   8   3   9          0.27          0.13         0.66 o                         
   9   3   9          0.45          3.03         0.65 o                         
  -9   4   9         27.48         30.70         1.37 o                         
  -8   4   9         24.28         19.28         1.15 o                         
  -7   4   9         12.21         15.14         0.96 o                         
  -6   4   9         14.85         15.48         0.81 o                         
  -5   4   9         37.14         33.59         1.02 o                         
  -4   4   9         44.60         40.52         1.04 o                         
  -3   4   9        377.56        346.91         2.88 o                         
  -2   4   9          2.54          2.56         0.34 o                         
  -1   4   9        125.15        124.89         1.16 o                         
   0   4   9          3.24          2.70         0.30 o                         
   1   4   9         71.08         52.78         1.20 o                         
   2   4   9        266.24        246.52         2.05 o                         
   3   4   9        234.36        216.24         2.26 o                         
   4   4   9         41.85         41.07         1.08 o                         
   5   4   9         43.72         44.84         1.27 o                         
   6   4   9          5.85          7.96         0.91 o                         
   7   4   9         23.87         28.24         1.18 o                         
   8   4   9         63.47         67.88         1.75 o                         
  -8   5   9          7.24          7.96         1.12 o                         
  -7   5   9          9.94         14.36         1.02 o                         
  -6   5   9          9.43         14.28         0.95 o                         
  -5   5   9         35.52         39.31         1.33 o                         
  -4   5   9          8.63         12.44         0.58 o                         
  -3   5   9          0.60          1.44         0.40 o                         
  -2   5   9          9.32         12.82         0.60 o                         
  -1   5   9         10.01         10.13         0.55 o                         
   0   5   9        101.83         85.89         1.04 o                         
   1   5   9         12.12         15.88         0.71 o                         
   2   5   9         26.88         27.75         0.77 o                         
   3   5   9          4.89          6.40         0.62 o                         
   4   5   9         12.59         17.75         1.02 o                         
   5   5   9          9.67         11.02         0.89 o                         
   6   5   9         44.22         41.37         1.47 o                         
   7   5   9          5.96          7.46         0.83 o                         
  -6   6   9         21.01         23.34         1.25 o                         
  -5   6   9          0.50          1.94         0.71 o                         
  -4   6   9         34.43         31.96         1.10 o                         
  -3   6   9         47.96         45.03         1.37 o                         
  -2   6   9          3.75          3.71         0.96 o                         
  -1   6   9         14.99         13.43         0.68 o                         
   0   6   9          7.95          9.49         0.56 o                         
   1   6   9          6.72          5.66         0.61 o                         
   2   6   9         74.40         72.93         1.44 o                         
   3   6   9         25.60         30.91         1.24 o                         
   4   6   9          0.29          2.36         0.66 o                         
   5   6   9          0.71          3.97         0.73 o                         
  -3   7   9         30.64         36.39         1.23 o                         
  -2   7   9          0.59          1.34         0.62 o                         
  -1   7   9          0.10          1.32         0.54 o                         
   0   7   9          1.44          3.39         0.52 o                         
   1   7   9         10.60         15.34         0.93 o                         
   2   7   9          2.73          6.96         0.84 o                         
 -10   0  10         22.46         23.98         1.48 o                         
  -8   0  10        862.74        765.11         9.49 o                         
  -6   0  10         30.35         26.42         1.03 o                         
  -4   0  10        359.96        370.49         5.39 o                         
  -2   0  10        105.55         98.66         1.45 o                         
   2   0  10         18.60         15.45         0.45 o                         
   4   0  10          6.47          5.33         0.41 o                         
   6   0  10        362.97        329.55         3.83 o                         
   8   0  10          4.12          2.88         0.62 o                         
  10   0  10         20.89         22.28         1.15 o                         
 -10   1  10          0.06          0.78         0.55 o                         
  -9   1  10          5.83          8.83         0.58 o                         
  -8   1  10          9.15         10.02         0.67 o                         
  -7   1  10        189.83        182.93         2.50 o                         
  -6   1  10         29.54         22.57         0.68 o                         
  -5   1  10          0.04          0.53         0.27 o                         
  -4   1  10         59.70         49.36         0.83 o                         
  -3   1  10         37.12         33.34         0.57 o                         
  -2   1  10         87.43         90.63         0.72 o                         
  -1   1  10        510.45        500.26         2.70 o                         
   0   1  10        636.08        600.94         3.42 o                         
   1   1  10        194.96        181.50         1.49 o                         
   2   1  10          1.02          1.89         0.24 o                         
   3   1  10        101.37         96.47         1.11 o                         
   4   1  10         28.92         21.12         0.56 o                         
   5   1  10          3.09          2.62         0.30 o                         
   6   1  10         86.36         81.21         1.26 o                         
   7   1  10          1.89          2.08         0.34 o                         
   8   1  10         27.69         25.73         0.75 o                         
   9   1  10         22.85         23.48         0.80 o                         
 -10   2  10         19.37         20.51         0.92 o                         
  -9   2  10         23.46         22.75         0.85 o                         
  -8   2  10         53.06         46.95         0.94 o                         
  -7   2  10         28.00         31.01         0.80 o                         
  -6   2  10        120.69        104.19         1.46 o                         
  -5   2  10         10.17         14.97         0.52 o                         
  -4   2  10          2.14          3.36         0.36 o                         
  -3   2  10         28.57         22.92         0.67 o                         
  -2   2  10         35.99         32.57         0.44 o                         
  -1   2  10        173.73        158.52         1.15 o                         
   0   2  10       1545.02       1578.65         9.84 o                         
   1   2  10         72.31         75.97         0.86 o                         
   2   2  10        173.00        157.42         1.42 o                         
   3   2  10          0.23          1.95         0.28 o                         
   4   2  10         15.63         20.64         0.55 o                         
   5   2  10         43.77         45.11         0.88 o                         
   6   2  10        143.85        124.93         1.44 o                         
   7   2  10        158.47        139.23         1.92 o                         
   8   2  10          3.02          3.50         0.43 o                         
   9   2  10         24.57         26.42         0.92 o                         
  -9   3  10         12.91         18.51         0.90 o                         
  -8   3  10          1.75          3.96         0.60 o                         
  -7   3  10         32.69         31.58         1.11 o                         
  -6   3  10          0.24          0.41         0.44 o                         
  -5   3  10          4.19          4.31         0.75 o                         
  -4   3  10         44.01         41.54         1.09 o                         
  -3   3  10        472.48        446.33         2.94 o                         
  -2   3  10         54.96         46.54         0.66 o                         
  -1   3  10          6.29          7.59         0.34 o                         
   0   3  10        143.37        160.17         1.55 o                         
   1   3  10          2.12          1.67         0.31 o                         
   2   3  10          2.41          3.28         0.33 o                         
   3   3  10          4.26          5.87         0.40 o                         
   4   3  10         12.33         13.71         0.51 o                         
   5   3  10          2.50          2.73         0.35 o                         
   6   3  10         11.36         12.94         0.91 o                         
   7   3  10         89.76         68.99         1.26 o                         
   8   3  10          0.15          1.62         0.53 o                         
   9   3  10          6.12          8.44         0.78 o                         
  -9   4  10          3.05          4.78         0.94 o                         
  -8   4  10          0.07          1.42         0.65 o                         
  -7   4  10         24.51         25.12         1.08 o                         
  -6   4  10          0.01          0.49         0.53 o                         
  -5   4  10         50.49         42.66         0.96 o                         
  -4   4  10         84.78         85.71         1.29 o                         
  -3   4  10        256.54        228.56         2.08 o                         
  -2   4  10          4.83          5.18         0.36 o                         
  -1   4  10         21.19         24.48         0.56 o                         
   0   4  10          0.05          0.92         0.50 o                         
   1   4  10         17.68         20.67         0.67 o                         
   2   4  10         17.26         18.55         0.66 o                         
   3   4  10        238.68        220.27         2.01 o                         
   4   4  10         15.02         15.48         0.76 o                         
   5   4  10          0.00          0.40         0.59 o                         
   6   4  10          0.53          1.24         0.52 o                         
   7   4  10          3.64          5.72         0.73 o                         
   8   4  10         38.62         48.02         1.58 o                         
  -7   5  10          0.94          2.97         0.74 o                         
  -6   5  10         14.99         20.18         1.06 o                         
  -5   5  10         41.97         36.70         1.22 o                         
  -4   5  10          4.46          6.46         0.57 o                         
  -3   5  10         18.99         21.65         0.74 o                         
  -2   5  10          2.86          3.74         0.55 o                         
  -1   5  10         67.39         62.15         0.97 o                         
   0   5  10        119.70         97.90         1.13 o                         
   1   5  10         32.77         26.93         0.86 o                         
   2   5  10         28.46         26.48         1.09 o                         
   3   5  10          5.97         10.28         0.78 o                         
   4   5  10         10.87         11.42         0.85 o                         
   5   5  10          1.55          0.88         0.76 o                         
   6   5  10          0.05          2.45         0.67 o                         
   7   5  10         31.86         36.47         3.72 o                         
  -6   6  10          0.78          2.12         0.75 o                         
  -5   6  10          6.93          7.91         0.84 o                         
  -4   6  10         38.81         36.77         1.23 o                         
  -3   6  10          6.34         10.81         0.88 o                         
  -2   6  10          3.39          1.73         0.55 o                         
  -1   6  10          0.19          2.28         0.45 o                         
   0   6  10         32.22         26.45         1.31 o                         
   1   6  10          0.07          1.08         0.63 o                         
   2   6  10         46.37         47.26         1.85 o                         
   3   6  10          3.05          4.91         0.76 o                         
   4   6  10          7.08         12.77         0.95 o                         
   5   6  10          2.44          3.17         0.78 o                         
  -2   7  10          0.06         -0.66         0.70 o                         
  -1   7  10         18.16         19.85         0.98 o                         
   0   7  10          0.34          0.71         0.51 o                         
   1   7  10          0.83          2.93         0.65 o                         
   2   7  10          0.00          1.81         0.79 o                         
  -9   0  11          2.33          2.44         0.79 o                         
  -7   0  11         11.77         17.08         1.15 o                         
  -5   0  11          4.08          4.64         0.42 o                         
  -3   0  11       1018.62       1049.48         8.56 o                         
  -1   0  11        403.20        420.96         3.43 o                         
   1   0  11         60.91         56.23         0.89 o                         
   3   0  11       1096.29       1134.93        10.21 o                         
   5   0  11        201.71        173.18         2.23 o                         
   7   0  11         13.60         18.47         0.91 o                         
   9   0  11          3.00          5.43         0.84 o                         
 -10   1  11         13.11         16.39         0.92 o                         
  -9   1  11          0.08          1.43         0.45 o                         
  -8   1  11          9.40         12.32         0.73 o                         
  -7   1  11         12.74         20.81         0.88 o                         
  -6   1  11         15.51         15.41         0.64 o                         
  -5   1  11          1.64          2.19         0.34 o                         
  -4   1  11         77.96         70.44         0.85 o                         
  -3   1  11        110.36        103.79         0.97 o                         
  -2   1  11         53.26         53.49         0.69 o                         
  -1   1  11        758.15        716.79         4.35 o                         
   0   1  11       1574.74       1552.47         8.36 o                         
   1   1  11        314.71        306.01         2.28 o                         
   2   1  11         71.87         65.94         0.78 o                         
   3   1  11          2.13          4.44         0.38 o                         
   4   1  11        162.37        158.20         1.54 o                         
   5   1  11         78.95         66.71         0.81 o                         
   6   1  11         91.50         80.75         0.99 o                         
   7   1  11         54.32         46.65         0.82 o                         
   8   1  11          1.30          1.06         0.37 o                         
   9   1  11          0.94          1.80         0.43 o                         
 -10   2  11          8.75          9.26         0.69 o                         
  -9   2  11          8.47         10.38         0.67 o                         
  -8   2  11          0.23          0.53         0.49 o                         
  -7   2  11         68.23         62.44         1.04 o                         
  -6   2  11          0.54          1.77         0.43 o                         
  -5   2  11         13.58         19.41         0.65 o                         
  -4   2  11          0.23          1.25         0.41 o                         
  -3   2  11          2.35          2.41         0.29 o                         
  -2   2  11          1.33          2.31         0.24 o                         
  -1   2  11         42.08         46.34         0.62 o                         
   0   2  11        683.70        645.15         4.64 o                         
   1   2  11          1.99          2.06         0.34 o                         
   2   2  11         27.63         25.49         0.59 o                         
   3   2  11         38.03         32.69         1.14 o                         
   4   2  11        123.63        118.04         1.45 o                         
   5   2  11         31.65         29.86         0.73 o                         
   6   2  11        152.47        136.32         1.57 o                         
   7   2  11          8.95         15.46         0.71 o                         
   8   2  11          0.00          0.70         0.44 o                         
   9   2  11          7.17          8.17         0.70 o                         
  -9   3  11          0.05          1.41         0.56 o                         
  -8   3  11         20.75         19.93         0.89 o                         
  -7   3  11         76.43         63.79         1.30 o                         
  -6   3  11         13.91         18.59         0.82 o                         
  -5   3  11          5.73          8.08         0.68 o                         
  -4   3  11          0.55          1.60         0.36 o                         
  -3   3  11        626.39        563.62         3.75 o                         
  -2   3  11         82.24         70.44         0.81 o                         
  -1   3  11          8.60         12.95         0.48 o                         
   0   3  11          1.48          1.53         0.34 o                         
   1   3  11         52.52         50.75         1.14 o                         
   2   3  11         10.65         10.89         0.53 o                         
   3   3  11         90.93         89.47         1.16 o                         
   4   3  11        420.35        387.93         3.11 o                         
   5   3  11          5.90          6.78         0.52 o                         
   6   3  11          2.39          3.78         0.59 o                         
   7   3  11         26.81         29.47         1.15 o                         
   8   3  11          3.42          2.77         0.58 o                         
  -8   4  11         11.29         12.95         0.87 o                         
  -7   4  11          1.53          1.36         0.54 o                         
  -6   4  11          2.38          4.20         0.54 o                         
  -5   4  11         19.04         26.01         0.91 o                         
  -4   4  11         92.25         84.67         1.50 o                         
  -3   4  11          8.74          8.96         0.48 o                         
  -2   4  11         23.60         20.35         0.64 o                         
  -1   4  11          7.56         12.38         0.47 o                         
   0   4  11          0.08          0.21         0.33 o                         
   1   4  11          7.03          5.94         0.62 o                         
   2   4  11         17.02         19.37         0.76 o                         
   3   4  11         46.98         42.62         1.11 o                         
   4   4  11         14.61         18.52         1.03 o                         
   5   4  11          4.95          5.15         0.74 o                         
   6   4  11          0.36          1.38         0.55 o                         
   7   4  11         42.75         40.26         1.16 o                         
   8   4  11          1.00          2.58         0.94 o                         
  -7   5  11          0.58          1.25         0.90 o                         
  -6   5  11          0.47          2.01         0.66 o                         
  -5   5  11         27.61         29.08         1.13 o                         
  -4   5  11         15.99         19.64         0.80 o                         
  -3   5  11         15.68         16.47         0.70 o                         
  -2   5  11          2.93          4.84         0.55 o                         
  -1   5  11         17.15         17.71         0.79 o                         
   0   5  11          0.51          2.98         0.54 o                         
   1   5  11          0.80          0.44         0.42 o                         
   2   5  11          1.40          3.65         0.58 o                         
   3   5  11          0.97          1.67         0.88 o                         
   4   5  11         18.18         19.74         1.03 o                         
   5   5  11          0.57          1.64         0.63 o                         
   6   5  11         25.32         31.52         1.35 o                         
  -5   6  11          1.11          3.79         0.74 o                         
  -4   6  11         50.34         43.13         1.13 o                         
  -3   6  11          0.82          1.54         0.79 o                         
  -2   6  11         23.16         26.81         0.90 o                         
  -1   6  11         38.30         32.38         0.99 o                         
   0   6  11          0.37          2.60         1.02 o                         
   1   6  11          2.34          3.93         0.61 o                         
   2   6  11         29.73         30.63         1.12 o                         
   3   6  11          8.87          9.72         0.80 o                         
   4   6  11         27.02         34.16         1.43 o                         
   5   6  11          1.87          2.62         1.40 o                         
  -1   7  11          0.30          1.30         0.78 o                         
   0   7  11          0.39          2.08         0.60 o                         
   1   7  11         48.62         48.63         2.27 o                         
 -10   0  12         26.11         25.84         1.48 o                         
  -8   0  12          0.35          3.15         0.86 o                         
  -6   0  12         21.48         21.40         1.12 o                         
  -4   0  12        375.45        376.39         3.61 o                         
  -2   0  12          0.00          0.92         0.30 o                         
   0   0  12        500.30        471.12         4.62 o                         
   2   0  12          6.33          9.31         0.51 o                         
   4   0  12         46.21         46.43         0.86 o                         
   6   0  12          2.29          4.19         0.62 o                         
   8   0  12          0.00          1.47         0.61 o                         
 -10   1  12         19.22         21.60         1.02 o                         
  -9   1  12         22.60         23.68         0.83 o                         
  -8   1  12         18.99         20.31         1.12 o                         
  -7   1  12        384.60        355.47         3.71 o                         
  -6   1  12          0.87          1.32         0.37 o                         
  -5   1  12         23.75         23.94         0.74 o                         
  -4   1  12        193.69        215.00         2.26 o                         
  -3   1  12         11.77         12.16         0.40 o                         
  -2   1  12         33.76         29.67         0.48 o                         
  -1   1  12        211.75        228.99         1.62 o                         
   0   1  12        235.03        195.75         1.50 o                         
   1   1  12         27.55         23.57         0.56 o                         
   2   1  12         44.52         41.13         1.08 o                         
   3   1  12        121.91        101.90         1.23 o                         
   4   1  12        295.91        266.31         2.30 o                         
   5   1  12          3.56          7.79         0.46 o                         
   6   1  12          5.11          9.99         0.59 o                         
   7   1  12         36.85         34.72         1.02 o                         
   8   1  12          0.15         -0.18         0.37 o                         
   9   1  12          0.23          1.15         0.44 o                         
 -10   2  12          5.49          6.74         0.78 o                         
  -9   2  12         11.93         13.20         0.72 o                         
  -8   2  12          0.29          1.00         0.45 o                         
  -7   2  12          6.20          7.50         0.62 o                         
  -6   2  12         27.62         29.81         1.27 o                         
  -5   2  12          2.46          3.84         0.53 o                         
  -4   2  12        108.81        100.73         1.21 o                         
  -3   2  12         88.72         84.77         0.88 o                         
  -2   2  12        102.60         93.94         0.96 o                         
  -1   2  12          0.69          2.39         0.31 o                         
   0   2  12         23.84         22.79         0.94 o                         
   1   2  12         42.02         38.38         0.75 o                         
   2   2  12          4.39          4.24         0.41 o                         
   3   2  12         54.15         51.62         0.97 o                         
   4   2  12        389.23        360.32         2.99 o                         
   5   2  12          5.89          7.82         0.53 o                         
   6   2  12         43.34         44.47         0.96 o                         
   7   2  12         43.78         44.95         1.04 o                         
   8   2  12          0.61          1.04         0.48 o                         
   9   2  12          0.19          1.27         0.55 o                         
  -9   3  12         11.63         15.62         0.90 o                         
  -8   3  12          4.75          7.41         0.65 o                         
  -7   3  12          0.48          2.53         0.51 o                         
  -6   3  12          0.48          0.08         0.83 o                         
  -5   3  12          0.98          1.34         0.48 o                         
  -4   3  12        368.79        341.80         2.88 o                         
  -3   3  12        212.22        182.08         1.53 o                         
  -2   3  12          0.00          0.51         0.33 o                         
  -1   3  12          2.82          2.99         0.30 o                         
   0   3  12        134.44        124.85         1.47 o                         
   1   3  12         42.26         46.20         0.83 o                         
   2   3  12          2.86          5.62         0.53 o                         
   3   3  12        103.52         90.64         1.20 o                         
   4   3  12        263.45        256.71         2.37 o                         
   5   3  12          0.13          0.64         0.38 o                         
   6   3  12          7.08         11.06         0.65 o                         
   7   3  12         16.40         16.69         0.85 o                         
   8   3  12          1.51          3.30         0.65 o                         
  -8   4  12         25.58         28.64         1.09 o                         
  -7   4  12          9.01          9.02         0.87 o                         
  -6   4  12          0.37          0.75         0.56 o                         
  -5   4  12         28.05         30.86         1.37 o                         
  -4   4  12        168.36        156.28         2.18 o                         
  -3   4  12         22.39         22.94         0.94 o                         
  -2   4  12          2.37          5.89         0.45 o                         
  -1   4  12         51.09         50.09         1.12 o                         
   0   4  12          8.51         12.43         0.62 o                         
   1   4  12         23.85         22.42         0.73 o                         
   2   4  12          3.03          3.13         0.45 o                         
   3   4  12          6.45          6.64         0.54 o                         
   4   4  12          3.33          4.89         0.46 o                         
   5   4  12          0.59          1.61         0.68 o                         
   6   4  12          5.60          7.17         0.74 o                         
   7   4  12          0.01          2.05         0.68 o                         
  -7   5  12          3.51          5.47         0.84 o                         
  -6   5  12         18.41         23.62         0.96 o                         
  -5   5  12          1.86          3.72         0.70 o                         
  -4   5  12          1.29          3.46         0.56 o                         
  -3   5  12         17.39         19.59         0.87 o                         
  -2   5  12         32.94         29.23         1.07 o                         
  -1   5  12          0.01          1.22         0.53 o                         
   0   5  12          2.68          4.54         0.50 o                         
   1   5  12          3.52          6.12         0.58 o                         
   2   5  12          0.00          1.67         0.43 o                         
   3   5  12         11.57         11.77         1.04 o                         
   4   5  12         10.74         15.10         1.29 o                         
   5   5  12          4.07          5.29         0.72 o                         
   6   5  12          3.57          5.64         0.81 o                         
  -5   6  12         98.29         75.46         1.69 o                         
  -4   6  12         11.54         13.47         0.91 o                         
  -3   6  12          7.58          8.29         0.92 o                         
  -2   6  12          1.75          2.70         0.56 o                         
  -1   6  12          3.86          5.00         0.52 o                         
   0   6  12          6.83          5.84         0.80 o                         
   1   6  12          0.15          2.01         0.89 o                         
   2   6  12         20.99         28.82         1.07 o                         
   3   6  12          6.90          8.19         0.79 o                         
   4   6  12         10.37         15.25         1.08 o                         
  -9   0  13         12.53         17.58         1.54 o                         
  -7   0  13          0.00          0.84         0.67 o                         
  -5   0  13         16.11         15.48         0.82 o                         
  -3   0  13        104.40        109.76         1.50 o                         
  -1   0  13         16.76         14.79         0.71 o                         
   1   0  13        113.92        125.97         1.89 o                         
   3   0  13        391.92        354.38         3.33 o                         
   5   0  13          0.43          0.18         0.40 o                         
   7   0  13         63.80         49.15         1.28 o                         
   9   0  13          8.22          8.01         1.10 o                         
 -10   1  13          0.36          1.05         0.68 o                         
  -9   1  13         25.35         28.17         1.17 o                         
  -8   1  13          3.92          7.22         0.59 o                         
  -7   1  13         17.83         23.37         0.78 o                         
  -6   1  13          1.12          1.14         0.37 o                         
  -5   1  13          5.30          5.81         0.46 o                         
  -4   1  13         99.68         91.75         1.02 o                         
  -3   1  13         45.13         43.96         0.75 o                         
  -2   1  13         21.87         19.75         0.45 o                         
  -1   1  13        250.46        236.50         1.90 o                         
   0   1  13        253.77        269.62         2.21 o                         
   1   1  13        157.58        145.71         1.50 o                         
   2   1  13          6.22          8.22         0.50 o                         
   3   1  13          0.84          2.23         0.40 o                         
   4   1  13         98.75        103.06         1.24 o                         
   5   1  13         82.50         72.15         1.06 o                         
   6   1  13          2.28          2.77         0.40 o                         
   7   1  13          9.65         13.95         0.62 o                         
   8   1  13          0.98          2.33         0.48 o                         
   9   1  13          1.18          0.66         0.51 o                         
  -9   2  13         21.16         21.36         0.83 o                         
  -8   2  13         25.33         26.06         0.86 o                         
  -7   2  13        224.21        206.66         2.33 o                         
  -6   2  13          0.00          1.26         0.40 o                         
  -5   2  13         49.97         40.57         0.94 o                         
  -4   2  13          7.20          8.66         0.64 o                         
  -3   2  13         16.60         17.88         0.52 o                         
  -2   2  13          7.25          8.92         0.36 o                         
  -1   2  13        185.91        184.68         1.50 o                         
   0   2  13          8.02          8.99         0.73 o                         
   1   2  13         90.14         82.31         1.13 o                         
   2   2  13         22.07         24.37         0.66 o                         
   3   2  13         30.68         30.46         0.73 o                         
   4   2  13         53.96         50.85         0.93 o                         
   5   2  13          9.93         11.24         0.63 o                         
   6   2  13          6.40         11.83         0.73 o                         
   7   2  13         23.58         26.27         0.87 o                         
   8   2  13         19.04         22.44         0.92 o                         
  -9   3  13         24.52         29.17         1.10 o                         
  -8   3  13         20.38         15.36         0.85 o                         
  -7   3  13          0.11          0.81         0.50 o                         
  -6   3  13         25.06         25.70         0.85 o                         
  -5   3  13         41.18         38.31         0.86 o                         
  -4   3  13         19.81         23.27         0.71 o                         
  -3   3  13        209.65        195.93         1.64 o                         
  -2   3  13         15.89         16.01         0.62 o                         
  -1   3  13          1.37          2.84         0.33 o                         
   0   3  13         28.01         28.12         0.69 o                         
   1   3  13         62.46         55.79         0.93 o                         
   2   3  13        122.87        112.21         1.35 o                         
   3   3  13        382.68        354.43         3.02 o                         
   4   3  13          0.32          1.22         0.43 o                         
   5   3  13         29.53         29.72         1.01 o                         
   6   3  13         51.97         48.86         0.99 o                         
   7   3  13        112.32         98.93         1.62 o                         
   8   3  13         19.59         28.16         1.28 o                         
  -8   4  13          1.17          2.45         0.68 o                         
  -7   4  13          2.44          3.50         0.66 o                         
  -6   4  13         12.72         18.43         0.92 o                         
  -5   4  13          2.73          5.80         0.61 o                         
  -4   4  13          3.96          6.09         0.54 o                         
  -3   4  13         68.07         61.15         1.40 o                         
  -2   4  13          0.01          0.52         0.37 o                         
  -1   4  13         74.99         66.43         1.24 o                         
   0   4  13          0.39          2.65         0.56 o                         
   1   4  13         12.59         18.47         0.73 o                         
   2   4  13         17.74         19.35         0.78 o                         
   3   4  13         27.46         28.40         0.78 o                         
   4   4  13         36.01         35.38         1.13 o                         
   5   4  13          0.13          0.86         0.49 o                         
   6   4  13          2.10          2.90         0.60 o                         
   7   4  13          1.62          3.03         0.68 o                         
  -7   5  13          9.99         13.01         1.16 o                         
  -6   5  13         45.32         40.95         1.13 o                         
  -5   5  13          0.12          1.04         0.53 o                         
  -4   5  13          0.59          1.77         0.70 o                         
  -3   5  13          3.76          7.64         0.86 o                         
  -2   5  13          1.94          2.20         0.70 o                         
  -1   5  13         14.73         17.36         0.80 o                         
   0   5  13         46.22         36.59         1.02 o                         
   1   5  13         10.08          9.41         0.60 o                         
   2   5  13         60.11         56.32         1.06 o                         
   3   5  13         41.13         38.80         1.22 o                         
   4   5  13          2.37          5.39         0.76 o                         
   5   5  13         22.47         23.85         1.15 o                         
   6   5  13          1.85          2.42         0.89 o                         
  -5   6  13          0.00          2.67         0.75 o                         
  -4   6  13         53.86         42.26         1.14 o                         
  -3   6  13         92.96         81.44         1.35 o                         
  -2   6  13          8.38          8.92         0.70 o                         
  -1   6  13          0.92          2.21         0.65 o                         
   0   6  13          0.38          0.34         0.55 o                         
   1   6  13         14.20         18.34         0.81 o                         
   2   6  13         19.70         22.80         1.01 o                         
   3   6  13          7.30         11.31         0.86 o                         
   4   6  13         23.99         26.21         1.29 o                         
 -10   0  14         13.34         15.67         1.54 o                         
  -8   0  14         23.83         26.81         2.32 o                         
  -6   0  14          2.85          3.96         1.08 o                         
  -4   0  14         91.42         76.43         1.16 o                         
  -2   0  14          0.01         -0.04         0.45 o                         
   0   0  14         53.81         58.56         1.03 o                         
   2   0  14          5.92          9.80         0.53 o                         
   4   0  14        130.56        107.72         1.43 o                         
   6   0  14          1.46          2.05         0.55 o                         
   8   0  14         29.77         27.65         1.24 o                         
 -10   1  14          5.38          8.37         0.84 o                         
  -9   1  14          2.30          2.02         0.56 o                         
  -8   1  14        244.06        207.43         2.20 o                         
  -7   1  14          0.38          2.23         0.44 o                         
  -6   1  14          9.54         11.98         0.74 o                         
  -5   1  14         23.23         25.58         0.69 o                         
  -4   1  14         57.47         52.10         0.83 o                         
  -3   1  14         19.98         22.97         0.52 o                         
  -2   1  14          0.01          0.48         0.29 o                         
  -1   1  14         37.49         30.11         0.54 o                         
   0   1  14        280.96        276.63         2.06 o                         
   1   1  14          6.28          7.17         0.40 o                         
   2   1  14          0.88          0.76         0.37 o                         
   3   1  14         90.31         95.00         1.20 o                         
   4   1  14         20.89         27.15         0.82 o                         
   5   1  14          3.25          4.81         0.47 o                         
   6   1  14          3.76          3.94         0.52 o                         
   7   1  14          7.61         10.20         0.59 o                         
   8   1  14          4.03          5.64         0.66 o                         
  -9   2  14          1.46          2.30         0.53 o                         
  -8   2  14          4.44          4.80         0.54 o                         
  -7   2  14        150.25        136.21         1.71 o                         
  -6   2  14         44.33         41.09         0.88 o                         
  -5   2  14          7.24         11.27         0.68 o                         
  -4   2  14          0.57          0.52         0.55 o                         
  -3   2  14        182.21        179.25         1.52 o                         
  -2   2  14        164.33        152.54         1.40 o                         
  -1   2  14        219.67        192.44         1.58 o                         
   0   2  14        827.49        789.22         5.77 o                         
   1   2  14          8.41         10.27         0.54 o                         
   2   2  14          0.00          0.27         0.36 o                         
   3   2  14         17.70         23.46         0.70 o                         
   4   2  14         16.90         19.91         0.73 o                         
   5   2  14          0.22          0.78         0.41 o                         
   6   2  14         91.49         89.52         1.46 o                         
   7   2  14          3.52          4.00         0.54 o                         
   8   2  14          6.55          9.79         0.70 o                         
  -9   3  14          8.15         11.12         1.29 o                         
  -8   3  14          1.99          2.60         0.64 o                         
  -7   3  14          0.16          1.23         0.46 o                         
  -6   3  14          4.58          5.56         0.55 o                         
  -5   3  14         64.66         60.61         1.14 o                         
  -4   3  14          0.23          1.29         0.40 o                         
  -3   3  14        186.52        164.24         1.52 o                         
  -2   3  14          0.46          0.30         0.46 o                         
  -1   3  14         70.08         62.26         1.17 o                         
   0   3  14         26.15         27.97         0.80 o                         
   1   3  14         13.42         17.28         0.70 o                         
   2   3  14          3.17          2.36         0.44 o                         
   3   3  14         68.98         64.19         1.17 o                         
   4   3  14          4.27          5.50         0.57 o                         
   5   3  14          0.20          1.41         0.47 o                         
   6   3  14         12.62         15.87         0.73 o                         
   7   3  14         18.08         16.05         0.86 o                         
  -8   4  14          5.09          5.37         0.87 o                         
  -7   4  14          3.36          3.21         0.67 o                         
  -6   4  14          1.22          3.09         0.62 o                         
  -5   4  14         43.74         41.51         1.12 o                         
  -4   4  14         89.02         74.76         1.42 o                         
  -3   4  14         23.14         22.56         0.95 o                         
  -2   4  14         33.57         31.69         0.70 o                         
  -1   4  14          7.06          9.32         0.62 o                         
   0   4  14        123.81        114.87         1.43 o                         
   1   4  14        127.54        110.71         1.49 o                         
   2   4  14         22.42         25.45         0.78 o                         
   3   4  14         32.21         32.75         1.00 o                         
   4   4  14          0.01          0.25         0.48 o                         
   5   4  14          1.27          2.19         0.53 o                         
   6   4  14          2.05          3.70         0.67 o                         
   7   4  14          1.00          0.69         0.75 o                         
  -6   5  14          1.21          3.40         0.65 o                         
  -5   5  14         11.18         12.61         0.78 o                         
  -4   5  14         13.05         12.85         0.79 o                         
  -3   5  14         17.01         19.79         1.10 o                         
  -2   5  14          0.39          0.77         0.79 o                         
  -1   5  14         52.57         49.93         1.79 o                         
   0   5  14         22.51         22.48         0.85 o                         
   1   5  14          1.30          1.08         0.66 o                         
   2   5  14          7.80          8.01         0.94 o                         
   3   5  14          0.47          1.78         0.47 o                         
   4   5  14          7.41         13.36         0.93 o                         
   5   5  14          0.11          0.95         0.75 o                         
  -4   6  14         22.22         25.69         1.32 o                         
  -3   6  14          0.54          1.59         0.71 o                         
  -2   6  14          0.01          1.61         0.76 o                         
  -1   6  14         11.11         10.65         0.88 o                         
   0   6  14          0.03          1.57         0.62 o                         
   1   6  14         12.70         15.38         0.85 o                         
   2   6  14          4.55          4.22         0.73 o                         
   3   6  14          0.72          1.80         0.70 o                         
  -9   0  15          2.64          4.70         0.96 o                         
  -7   0  15          0.01          1.57         0.69 o                         
  -5   0  15         13.53         10.66         0.59 o                         
  -3   0  15         36.09         30.35         1.21 o                         
  -1   0  15        590.61        532.80         5.33 o                         
   1   0  15          0.59          0.80         0.35 o                         
   3   0  15         73.84         62.44         1.15 o                         
   5   0  15         27.82         26.05         1.18 o                         
   7   0  15         85.54         75.97         1.63 o                         
  -9   1  15         11.34         12.18         0.90 o                         
  -8   1  15         48.88         47.65         1.55 o                         
  -7   1  15          0.20          2.82         0.46 o                         
  -6   1  15         24.53         25.36         0.84 o                         
  -5   1  15          1.92          2.25         0.41 o                         
  -4   1  15          2.25          2.37         0.45 o                         
  -3   1  15          0.14          0.08         0.29 o                         
  -2   1  15         15.22         16.62         0.60 o                         
  -1   1  15        136.35        136.30         1.24 o                         
   0   1  15         57.71         56.21         0.77 o                         
   1   1  15         13.21         14.09         0.60 o                         
   2   1  15         37.59         34.69         0.75 o                         
   3   1  15         34.16         34.25         1.20 o                         
   4   1  15         75.83         72.11         1.11 o                         
   5   1  15          1.21          2.24         0.43 o                         
   6   1  15          1.24          2.22         0.51 o                         
   7   1  15         56.37         53.37         1.07 o                         
   8   1  15          0.22          1.09         0.51 o                         
  -9   2  15          8.56         10.04         0.71 o                         
  -8   2  15         14.38         17.97         0.82 o                         
  -7   2  15        121.50        106.84         1.62 o                         
  -6   2  15          0.09          2.16         0.49 o                         
  -5   2  15         27.55         25.88         0.79 o                         
  -4   2  15          0.57          0.08         0.38 o                         
  -3   2  15         87.05         83.58         0.95 o                         
  -2   2  15         36.93         33.84         0.85 o                         
  -1   2  15        225.12        232.77         1.85 o                         
   0   2  15        285.55        275.90         2.44 o                         
   1   2  15          9.19         12.07         0.61 o                         
   2   2  15         43.80         36.80         0.90 o                         
   3   2  15         38.79         39.70         0.84 o                         
   4   2  15        211.64        202.00         2.03 o                         
   5   2  15          0.18          0.58         0.59 o                         
   6   2  15         19.96         22.10         0.84 o                         
   7   2  15          2.09          3.22         0.62 o                         
   8   2  15          1.62          2.10         0.58 o                         
  -8   3  15          4.50          6.84         0.74 o                         
  -7   3  15         19.13         20.31         0.83 o                         
  -6   3  15          1.32          3.09         0.52 o                         
  -5   3  15          6.10          9.54         0.67 o                         
  -4   3  15         69.58         63.98         1.08 o                         
  -3   3  15          2.89          3.49         0.41 o                         
  -2   3  15         12.21         11.81         0.59 o                         
  -1   3  15         27.88         27.11         0.69 o                         
   0   3  15        129.91        117.40         1.60 o                         
   1   3  15          0.78          1.09         0.51 o                         
   2   3  15         15.88         22.87         0.80 o                         
   3   3  15          8.42         13.54         0.77 o                         
   4   3  15         12.42         13.74         0.73 o                         
   5   3  15         10.79         12.58         0.73 o                         
   6   3  15         83.37         71.31         1.29 o                         
   7   3  15         19.33         26.86         1.11 o                         
  -7   4  15          0.03          2.22         0.74 o                         
  -6   4  15          2.66          3.72         0.66 o                         
  -5   4  15          0.23          2.49         0.88 o                         
  -4   4  15         77.92         73.74         1.54 o                         
  -3   4  15         24.57         20.92         0.75 o                         
  -2   4  15          0.59          1.32         0.41 o                         
  -1   4  15          1.61          4.06         0.48 o                         
   0   4  15         12.22         11.52         0.66 o                         
   1   4  15         11.84          9.88         0.65 o                         
   2   4  15          1.07          2.67         0.58 o                         
   3   4  15          7.54          8.13         0.60 o                         
   4   4  15          0.44          1.36         0.47 o                         
   5   4  15          5.94          6.94         0.64 o                         
   6   4  15          0.06          0.21         0.59 o                         
  -6   5  15         15.64         15.86         0.94 o                         
  -5   5  15         19.15         20.46         1.00 o                         
  -4   5  15          2.73          3.68         0.61 o                         
  -3   5  15          8.25          9.41         0.92 o                         
  -2   5  15          3.15          5.46         0.49 o                         
  -1   5  15          6.78          8.57         0.66 o                         
   0   5  15         16.60         14.37         0.75 o                         
   1   5  15          0.12          1.14         0.48 o                         
   2   5  15          1.68          3.27         0.57 o                         
   3   5  15         12.32         11.07         0.71 o                         
   4   5  15         27.82         30.80         1.15 o                         
   5   5  15          0.08          1.83         0.83 o                         
  -3   6  15          0.50          2.29         0.57 o                         
  -2   6  15          4.03          4.82         0.62 o                         
  -1   6  15          4.49          4.15         0.87 o                         
   0   6  15         12.61         17.34         0.93 o                         
   1   6  15         14.72         22.61         1.02 o                         
   2   6  15         10.37         15.04         1.05 o                         
  -8   0  16         17.61         18.02         1.30 o                         
  -6   0  16          0.18          0.51         0.63 o                         
  -4   0  16        303.77        300.43         4.04 o                         
  -2   0  16         17.25         22.23         1.06 o                         
   0   0  16          6.49          6.53         0.59 o                         
   2   0  16         20.44         23.94         0.73 o                         
   4   0  16         37.67         35.12         1.30 o                         
   6   0  16         69.43         73.04         1.49 o                         
   8   0  16          1.67          3.11         0.83 o                         
  -9   1  16         11.03         13.35         0.90 o                         
  -8   1  16          9.70         12.55         0.70 o                         
  -7   1  16        117.32        103.00         1.44 o                         
  -6   1  16          9.55          9.89         0.63 o                         
  -5   1  16         10.70         15.29         0.76 o                         
  -4   1  16         26.03         23.84         0.62 o                         
  -3   1  16         30.02         28.99         0.76 o                         
  -2   1  16         96.08         91.11         1.30 o                         
  -1   1  16        127.79        130.70         1.26 o                         
   0   1  16        135.26        123.28         1.21 o                         
   1   1  16         14.81         18.39         0.56 o                         
   2   1  16          7.45         10.91         0.57 o                         
   3   1  16         95.98         92.65         1.38 o                         
   4   1  16         48.74         50.53         1.45 o                         
   5   1  16          3.89          5.51         0.52 o                         
   6   1  16         33.90         37.78         0.92 o                         
   7   1  16          5.56          7.36         0.63 o                         
   8   1  16          0.00          0.69         0.53 o                         
  -9   2  16          0.20          1.65         0.63 o                         
  -8   2  16          1.72          3.53         0.59 o                         
  -7   2  16         34.00         35.69         0.99 o                         
  -6   2  16          0.31          1.41         0.43 o                         
  -5   2  16          9.93         10.57         0.61 o                         
  -4   2  16         31.49         27.28         0.69 o                         
  -3   2  16         32.92         34.61         1.03 o                         
  -2   2  16         20.22         20.70         0.63 o                         
  -1   2  16        204.01        190.21         1.71 o                         
   0   2  16          0.97          2.09         0.42 o                         
   1   2  16         10.10         10.78         0.61 o                         
   2   2  16         18.85         19.80         0.78 o                         
   3   2  16        108.50         97.35         1.33 o                         
   4   2  16        212.45        200.88         2.21 o                         
   5   2  16         12.56         13.70         0.73 o                         
   6   2  16          0.85          3.15         0.55 o                         
   7   2  16          7.49         11.85         0.86 o                         
  -8   3  16          2.62          2.84         0.65 o                         
  -7   3  16          3.22          5.45         0.61 o                         
  -6   3  16          2.93          4.73         0.54 o                         
  -5   3  16          4.04          5.84         0.57 o                         
  -4   3  16        196.97        175.53         2.08 o                         
  -3   3  16        194.38        175.16         2.83 o                         
  -2   3  16          3.73          4.49         0.47 o                         
  -1   3  16          0.06          0.65         0.38 o                         
   0   3  16         44.18         36.28         1.04 o                         
   1   3  16          1.26          1.31         0.51 o                         
   2   3  16         12.78         14.90         0.80 o                         
   3   3  16         82.53         82.43         1.85 o                         
   4   3  16          0.52          0.77         0.49 o                         
   5   3  16          1.87          2.74         0.50 o                         
   6   3  16          9.86         11.06         0.72 o                         
   7   3  16         15.33         13.41         1.03 o                         
  -7   4  16          1.66          3.35         0.75 o                         
  -6   4  16         17.15         19.95         1.08 o                         
  -5   4  16          2.83          4.35         0.67 o                         
  -4   4  16         39.91         38.37         1.19 o                         
  -3   4  16         27.16         25.73         0.92 o                         
  -2   4  16          5.60          5.71         0.56 o                         
  -1   4  16          0.07          1.55         0.81 o                         
   0   4  16         38.79         31.68         0.91 o                         
   1   4  16          1.54          3.45         0.50 o                         
   2   4  16          0.20          1.17         0.54 o                         
   3   4  16         13.39         14.25         0.75 o                         
   4   4  16         14.67         15.66         0.79 o                         
   5   4  16          2.09          2.36         0.67 o                         
   6   4  16         37.45         33.82         1.64 o                         
  -5   5  16          5.38          7.58         0.93 o                         
  -4   5  16          1.74          4.11         0.64 o                         
  -3   5  16         18.39         18.51         0.99 o                         
  -2   5  16          1.84          2.11         0.54 o                         
  -1   5  16         11.15         13.78         1.08 o                         
   0   5  16         10.52          8.80         0.98 o                         
   1   5  16          3.01          5.83         0.83 o                         
   2   5  16          3.18          6.30         0.60 o                         
   3   5  16          5.12          5.28         0.59 o                         
   4   5  16         11.49         15.77         0.94 o                         
  -2   6  16          0.03          0.56         0.66 o                         
  -1   6  16          0.07          1.40         0.63 o                         
   0   6  16          1.30          3.02         0.68 o                         
   1   6  16          3.55          5.58         0.78 o                         
  -9   0  17          0.03          1.13         1.09 o                         
  -7   0  17         58.79         60.02         2.01 o                         
  -5   0  17          1.61          3.89         0.62 o                         
  -3   0  17          9.88         11.21         0.78 o                         
  -1   0  17          0.20          1.13         0.47 o                         
   1   0  17         27.66         25.26         0.87 o                         
   3   0  17         14.14         18.13         1.14 o                         
   5   0  17          1.69          4.53         0.75 o                         
   7   0  17          1.54          0.40         0.59 o                         
  -9   1  17          0.05          2.06         0.69 o                         
  -8   1  17         40.49         36.70         0.97 o                         
  -7   1  17          1.52          3.94         0.57 o                         
  -6   1  17          2.94          3.52         0.60 o                         
  -5   1  17          3.55          3.70         0.48 o                         
  -4   1  17         44.04         42.41         0.92 o                         
  -3   1  17         71.79         72.27         1.28 o                         
  -2   1  17          4.45          4.72         0.43 o                         
  -1   1  17         21.40         20.56         0.69 o                         
   0   1  17         31.77         35.35         0.78 o                         
   1   1  17          0.01          0.53         0.38 o                         
   2   1  17          2.11          1.29         0.41 o                         
   3   1  17         84.92         81.43         1.19 o                         
   4   1  17         63.37         60.99         1.49 o                         
   5   1  17          1.14          1.24         0.48 o                         
   6   1  17          0.49          1.43         0.47 o                         
   7   1  17          2.53          2.28         0.54 o                         
  -8   2  17          1.63          3.64         0.59 o                         
  -7   2  17         10.94         14.92         0.81 o                         
  -6   2  17          0.69          1.91         0.49 o                         
  -5   2  17          4.04          5.66         0.88 o                         
  -4   2  17         27.43         27.89         0.63 o                         
  -3   2  17        179.00        163.54         1.62 o                         
  -2   2  17          1.65          2.95         0.41 o                         
  -1   2  17         68.64         65.62         0.95 o                         
   0   2  17          5.04          5.22         0.54 o                         
   1   2  17          1.39          1.24         0.50 o                         
   2   2  17          0.62          1.10         0.43 o                         
   3   2  17        167.59        154.39         1.79 o                         
   4   2  17         12.64         15.37         0.73 o                         
   5   2  17          0.29          1.83         0.50 o                         
   6   2  17         34.04         35.39         0.96 o                         
   7   2  17          5.52          4.86         0.63 o                         
  -8   3  17          4.02          5.57         0.95 o                         
  -7   3  17         41.86         41.73         1.29 o                         
  -6   3  17          2.29          5.13         0.60 o                         
  -5   3  17         19.36         21.57         0.85 o                         
  -4   3  17         43.34         43.76         0.94 o                         
  -3   3  17         99.07         95.06         1.21 o                         
  -2   3  17          0.04          1.01         0.61 o                         
  -1   3  17         17.91         18.27         0.75 o                         
   0   3  17         21.97         25.99         0.81 o                         
   1   3  17          0.22          1.25         0.44 o                         
   2   3  17         28.39         28.42         0.95 o                         
   3   3  17         47.70         51.86         1.04 o                         
   4   3  17          5.73          6.58         0.66 o                         
   5   3  17          0.69          1.18         0.60 o                         
   6   3  17          2.60          3.81         0.58 o                         
  -7   4  17          0.80          2.38         0.84 o                         
  -6   4  17         18.68         22.07         1.09 o                         
  -5   4  17          0.40          1.54         0.60 o                         
  -4   4  17          7.42          8.67         0.65 o                         
  -3   4  17          6.52          7.26         0.67 o                         
  -2   4  17          3.10          3.52         0.69 o                         
  -1   4  17          0.54          1.92         0.50 o                         
   0   4  17          1.51          3.20         0.75 o                         
   1   4  17         21.99         21.37         1.16 o                         
   2   4  17         24.14         23.18         0.92 o                         
   3   4  17         24.16         27.84         0.91 o                         
   4   4  17         15.95         21.41         0.89 o                         
   5   4  17          6.86          7.81         0.79 o                         
  -5   5  17          8.36         11.49         1.06 o                         
  -4   5  17          7.73          9.45         0.71 o                         
  -3   5  17         16.39         19.09         1.02 o                         
  -2   5  17          1.28          1.62         0.71 o                         
  -1   5  17          9.37          9.03         0.85 o                         
   0   5  17         13.22         16.42         0.92 o                         
   1   5  17          6.59          9.89         0.70 o                         
   2   5  17          1.07          3.35         0.56 o                         
   3   5  17          0.14          3.74         0.58 o                         
  -8   0  18          3.76          5.19         0.94 o                         
  -6   0  18         10.00         11.71         1.13 o                         
  -4   0  18         86.40         78.90         2.71 o                         
  -2   0  18          0.00          0.46         0.47 o                         
   0   0  18        343.20        323.59         3.69 o                         
   2   0  18         36.16         30.12         0.95 o                         
   4   0  18         49.99         50.15         1.25 o                         
   6   0  18          0.00          0.69         0.98 o                         
  -8   1  18          5.27          8.08         0.74 o                         
  -7   1  18         23.96         24.38         0.92 o                         
  -6   1  18         34.84         31.38         1.13 o                         
  -5   1  18          0.18          1.22         0.40 o                         
  -4   1  18          2.45          1.50         0.73 o                         
  -3   1  18         54.64         56.71         1.02 o                         
  -2   1  18         82.14         84.57         1.10 o                         
  -1   1  18         13.81         16.38         0.62 o                         
   0   1  18          2.19          2.48         0.44 o                         
   1   1  18         13.10         14.42         0.90 o                         
   2   1  18          1.81          3.38         0.46 o                         
   3   1  18        110.87        106.45         1.80 o                         
   4   1  18          6.49          8.32         0.64 o                         
   5   1  18          0.29          0.48         0.46 o                         
   6   1  18          0.48          1.26         0.61 o                         
   7   1  18          0.01          1.46         0.56 o                         
  -8   2  18         43.47         39.15         1.05 o                         
  -7   2  18          0.49          2.30         0.54 o                         
  -6   2  18         27.91         27.78         1.05 o                         
  -5   2  18          9.51         12.65         0.69 o                         
  -4   2  18         21.22         23.39         1.08 o                         
  -3   2  18         28.98         33.96         1.10 o                         
  -2   2  18         12.86         18.25         0.65 o                         
  -1   2  18         17.96         18.88         0.59 o                         
   0   2  18         21.53         22.06         0.92 o                         
   1   2  18          8.44         10.39         0.62 o                         
   2   2  18          2.50          4.25         0.52 o                         
   3   2  18         18.77         24.71         0.96 o                         
   4   2  18         56.15         55.39         1.17 o                         
   5   2  18          0.00          0.99         0.53 o                         
   6   2  18         15.08         20.83         1.05 o                         
   7   2  18         17.18         19.28         1.52 o                         
  -7   3  18          1.54          3.98         0.60 o                         
  -6   3  18         14.59         17.28         0.97 o                         
  -5   3  18         41.20         41.51         1.01 o                         
  -4   3  18         71.64         70.37         1.96 o                         
  -3   3  18          5.47          7.01         0.63 o                         
  -2   3  18         33.27         33.44         0.92 o                         
  -1   3  18         63.59         50.86         1.27 o                         
   0   3  18        244.17        210.49         2.32 o                         
   1   3  18         52.77         48.58         1.03 o                         
   2   3  18         16.05         20.39         0.87 o                         
   3   3  18          0.13          1.41         0.49 o                         
   4   3  18          0.43          0.48         0.50 o                         
   5   3  18          1.18          2.25         0.58 o                         
   6   3  18         35.36         35.55         1.21 o                         
  -6   4  18          1.26          3.30         0.80 o                         
  -5   4  18          2.35          3.91         0.68 o                         
  -4   4  18         19.56         18.77         0.98 o                         
  -3   4  18         12.96         17.60         1.09 o                         
  -2   4  18          0.22          1.61         0.63 o                         
  -1   4  18          2.49          2.52         0.75 o                         
   0   4  18          0.04          0.95         0.58 o                         
   1   4  18          5.79          8.20         0.68 o                         
   2   4  18          4.55          7.61         0.72 o                         
   3   4  18         30.24         32.55         1.07 o                         
   4   4  18          7.25         10.70         0.77 o                         
   5   4  18          0.25          0.05         0.70 o                         
  -4   5  18          5.48          5.00         0.74 o                         
  -3   5  18          0.17          2.90         0.58 o                         
  -2   5  18         15.45         18.64         0.88 o                         
  -1   5  18          0.47          0.31         0.53 o                         
   0   5  18          0.02          2.20         0.73 o                         
   1   5  18         17.45         20.34         0.95 o                         
   2   5  18         19.82         22.98         0.94 o                         
   3   5  18          1.03          2.24         0.66 o                         
  -7   0  19          7.76         11.90         1.16 o                         
  -5   0  19          3.26          2.82         0.68 o                         
  -3   0  19         53.39         56.13         1.40 o                         
  -1   0  19          0.99          1.36         0.60 o                         
   1   0  19         21.63         21.42         0.91 o                         
   3   0  19         13.65         15.47         0.92 o                         
   5   0  19          7.75         13.16         0.88 o                         
   7   0  19         51.79         48.02         2.21 o                         
  -8   1  19          1.14          2.08         0.59 o                         
  -7   1  19         25.74         30.09         1.00 o                         
  -6   1  19          2.53          3.36         0.49 o                         
  -5   1  19         24.36         21.44         0.73 o                         
  -4   1  19         10.51         11.49         0.62 o                         
  -3   1  19         41.68         39.47         0.97 o                         
  -2   1  19         37.77         32.41         0.98 o                         
  -1   1  19         87.60         86.93         1.13 o                         
   0   1  19         16.17         14.85         0.79 o                         
   1   1  19          6.39          8.78         0.55 o                         
   2   1  19          0.37          1.57         0.46 o                         
   3   1  19          8.42         12.81         0.90 o                         
   4   1  19         58.41         55.84         1.46 o                         
   5   1  19          4.97          7.31         0.65 o                         
   6   1  19          9.68         12.63         0.76 o                         
  -8   2  19         43.43         41.91         1.26 o                         
  -7   2  19         95.61         83.29         1.39 o                         
  -6   2  19          2.19          4.44         0.56 o                         
  -5   2  19          2.00          2.75         0.53 o                         
  -4   2  19         65.18         59.08         1.21 o                         
  -3   2  19         17.99         21.23         0.97 o                         
  -2   2  19          0.95          0.96         0.40 o                         
  -1   2  19        106.62        101.43         1.24 o                         
   0   2  19          7.80         11.09         0.65 o                         
   1   2  19          3.60          4.46         0.69 o                         
   2   2  19         18.68         25.37         0.95 o                         
   3   2  19         26.45         27.97         0.91 o                         
   4   2  19          4.64          7.67         0.63 o                         
   5   2  19         13.19         19.86         1.11 o                         
   6   2  19          0.37          1.37         0.59 o                         
  -7   3  19          1.00          3.99         0.68 o                         
  -6   3  19          9.71         11.74         0.74 o                         
  -5   3  19          3.63          3.37         0.57 o                         
  -4   3  19         43.23         40.91         1.18 o                         
  -3   3  19          1.56          2.71         0.61 o                         
  -2   3  19          1.75          2.03         0.62 o                         
  -1   3  19         19.61         27.82         1.21 o                         
   0   3  19         26.09         24.91         0.93 o                         
   1   3  19         31.25         32.63         0.95 o                         
   2   3  19          0.57          1.08         0.55 o                         
   3   3  19         10.39         11.18         0.73 o                         
   4   3  19          4.67          6.29         0.69 o                         
   5   3  19          1.21          1.72         0.58 o                         
  -6   4  19         23.69         29.77         1.66 o                         
  -5   4  19          0.81          2.14         0.61 o                         
  -4   4  19          7.35          9.09         0.77 o                         
  -3   4  19          2.93          2.93         0.95 o                         
  -2   4  19          1.49          1.78         0.50 o                         
  -1   4  19         22.49         25.48         0.94 o                         
   0   4  19          1.21          2.78         0.55 o                         
   1   4  19          1.00          3.07         0.67 o                         
   2   4  19          2.22          5.14         0.63 o                         
   3   4  19          0.39          3.04         0.57 o                         
   4   4  19          6.37          9.16         0.74 o                         
  -3   5  19          0.85          2.82         0.59 o                         
  -2   5  19          0.04          1.64         0.56 o                         
  -1   5  19          1.86          1.55         0.57 o                         
   0   5  19          0.28          0.61         0.57 o                         
   1   5  19          0.12          2.26         0.73 o                         
   2   5  19          0.00          1.68         0.66 o                         
  -8   0  20         14.59         21.51         1.51 o                         
  -6   0  20          2.67          2.87         0.65 o                         
  -4   0  20          1.02          2.03         0.66 o                         
  -2   0  20         78.70         82.74         1.62 o                         
   0   0  20         50.09         52.61         1.30 o                         
   2   0  20          0.62          1.47         0.92 o                         
   4   0  20        124.27        115.23         1.98 o                         
   6   0  20         34.26         37.61         1.75 o                         
  -8   1  20          6.83          8.46         0.93 o                         
  -7   1  20         18.08         20.95         0.88 o                         
  -6   1  20          0.15          0.81         0.46 o                         
  -5   1  20          0.81          1.76         0.43 o                         
  -4   1  20          0.38          0.78         0.46 o                         
  -3   1  20         31.75         34.67         0.88 o                         
  -2   1  20          2.41          4.63         0.46 o                         
  -1   1  20          0.56          2.16         0.57 o                         
   0   1  20         33.52         34.54         0.79 o                         
   1   1  20          0.51          1.95         0.52 o                         
   2   1  20         26.58         27.45         1.17 o                         
   3   1  20         19.46         22.16         1.24 o                         
   4   1  20         22.00         21.56         0.90 o                         
   5   1  20          4.19          4.84         0.60 o                         
   6   1  20         18.33         25.45         1.15 o                         
  -7   2  20         18.73         21.35         0.95 o                         
  -6   2  20          7.53          8.89         0.72 o                         
  -5   2  20          6.66          9.33         0.66 o                         
  -4   2  20         48.94         45.05         1.24 o                         
  -3   2  20         97.69         91.59         2.00 o                         
  -2   2  20         17.84         22.68         0.79 o                         
  -1   2  20         42.97         43.08         1.05 o                         
   0   2  20          1.88          1.94         0.60 o                         
   1   2  20          2.26          2.69         0.52 o                         
   2   2  20          0.00          1.00         0.47 o                         
   3   2  20         81.32         77.61         1.33 o                         
   4   2  20          6.07          6.51         0.72 o                         
   5   2  20          3.47          5.53         0.74 o                         
  -6   3  20          6.62         10.21         0.97 o                         
  -5   3  20          0.13          2.28         0.55 o                         
  -4   3  20          0.11          1.88         0.54 o                         
  -3   3  20          4.42          4.47         0.51 o                         
  -2   3  20          1.58          2.44         0.66 o                         
  -1   3  20         74.06         65.58         1.49 o                         
   0   3  20          2.48          3.87         0.89 o                         
   1   3  20          3.80          8.01         0.84 o                         
   2   3  20          4.58          5.12         0.62 o                         
   3   3  20          0.13          0.87         0.53 o                         
   4   3  20          8.17         12.10         0.81 o                         
   5   3  20          2.02          2.58         1.12 o                         
  -5   4  20          0.03          0.89         0.91 o                         
  -4   4  20          6.08          4.38         1.26 o                         
  -3   4  20          0.05          1.91         0.70 o                         
  -2   4  20          3.35          5.30         0.65 o                         
  -1   4  20          0.98          2.21         0.56 o                         
   0   4  20         83.21         62.75         1.36 o                         
   1   4  20          1.17          3.66         0.57 o                         
   2   4  20          2.25          2.91         0.63 o                         
   3   4  20          2.25          4.57         0.65 o                         
  -2   5  20          0.11          1.00         0.75 o                         
  -1   5  20          3.99          3.64         0.83 o                         
   0   5  20          4.88          5.04         0.73 o                         
  -7   0  21          0.00          3.06         0.93 o                         
  -5   0  21          4.90          7.36         0.98 o                         
  -3   0  21         22.02         28.69         1.47 o                         
  -1   0  21          5.09          7.67         0.75 o                         
   1   0  21          5.26          6.44         1.10 o                         
   3   0  21          0.75          0.55         0.57 o                         
   5   0  21          0.27          1.03         0.99 o                         
  -7   1  21         16.88         21.66         0.95 o                         
  -6   1  21          1.66          2.99         0.56 o                         
  -5   1  21          2.30          2.78         0.62 o                         
  -4   1  21         44.30         41.25         1.24 o                         
  -3   1  21          9.87         14.24         0.72 o                         
  -2   1  21          0.35          1.16         0.80 o                         
  -1   1  21          9.24         12.65         0.91 o                         
   0   1  21         25.49         27.15         0.77 o                         
   1   1  21          0.00          0.59         0.44 o                         
   2   1  21          0.95          2.60         0.52 o                         
   3   1  21         25.60         28.07         0.97 o                         
   4   1  21          0.94          2.41         0.55 o                         
   5   1  21         22.05         28.03         1.05 o                         
  -7   2  21          0.01          2.85         0.76 o                         
  -6   2  21          2.90          4.73         0.61 o                         
  -5   2  21          0.17          1.20         0.54 o                         
  -4   2  21         27.02         29.49         0.91 o                         
  -3   2  21        135.62        126.48         1.60 o                         
  -2   2  21         12.05         14.70         0.85 o                         
  -1   2  21          0.69          1.34         0.49 o                         
   0   2  21          1.17          2.18         0.53 o                         
   1   2  21         20.16         19.08         0.90 o                         
   2   2  21         15.02         17.34         0.92 o                         
   3   2  21         67.87         63.76         1.25 o                         
   4   2  21          2.31          2.08         0.60 o                         
   5   2  21          0.00          0.89         0.62 o                         
  -6   3  21          0.00          1.18         0.66 o                         
  -5   3  21          0.57          3.49         1.02 o                         
  -4   3  21         31.98         33.02         1.06 o                         
  -3   3  21          0.00          1.51         0.78 o                         
  -2   3  21          0.00          1.52         0.48 o                         
  -1   3  21         30.49         26.32         1.01 o                         
   0   3  21          3.68          4.51         0.60 o                         
   1   3  21          4.98          4.85         0.62 o                         
   2   3  21          4.88          8.28         0.71 o                         
   3   3  21          0.00          1.40         0.56 o                         
   4   3  21         16.79         18.37         1.02 o                         
  -4   4  21         20.67         19.30         1.08 o                         
  -3   4  21          8.97          8.85         0.66 o                         
  -2   4  21          0.27          2.11         0.56 o                         
  -1   4  21         21.78         20.40         0.94 o                         
   0   4  21         15.36         15.77         0.84 o                         
   1   4  21          0.58          3.11         0.61 o                         
   2   4  21          3.06          4.56         0.66 o                         
  -6   0  22         21.92         20.95         1.22 o                         
  -4   0  22          0.55          1.64         0.81 o                         
  -2   0  22         21.84         25.35         1.13 o                         
   0   0  22         15.25         15.36         1.38 o                         
   2   0  22          0.48          1.00         0.99 o                         
   4   0  22          1.23          1.87         0.95 o                         
  -6   1  22          0.58          1.31         0.58 o                         
  -5   1  22          0.32          1.29         0.71 o                         
  -4   1  22         38.43         40.76         1.61 o                         
  -3   1  22         20.96         26.53         0.86 o                         
  -2   1  22          3.20          4.57         0.52 o                         
  -1   1  22          0.52          1.24         0.44 o                         
   0   1  22          9.88          9.77         0.57 o                         
   1   1  22          1.46          2.91         0.73 o                         
   2   1  22          7.33          8.48         0.67 o                         
   3   1  22         48.32         43.08         1.18 o                         
   4   1  22         62.45         62.22         1.27 o                         
   5   1  22          0.01          0.86         0.79 o                         
  -6   2  22          1.82          3.73         0.74 o                         
  -5   2  22          0.02          2.36         0.61 o                         
  -4   2  22         45.54         41.68         1.37 o                         
  -3   2  22          0.34          3.06         0.51 o                         
  -2   2  22          2.04          5.52         0.52 o                         
  -1   2  22         10.94         13.45         0.84 o                         
   0   2  22          0.93          1.35         0.52 o                         
   1   2  22          0.32          3.06         0.63 o                         
   2   2  22          3.80          4.60         0.62 o                         
   3   2  22         24.05         27.93         1.10 o                         
   4   2  22         11.25         14.30         0.86 o                         
  -5   3  22          9.98         12.04         0.83 o                         
  -4   3  22         33.32         34.07         1.68 o                         
  -3   3  22          5.09          7.49         0.58 o                         
  -2   3  22          0.01          1.16         0.65 o                         
  -1   3  22          2.61          4.49         0.61 o                         
   0   3  22         21.13         22.02         1.03 o                         
   1   3  22         20.98         24.27         1.02 o                         
   2   3  22          5.08          7.97         0.72 o                         
   3   3  22         13.47         14.61         0.90 o                         
  -3   4  22          3.27          4.57         0.76 o                         
  -2   4  22          9.04         11.43         0.92 o                         
  -1   4  22          5.89          5.60         0.68 o                         
   0   4  22         23.89         17.05         0.89 o                         
   1   4  22          2.33          2.65         0.68 o                         
  -5   0  23         18.16         17.03         1.09 o                         
  -3   0  23         24.42         24.58         1.26 o                         
  -1   0  23         26.68         28.15         2.24 o                         
   1   0  23          2.36          5.33         0.84 o                         
   3   0  23         69.81         73.58         2.86 o                         
  -6   1  23          2.21          3.28         0.66 o                         
  -5   1  23          0.14          0.85         0.49 o                         
  -4   1  23         39.88         37.36         1.09 o                         
  -3   1  23         12.09         19.00         0.79 o                         
  -2   1  23          3.01          3.65         0.63 o                         
  -1   1  23          0.25          1.17         0.43 o                         
   0   1  23          2.39          1.75         0.67 o                         
   1   1  23          5.12          5.27         0.62 o                         
   2   1  23          2.44          3.13         0.59 o                         
   3   1  23          0.27          1.47         0.56 o                         
   4   1  23         23.17         27.10         1.10 o                         
  -5   2  23          3.34          4.29         0.62 o                         
  -4   2  23         13.24         17.10         1.06 o                         
  -3   2  23         17.08         19.39         0.80 o                         
  -2   2  23          3.99          3.75         0.57 o                         
  -1   2  23          2.62          3.86         0.86 o                         
   0   2  23         25.74         28.62         1.05 o                         
   1   2  23         17.74         23.36         1.02 o                         
   2   2  23          0.64          1.99         0.59 o                         
   3   2  23         17.92         22.21         1.03 o                         
  -4   3  23          0.02          1.88         0.63 o                         
  -3   3  23          1.38          3.67         0.52 o                         
  -2   3  23          0.60          1.36         0.69 o                         
  -1   3  23         49.76         45.18         1.17 o                         
   0   3  23         11.73         13.77         0.81 o                         
   1   3  23          0.70          1.65         0.58 o                         
   2   3  23          0.10          0.93         0.68 o                         
  -4   0  24         11.64         16.07         1.28 o                         
  -2   0  24          2.05          2.32         0.90 o                         
   0   0  24         58.45         54.07         1.43 o                         
   2   0  24          5.64          8.93         0.84 o                         
  -5   1  24          0.30          2.46         0.57 o                         
  -4   1  24         13.72         14.89         1.04 o                         
  -3   1  24         37.57         34.48         0.94 o                         
  -2   1  24          1.09          2.55         0.52 o                         
  -1   1  24          5.92          6.90         0.59 o                         
   0   1  24          0.02          1.68         0.54 o                         
   1   1  24          3.83          4.14         0.63 o                         
   2   1  24          2.66          2.88         0.66 o                         
   3   1  24         22.67         24.26         1.09 o                         
  -4   2  24          3.88          4.49         0.60 o                         
  -3   2  24          0.49          2.20         0.53 o                         
  -2   2  24          3.78          4.87         0.55 o                         
  -1   2  24          0.18          1.10         0.56 o                         
   0   2  24         11.23         14.33         0.84 o                         
   1   2  24          0.52          2.27         0.58 o                         
   2   2  24          2.20          4.07         0.72 o                         
  -2   3  24          0.00          1.28         0.72 o                         
  -1   3  24          8.16          8.20         0.73 o                         
   0   3  24         36.56         33.83         1.19 o                         
  -3   0  25         34.59         34.74         1.42 o                         
  -1   0  25         18.41         25.13         1.26 o                         
   1   0  25          2.74          3.83         0.76 o                         
  -4   1  25          4.28          6.55         0.69 o                         
  -3   1  25         28.06         33.69         0.98 o                         
  -2   1  25          5.06          6.18         0.60 o                         
  -1   1  25         13.05         15.87         0.91 o                         
   0   1  25          8.37          9.16         0.75 o                         
   1   1  25          0.97          1.17         0.60 o                         
   2   1  25          2.41          1.39         0.81 o                         
  -3   2  25          3.82          3.93         0.64 o                         
  -2   2  25          0.14          2.12         0.65 o                         
  -1   2  25          0.00          2.00         0.58 o                         
   0   2  25          5.17          6.53         0.77 o                         
   1   2  25          4.28          4.74         0.81 o                         
  -2   0  26          1.62          3.72         1.02 o                         
   0   0  26          3.83          8.25         1.40 o                         
  -2   1  26          2.85          5.65         0.66 o                         
  -1   1  26          0.68          1.00         0.72 o                         
   0   1  26          1.98          3.49         0.76 o                         
                                                                                
